# Supplementary material for: Directional Exosome Proteomes Reflect Polarity-Specific Functions in Retinal Pigmented Epithelium Monolayers
Source: Sci Rep. 2017 Jul 7;7:4901. doi: 10.1038/s41598-017-05102-9 (PMC5501811; doi:10.1038/s41598-017-05102-9)
Supplement: Supplementary file 2 — Supplementary Dataset 1 [file 41598_2017_5102_MOESM2_ESM.xlsx]

## Sheet: Exosome enrichment
Samples were prepared using SP3 protocol, 3 ul of 10 ul were used for each LC-MS run
LC method: 100 min 6-30% gradient of acetonitrile in 0.1% formic acid, 75um x 150 mm BEH130 C18 1.7 um column
Acquisition method: HDMSE with ion mobility, 100 min, sensitivity mode, 0.8 sec cycle
Progenesis protein quantification: APEX-125-20-700, sens 4, max charge 5+, min RT window - 0.25 min
Protein identification: Uniprot-Pig-2014 protein database, peptide scores > 5, mass accuracy < 20 ppm
										Normalized abundance					Crude	grad		Grad/crude		Norm to
										Crude		Grad			ave	ave		ratio		Syntenin-1
Accession	Peptide count	Unique peptides	Confidence score	Anova (p)	Max fold change	Highest mean condition	Lowest mean condition	Description	Gene name	1	2	1	2
NP_001231648.1;NP_001231647.1;XP_005659756.1;XP_005659757.1	2	2	15.7819	0.000269048	4.17496	Grad	Crude	Synaptosomal-Associated Protein, 23Kda	SNAP23	1137.49	1102.26	4756.73	4594.18		1119.88	4675.45		4.17496		1.19138
XP_003481580.1;XP_003481579.1	3	3	26.1057	0.00227739	4.11605	Grad	Crude	Hsc70-Interacting Protein Isoform 2 ; Suppression Of Tumorigenicity 13 (Colon Carcinoma)	ST13	19875.6	19920.8	76380.6	87423.7		19898.2	81902.1		4.11605		1.17457
NP_001072147.1;ABJ09400.1;ABK63185.1;AFG17070.1;CAL37099.1	4	4	30.3875	0.000269537	3.81053	Grad	Crude	CD81	CD81	45523.4	43753.4	171705	168486		44638.4	170096		3.81053		1.08739
XP_005663605.1	4	4	26.9833	0.00057038	3.68502	Grad	Crude	Prostaglandin F2 Receptor Negative Regulator	PTGFRN	1076.87	1012.75	3829.17	3871.11		1044.81	3850.14		3.68502		1.05157
XP_005653221.1;AAL68966.1;AAM81376.1;ADG84492.1;NP_999171.1;Q8WMQ3.3	4	4	46.5797	0.000583205	3.51186	Grad	Crude	CD9	CD9	31686.3	32897.4	110700	116110		32291.9	113405		3.51186		1.00216
NP_001231343.2	12	12	98.806	0.00663914	3.5043	Grad	Crude	Syntenin-1	SDCBP	70861.1	67967.6	267529	218969		69414.4	243249		3.5043		1
XP_005674317.1;ADZ53728.1	5	5	48.0316	0.00163007	3.48994	Grad	Crude	G-Protein Coupled Receptor Family C Group 5 Member C	GPRC5C	11596.9	11669.9	38556.3	42643.4		11633.4	40599.9		3.48994		0.995902
XP_005662163.1	2	2	18.4551	0.00488065	2.96353	Grad	Crude	G-Protein Coupled Receptor Family C Group 5 Member B-Like	GPRC5B	1542.04	1334.79	4156.7	4368.87		1438.41	4262.78		2.96353		0.845684
AGS50335.1;ABH03530.1;AEO79121.1;AGS50334.1;NP_001233598.1	5	4	26.7646	0.0342329	2.84747	Grad	Crude	Integrin Beta 5	ITGB5	3174.32	3283.98	7428.98	10960.8		3229.15	9194.91		2.84747		0.812564
NP_001116569.1;AAB39636.1;P79432.1	2	2	16.5991	0.004562	2.58989	Grad	Crude	Cyclin-Dependent Kinase 4	CDK4	1314.83	1227.99	3113.1	3472.51		1271.41	3292.8		2.58989		0.739061
XP_003133370.3	2	2	16.6974	0.00702164	2.4943	Grad	Crude	Neuronal Membrane Glycoprotein M6-A-Like Isoform 1	GPM6A	9912.15	9075.26	22190.1	25170.2		9493.7	23680.2		2.4943		0.711783
XP_005663935.1	3	3	22.4007	0.00143471	2.44672	Grad	Crude	CD63	CD63	12239	11587.3	28563	29733.1		11913.1	29148		2.44672		0.698204
NP_998931.1;AAA02938.1;AAR30953.1;CAN13333.1;CAN87708.1;P34930.1;P34934.1;Q6S4N2.1	13	8	114.81	0.00580361	2.28595	Grad	Crude	Heat Shock 70 Kda Protein 1B	HSPA1B	15923.2	14215.1	33476.4	35418.3		15069.2	34447.4		2.28595		0.652328
P26044.1;AAB02865.1;NP_001009576.1	2	2	12.8626	0.00895493	2.18299	Grad	Crude	Radixin	RDX	3416.18	2956.09	6827.89	7082.72		3186.13	6955.3		2.18299		0.622947
XP_005658208.1	9	9	70.2825	0.011578	2.17081	Grad	Crude	Copine-2	CPNE2	19942.8	19020.5	38898.1	45683.9		19481.6	42291		2.17081		0.619471
NP_001230782.1	2	2	10.8861	0.00596237	1.93016	Grad	Crude	Ef-Hand Calcium-Binding Domain-Containing Protein 12	EFCAB12	5304.25	5145.5	9595.07	10574.6		5224.87	10084.8		1.93016		0.550798
ADC38917.1;XP_005657206.1	2	2	11.3379	0.0277183	1.88062	Grad	Crude	Solute Carrier Family 5 (Sodium/Myo-Inositol Cotransporter), Member 3,	SLC5A3	1067.91	1207.4	1952.3	2326.7		1137.66	2139.5		1.88062		0.53666
NP_001165012.1;ADB19854.1;D2WKD8.1	11	4	96.4648	0.00205114	1.82704	Grad	Crude	Sodium/Potassium-Transporting Atpase Subunit Alpha-2	ATP1A2	62792.8	61316.1	110587	116164		62054.4	113376		1.82704		0.52137
XP_001924589.4;AAF01257.1	4	4	27.5669	0.0187389	1.75649	Grad	Crude	Coxsackievirus And Adenovirus Receptor Homolog Isoform 1	CXADR	5541.32	5628.96	10568.1	9052.37		5585.14	9810.26		1.75649		0.501239
JAA53683.1	2	2	11.9361	0.0131483	1.69069	Grad	Crude	Large Neutral Amino Acids Transporter Small Subunit 1	SLC7A5	1922.14	2016.78	3144.44	3515.05		1969.46	3329.75		1.69069		0.482463
XP_003358454.2;XP_005669511.1	2	2	13.1046	0.0509657	1.65859	Grad	Crude	Sodium- And Chloride-Dependent Transporter Xtrp3	SLC6A20	4152.59	4234.01	6146.13	7763.8		4193.3	6954.96		1.65859		0.473301
XP_003130775.2;XP_003130776.2	2	2	12.3544	0.0185885	1.62679	Grad	Crude	Zinc Transporter Zip12 Isoform 1	SLC39A12	4402.27	4282.58	6601.69	7526.76		4342.42	7064.23		1.62679		0.464228
NP_001230636.1;XP_005659874.1	2	2	11.1661	0.00575284	1.61755	Grad	Crude	Cytosolic Non-Specific Dipeptidase	CNDP2	1077.33	1123.71	1833.44	1726.86		1100.52	1780.15		1.61755		0.461591
XP_005669387.1	18	18	139.283	0.000490645	1.58078	Grad	Crude	ALIX	PDCD6IP	33183.7	32742.9	51710	52505.3		32963.3	52107.6		1.58078		0.451096
XP_005672454.1	2	2	11.5814	0.0445698	1.53521	Grad	Crude	Unconventional Myosin-X	MYO10	1988.09	1650.2	2838.62	2746.91		1819.14	2792.77		1.53521		0.438093
XP_003127042.1	2	2	11.3023	0.0595485	1.49863	Grad	Crude	Dnaj Homolog Subfamily A Member 2	DNAJA2	1582.31	1700.88	2225.16	2695.13		1641.59	2460.14		1.49863		0.427655
XP_001928111.1	2	2	12.2167	0.0264462	1.48006	Grad	Crude	14-3-3 Protein Eta	YWHAH	947.842	1079.7	1491.34	1509.54		1013.77	1500.44		1.48006		0.422355
XP_003124444.3;XP_005662019.1	3	3	18.8514	0.217906	1.47512	Grad	Crude	14-3-3 Protein Gamma Isoform X1	YWHAG	3240.09	2635.56	3538.51	5128.79		2937.83	4333.65		1.47512		0.420946
XP_003130306.1	2	2	12.3078	0.0115647	1.45847	Grad	Crude	Synaptophysin-Like Protein 1-Like	SYPL1	2949.2	3008.7	4172.66	4516.77		2978.95	4344.72		1.45847		0.416196
XP_003356782.1	13	7	116.405	0.00846349	1.44633	Grad	Crude	Heat Shock-Related 70 Kda Protein 2	HSPA2	14778.6	15807.4	21981.6	22256		15293	22118.8		1.44633		0.412731
XP_005671355.1;XP_005674366.1	14	14	87.8073	0.0671127	1.42057	Grad	Crude	Myoferlin	MYOF	40430.5	39555.7	51487.3	62138.6		39993.1	56812.9		1.42057		0.405379
NP_001231205.1	2	2	10.5981	0.0321118	1.41559	Grad	Crude	Thioredoxin-Like Protein 1	TXNL1	443.198	458.792	599.456	677.39		450.995	638.423		1.41559		0.403957
NP_001138690.1;CAM58512.1	4	4	37.4024	0.0231278	1.40507	Grad	Crude	CD82	CD82	9943.01	9169.14	12975.1	13878.8		9556.08	13427		1.40507		0.400956
NP_001230836.1;CAC35386.1;XP_005667499.1;XP_005667500.1	32	24	298.346	0.0200691	1.40194	Grad	Crude	Heat Shock 70Kda Protein 8	HSPA8	328089	311170	429888	466319		319630	448103		1.40194		0.400064
NP_001177097.1	2	2	12.5178	0.0952867	1.32271	Grad	Crude	S100 Calcium Binding Protein A14	S100A14	729.331	840.944	975.867	1101.15		785.138	1038.51		1.32271		0.377453
XP_003483583.1	5	5	32.707	0.107334	1.25985	Grad	Crude	Phosphoglycerate Mutase 1	PGAM1	16494.6	15992.8	18833.1	22096.3		16243.7	20464.7		1.25985		0.359517
NP_001230528.1;XP_005654187.1;XP_005654188.1;XP_005654189.1	3	3	22.7759	0.0402572	1.25518	Grad	Crude	Annexin A8	ANXA8	2971.53	3033.73	3940.86	3596.86		3002.63	3768.86		1.25518		0.358184
XP_005671160.1;XP_001927837.1;XP_005671157.1;XP_005671158.1;XP_005671159.1;XP_005671161.1;XP_005671162.1	6	5	41.3603	0.243669	1.24844	Grad	Crude	Annexin A7	ANXA7	10836.9	9737.47	14387.2	11298.7		10287.2	12843		1.24844		0.35626
NP_001170798.1;ACS71529.2	2	2	12.6363	0.0452272	1.21728	Grad	Crude	Sodium- And Chloride-Dependent Creatine Transporter 1	SLC6A8	4900.27	4806.03	5659.64	6155.67		4853.15	5907.66		1.21728		0.347369
XP_005666120.1;NP_001231362.1	7	6	57.9599	0.0220055	1.19271	Grad	Crude	Heat Shock 90Kd Protein 1, Beta Isoform X1	HSP90AB1	60736.6	59473	69940.6	73434.9		60104.8	71687.7		1.19271		0.340357
AET99217.1;ABI29193.1;XP_001927263.3;XP_005663006.1	3	3	18.0069	0.0594119	1.18776	Grad	Crude	14-3-3 Zeta	YWHAZ	3238.48	2999.75	3785.42	3624.08		3119.12	3704.75		1.18776		0.338943
XP_003353298.1;XP_001927130.1	13	11	109.832	0.274677	1.13967	Grad	Crude	5'-Nucleotidase Isoform 2	NT5E	62112.5	57760.2	62983.2	73632		59936.3	68307.6		1.13967		0.32522
XP_005668904.1;NP_001231824.1;XP_003131508.1;XP_003131512.1;XP_005653958.1	17	16	139.563	0.135088	1.12219	Grad	Crude	Keratin, Type I Cytoskeletal 10 Isoform X2	KRT10	147931	139939	155367	167677		143935	161522		1.12219		0.320232
AAK18830.1;AAC14024.1;NP_999185.1;Q00968.2	7	7	42.6799	0.617046	1.108	Grad	Crude	Epidermal Growth Factor Precursor	EGF	6874.9	5159.14	5925.8	7407.9		6017.02	6666.85		1.108		0.316182
XP_001925971.3;XP_005673903.1	4	4	23.453	0.198141	1.07596	Grad	Crude	Plastin-3 Isoformx1	PLS3	4474.16	4139.16	4623.73	4643.83		4306.66	4633.78		1.07596		0.307039
P20303.2;ABS50358.1;CAA34904.1;JAA53585.1;XP_005665564.1;XP_005665565.1	9	9	84.9575	0.195256	1.06922	Grad	Crude	Solute Carrier Family 2, Facilitated Glucose Transporter Member 1; Altname: Full=Glucose Transporter Type 1, Erythrocyte/Brain; Short=Glut-1	SLC2A1	285478	279662	292136	312122		282570	302129		1.06922		0.305116
Q52NJ1.3;AAY17510.1;NP_001026958.1;NP_001231804.1	2	2	12.1097	0.686388	1.06759	Grad	Crude	Ras-Related Protein Rab-11A; Flags: Precursor	RAB11A	1908.63	2154.35	1920.74	2416.87		2031.49	2168.81		1.06759		0.304653
XP_005668696.1;XP_003131288.1;XP_005668695.1	2	2	12.5017	0.211108	1.06372	Grad	Crude	Protein Tweety Homolog 2 Isoform X3	TTYH2	23032.3	21508.2	23623.9	23754.5		22270.2	23689.2		1.06372		0.303546
BAF62303.1;XP_003481635.1	12	12	98.4758	0.173241	1.03342	Grad	Crude	Keratin 1,	KRT1	184363	178601	187599	187496		181482	187547		1.03342		0.294901
AEV45769.1;XP_003480770.1;XP_005661141.1	5	5	30.7451	0.862025	1.01321	Grad	Crude	Tumor Susceptibility 101 Protein	TSG101	10658.5	9129.24	9802.1	10247		9893.89	10024.6		1.01321		0.289133
NP_001137196.1;ACJ74160.1	16	16	140.576	0.868463	1.00971	Grad	Crude	Na(+)/H(+) Exchange Regulatory Cofactor Nhe-Rf1	SLC9A3R1	114358	101850	107523	110783		108104	109153		1.00971		0.288133
XP_003356909.1	2	2	10.4617	0.771683	1.02322	Crude	Grad	Adp-Ribosyl Cyclase 2	BST1	1024.94	859.955	393.096	1449.03		942.447	921.063		0.97731		0.278889
XP_005659070.1;XP_013847782.1	2	2	11.1196	0.803897	1.04913	Crude	Grad	Adenylosuccinate Synthetase Isozyme 1-Like,	ADSSL1	3985.78	3351.08	2559.22	4434.05		3668.43	3496.63		0.953169		0.272
XP_003483854.1	10	10	85.7719	0.394832	1.05431	Crude	Grad	Brain Acid Soluble Protein 1 Isoform 2	BASP1	43193.8	41277.8	38282.1	41838.2		42235.8	40060.1		0.948488		0.270664
XP_005658961.1;XP_003358329.1;XP_005657100.1	2	2	15.4302	0.25594	1.07102	Crude	Grad	Vesicle-Associated Membrane Protein 3-Like	VAMP3	4292.18	4012.58	3983.38	3770.67		4152.38	3877.03		0.933689		0.266441
ACB45497.1;CAA72379.1;NP_001116456.1;P79385.2;XP_005653574.1;XP_005653575.1	26	25	277.126	0.201164	1.08448	Crude	Grad	Milk Fat Globule-Egf Factor 8 Protein ; Mfge8; Lactadherin	MFGE8	981852	917745	852390	899229		949799	875809		0.9221		0.263134
NP_001072130.1;ABG78618.1	6	6	40.9137	0.56207	1.09514	Crude	Grad	Pigment Epithelium-Derived Factor Precursor	SERPINF1	12217.4	11560.9	12405.4	9307.27		11889.2	10856.3		0.913127		0.260573
CAC81949.1;CAC17810.1;CAC17816.1;CAD32248.1;NP_999575.1	2	2	11.5595	0.302765	1.09557	Crude	Grad	Sodium Iodide Symporter	SLC5A5	2708.58	2390.1	2285.36	2368.56		2549.34	2326.96		0.91277		0.260471
XP_005664026.1;XP_003484329.1	5	5	41.9311	0.391938	1.10448	Crude	Grad	Ras-Related Protein Rap-1B	RAP1B	14163.4	12800.8	11250.1	13163.4		13482.1	12206.8		0.905403		0.258369
JAA74175.1;ABK41958.1;ABY86571.1;ACB70411.1;NP_001121917.1	8	8	80.8948	0.14902	1.12298	Crude	Grad	Solute Carrier Family 16, Member 1 (Monocarboxylic Acid Transporter 1) Tv1	SLC16A1	86619.6	80530.3	71811.9	77033.2		83574.9	74422.5		0.890488		0.254113
NP_001231061.1	2	2	10.7837	0.344866	1.13837	Crude	Grad	Serpin H1 Precursor	SERPINH1	1428.03	1580.54	1195.3	1447.59		1504.29	1321.44		0.87845		0.250678
XP_005659178.1	18	14	158.595	0.137027	1.15994	Crude	Grad	Ezrin	EZR	128959	122736	102338	114653		125848	108495		0.862115		0.246016
XP_005673210.1	2	1	12.7291	0.0372476	1.16114	Crude	Grad	Solute Carrier Family 23 Member 2-Like	SLC23A2	3871.47	4048.78	3476.86	3344.22		3960.12	3410.54		0.861221		0.245761
XP_003125184.2;AAA31133.1;AAB52914.1;ABO84843.1;ABU49130.1;ABU49131.1;NP_001098779.1;NP_999376.1;P0CG68.1;P63053.2;XP_003483459.1;XP_003483460.1;XP_003483461.1;XP_003483462.1;XP_005652973.1;XP_005652974.1;XP_005654049.1;XP_005654050.1;XP_005654051.1;XP_005657360.1;XP_005657361.1;XP_005657362.1	8	8	64.0785	0.0694107	1.16387	Crude	Grad	Ubiquitin-40S Ribosomal Protein S27A	RPS27A	126042	117472	102197	107031		121757	104614		0.859205		0.245186
XP_005671203.1;JAA53744.1;XP_001924213.1;XP_005671204.1	8	8	55.6463	0.319231	1.18364	Crude	Grad	Annexin A11	ANXA11	24426.5	22412.1	17295.6	22275.9		23419.3	19785.8		0.844848		0.241089
ACG69792.1;ABM46997.1;ABO70668.1;ACG69791.1;CAM33158.1;NP_001077401.1	27	27	183.802	0.0854365	1.18455	Crude	Grad	Alpha V Integrin Subunit	ITGAV	108536	104028	85343.9	94104		106282	89724		0.844206		0.240906
XP_005658313.1;XP_001924916.3	2	2	16.1824	0.216459	1.19406	Crude	Grad	Carbonic Anhydrase 14 Isoform X2	CA14	12657.2	12206	11454.7	9367.77		12431.6	10411.2		0.837482		0.238987
NP_999477.2;ACY74742.1;CAA45355.1;CAM32247.1;CAM32310.1;CAM32311.1;CAN13149.1;CAN13150.1;CAN13152.1;CAN13154.1;CAN13155.1;CAN13156.1;CAN13157.1;CAN13199.1;CAN13200.1;CAN13201.1;CAN13206.1;CAN13207.1;CAN13208.1;CAN13209.1;NP_001165454.1;NP_001165455.1;NP_001165456.1;P29797.1	2	2	13.8245	0.132997	1.19972	Crude	Grad	Guanine Nucleotide-Binding Protein G(S) Subunit Alpha Isoform Gnasl	GNAS	5653.55	5193.93	4796.87	4244.83		5423.74	4520.85		0.83353		0.237859
NP_999573.1;CAB65456.1;Q9TSX9.3	2	2	10.9268	0.430202	1.20832	Crude	Grad	Peroxiredoxin-6	PRDX6	1165.44	1061.07	731.789	1110.86		1113.25	921.325		0.827597		0.236166
XP_005664193.1;XP_003126651.3	2	2	12.3425	0.0316375	1.20903	Crude	Grad	Copine-8 Isoform X2	CPNE8	14942.8	15892.8	12553.8	12950.6		15417.8	12752.2		0.827109		0.236027
XP_003130135.2	3	3	17.509	0.587157	1.22699	Crude	Grad	Junctional Adhesion Molecule C	JAM3	1403.23	1274.63	244.274	1938.19		1338.93	1091.23		0.815005		0.232573
XP_005659087.1;XP_003362187.2	2	2	12.3529	0.473431	1.22924	Crude	Grad	Programmed Cell Death Protein 6 Isoform X2	PDCD6	3910.15	3984.62	2336.62	4085.84		3947.38	3211.23		0.813509		0.232146
NP_999055.1;AAB60266.1;P50578.2	3	3	15.6997	0.586069	1.23997	Crude	Grad	Alcohol Dehydrogenase [Nadp(+)]	AKR1A1	1753.95	1445.04	675.205	1904.68		1599.5	1289.95		0.80647		0.230137
NP_001230794.1;XP_005652818.1	3	3	17.276	0.0669476	1.24561	Crude	Grad	CD151 Molecule (Raph Blood Group)	CD151	2498.36	2345.88	1845.08	2043.98		2422.12	1944.53		0.802822		0.229096
P19620.4;AAU85387.1;NP_001005726.1;XP_005659594.1	27	27	283.025	0.0101274	1.24585	Crude	Grad	Annexin A2	ANXA2	504261	483124	393842	398696		493692	396269		0.802664		0.229051
NP_001026959.1;AAQ07458.1;ACY07984.1;XP_005669939.1	5	5	36.3453	0.014537	1.25373	Crude	Grad	Retinol-Binding Protein 1	RBP1	14006.6	14615.1	11214.6	11614.7		14310.8	11414.6		0.797621		0.227612
XP_005656736.1;AAR88521.1;ABH03528.1;ABO28924.1;NP_001090893.1	10	9	71.6591	0.0775102	1.30889	Crude	Grad	Integrin Beta-8 Isoform X1	ITGB8	16839.3	15890.9	11567.8	13438.3		16365.1	12503.1		0.764007		0.21802
XP_005661599.1	20	20	174.352	0.00407763	1.32819	Crude	Grad	Egf-Like Repeats And Discoidin I-Like Domains 3	EDIL3	117498	114272	86230.6	88270.2		115885	87250.4		0.752905		0.214852
XP_001926541.1	5	5	35.0974	0.000473784	1.33804	Crude	Grad	Inward Rectifier Potassium Channel 13 Isoform 1	KCNJ13	49032.8	48854.2	36356.3	36800.6		48943.5	36578.4		0.74736		0.213269
XP_003481037.1;NP_001230422.1;XP_003132597.2;XP_003354523.3	6	6	52.2248	0.0146773	1.36213	Crude	Grad	Guanine Nucleotide-Binding Protein G(I)/G(S)/G(T) Subunit Beta-2	GNB2	53089.9	50341.7	36943.2	38990.3		51715.8	37966.7		0.734142		0.209498
NP_001124003.1;ACE80208.1;XP_005659627.1	6	6	39.6002	0.0800179	1.40248	Crude	Grad	Disintegrin And Metalloproteinase Domain-Containing Protein 10 Precursor	ADAM10	12880.7	15736.5	10126.4	10278.3		14308.6	10202.3		0.713022		0.20347
BAM28740.1;1208258A;1210234A;AAA31002.1;AAA31004.1;AAC17113.1;ADB19852.1;XP_003357960.2;XP_005656001.1	43	34	415.628	0.0119181	1.41888	Crude	Grad	Sodium/Potassium-Transporting Atpase Subunit Alpha-1,	ATP1A1	667800	631032	445737	469656		649416	457697		0.704782		0.201119
JAA74159.1;XP_005674373.1	6	6	51.2055	0.0322999	1.42088	Crude	Grad	Cd276 Molecule Tv1	CD276	34693.1	33154.4	22422.4	25327.7		33923.7	23875.1		0.703787		0.200835
CAR82075.1;AAC08590.1;AAC48692.1;ABD52877.1;ACD13863.1;CAR82076.1;CAR82077.1;NP_001161267.1;NP_001163988.1;P68137.1;XP_003125076.4;XP_005659826.1;XP_005671033.1	10	9	116.711	0.137569	1.42156	Crude	Grad	Cardiac Muscle Alpha Actin 1	ACTC1	81397.8	78776	47968.2	64706.8		80086.9	56337.5		0.703454		0.20074
XP_005657006.1	7	7	45.1912	0.0136786	1.4223	Crude	Grad	Synaptic Vesicle Membrane Protein Vat-1 Homolog	VAT1	18421.7	17419.7	12211.3	12988.5		17920.7	12599.9		0.703089		0.200636
JAA74083.1;XP_003134193.2	23	22	182.529	0.0613212	1.43053	Crude	Grad	Annexin A6	ANXA6	68711.7	66046.7	42782.8	51419.1		67379.2	47101		0.699043		0.199482
XP_003122601.2;XP_005660782.1	10	10	65.3155	0.0140053	1.4434	Crude	Grad	Eh Domain-Containing Protein 1 Isoform X1	EHD1	18861.4	18425.6	12368.9	13463.9		18643.5	12916.4		0.692809		0.197703
ABY86570.1;NP_001116558.1	11	11	120.384	0.00622822	1.44484	Crude	Grad	Cd147	CD147	234962	232981	157257	166615		233971	161936		0.69212		0.197506
P26042.3;AAB02864.1;NP_001009578.1	28	22	225.708	0.0186863	1.45652	Crude	Grad	Moesin; Altname: Full=Membrane-Organizing Extension Spike Protein	MSN	257786	250480	165714	183246		254133	174480		0.68657		0.195922
ACZ15984.1;770227B;AAA50436.1;ADD84691.1;CAD89668.1;CAD89669.1;NP_001165834.1;P00339.3;XP_005661147.1	13	13	111.126	0.018182	1.49278	Crude	Grad	Lactate Dehydrogenase A	LDHA	91108.1	87164.1	56713.2	62709.8		89136.1	59711.5		0.669891		0.191163
XP_005654562.1;CAA64477.1;NP_001157470.1;P19619.3;XP_005654561.1	16	16	141.611	0.00748206	1.49867	Crude	Grad	Annexin A1	ANXA1	244679	228075	157805	157643		236377	157724		0.667256		0.190411
AAA30992.1;CAA42050.1;CAA49234.1;NP_999563.1;P18648.4	18	18	151.302	0.00779015	1.50946	Crude	Grad	Apolipoprotein A-I	APOA1	238263	228379	149965	159180		233321	154572		0.662488		0.18905
NP_001230514.1;XP_003355390.1	5	5	33.7094	0.0627393	1.50961	Crude	Grad	Ras-Related C3 Botulinum Toxin Substrate 1 (Rho Family, Small Gtp Binding Protein Rac1)	RAC3	20072.3	19308.3	11639	14447.6		19690.3	13043.3		0.662423		0.189031
ACB46190.1;XP_003353857.1;XP_005658885.1;XP_005660836.1;XP_005660837.1	18	18	163.308	0.0126206	1.51254	Crude	Grad	Solute Carrier Family 3 Member 2,	SLC3A2	303617	288545	188025	203477		296081	195751		0.661141		0.188666
XP_005673501.1;XP_001927851.3;XP_003360278.1;XP_003360279.1;XP_005673500.1;XP_005673502.1	2	2	13.4574	0.000332808	1.52235	Crude	Grad	Neuronal Membrane Glycoprotein M6-B Isoform X5	GPM6B	7402.7	7453.38	4845.81	4912.84		7428.04	4879.32		0.656879		0.187449
XP_003129266.2	19	19	185.971	0.0372208	1.52878	Crude	Grad	Annexin A5	ANXA5	408989	388400	239763	281824		398695	260794		0.654118		0.186662
XP_005659494.1	3	3	19.191	0.0120482	1.53905	Crude	Grad	Cell Cycle Control Protein 50A	TMEM30A	6025.65	6060.29	3738.9	4113.98		6042.97	3926.44		0.649753		0.185416
NP_001001643.1;AAR24382.1;AAS76550.1;Q6Q7J2.1	7	6	46.3262	0.111639	1.53917	Crude	Grad	Rab Gdp Dissociation Inhibitor Beta	GDI2	13153.5	12274	6964.16	9556.08		12713.7	8260.12		0.649702		0.185401
NP_999138.1;AAC48718.1;AAG16226.1;O02705.3	14	13	103.251	0.0970423	1.55059	Crude	Grad	Heat Shock Protein Hsp 90-Alpha	HSP90AA1	47978.4	45178.4	25622.2	34456.2		46578.4	30039.2		0.644917		0.184036
1303334A;AAA31142.1;NP_999445.1;P03974.5;XP_003353613.3;XP_005654565.1;XP_005654566.1;XP_005660239.1	7	7	43.143	0.0118822	1.55708	Crude	Grad	Valosin Precursor	VCP	9131.61	8753.19	5995.35	5490.79		8942.4	5743.07		0.642229		0.183269
XP_005666076.1	5	5	30.6046	0.0186912	1.55953	Crude	Grad	Inactive Tyrosine-Protein Kinase 7	PTK7	8161.1	8182.06	4915.97	5563.55		8171.58	5239.76		0.641217		0.18298
NP_001231183.1;XP_003360910.1;XP_005658200.1	4	4	25.8787	0.0444413	1.57296	Crude	Grad	Ras-Related Protein Rab-5C	RAB5C	12722.3	12114	7133.62	8655.91		12418.1	7894.76		0.635746		0.181419
XP_003132938.1	7	7	56.4063	0.0157994	1.57944	Crude	Grad	Phosphatidylethanolamine-Binding Protein 1	PEBP1	18160.3	16174.3	10887	10851.4		17167.3	10869.2		0.633136		0.180674
XP_001928684.1;XP_003355289.1	2	2	19.927	0.244486	1.60125	Crude	Grad	Ras-Related Protein Rap-1A Isoform 1	RAP1A	2992.82	4245.63	1728.28	2792.21		3619.22	2260.25		0.624511		0.178213
1211232A;AAA31001.1;CAA27575.1;CAA28301.1;CAB92954.1;NP_001001542.1;P05027.2	12	12	115.969	0.00918878	1.68263	Crude	Grad	Atpase Beta,Na/K	ATP1B1	185817	172155	112906	109840		178986	111373		0.622244		0.177566
XP_003122914.1;XP_003122915.1;XP_003122916.1;XP_003353953.1;XP_003353954.1;XP_003480758.1;XP_005661054.1;XP_005661055.1;XP_005661056.1;XP_005661057.1;XP_005661058.1	7	7	57.8762	0.00550863	1.68961	Crude	Grad	Cd44 Antigen Isoformx1	CD44	92864.1	88227.4	57007	55172.5		90545.8	56089.8		0.619463		0.176772
XP_005661871.1;XP_005661865.1	3	3	16.7047	0.0110831	1.61434	Crude	Grad	Platelet-Derived Growth Factor Receptor Beta-Like,	PDGFRB	3180.94	2919.9	1837.98	1941.18		3050.42	1889.58		0.619448		0.176768
XP_003480569.1	2	2	11.4038	0.185271	1.62824	Crude	Grad	Receptor-Type Tyrosine-Protein Phosphatase Delta-Like,	PTPRD	12155.8	7644.58	6062.76	6097.84		9900.19	6080.3		0.61416		0.175259
NP_001093402.1;AAR10979.1;AAR11081.1;AAR88362.1;AAR89550.1;AAT77773.1;AHV90998.1;AHV90999.1;BAI48037.1;CBG13524.1;CBN64620.1;CBV27038.1;NP_998947.1;Q6RI85.3;Q7SIB7.3;XP_005657900.1	14	14	112.514	0.0229435	1.65061	Crude	Grad	Phosphoglycerate Kinase 1	PGK1	153739	136670	83582	92358.7		145205	87970.4		0.605837		0.172884
Q2MJK3.1;ABC55723.1;NP_001038002.1;XP_005653207.1;XP_005653208.1	4	4	23.9899	0.00724843	1.65723	Crude	Grad	Gtpase Nras; Altname: Full=Transforming Protein N-Ras; Flags: Precursor	NRAS	16839.1	15451.1	9707.06	9777.44		16145.1	9742.25		0.603417		0.172193
ABI97192.1;AAA82038.1;NP_001116589.1;XP_005663643.1	5	5	34.7937	0.0321795	1.65756	Crude	Grad	Gbak; Guanine Nucleotide-Binding Protein G(K) Subunit Alpha	GNAI3	11230.9	9432.91	6045.38	6421.04		10331.9	6233.21		0.603296		0.172159
NP_001230504.1;Q29594.1;XP_005658954.1	5	5	36.6429	0.0246898	1.67091	Crude	Grad	Creatine Kinase, Brain	CKB	21782.8	19604.4	11602.7	13166.5		20693.6	12384.6		0.598475		0.170783
JAA53752.1;XP_005666170.1	34	34	241.823	0.00470806	1.67178	Crude	Grad	Ras Gtpase-Activating-Like Protein Iqgap1	IQGAP1	102265	96884.2	58202.2	60921.6		99574.5	59561.9		0.598164		0.170694
XP_003356708.1	8	8	63.6565	0.0467186	1.67481	Crude	Grad	Retinaldehyde-Binding Protein 1	RLBP1	55078.3	51923.6	28346.7	35542.3		53501	31944.5		0.597082		0.170386
Q2PKF4.3;ABC48673.1;BAF62300.1;NP_001033712.1;XP_005658896.1	7	7	45.6692	0.0953262	1.70724	Crude	Grad	Guanine Nucleotide-Binding Protein G(Q) Subunit Alpha; Altname: Full=Guanine Nucleotide-Binding Protein Alpha-Q	GNAQ	14792.2	13007.9	6766.39	9517.26		13900.1	8141.83		0.58574		0.167149
XP_003126898.3	8	8	57.3637	0.00932591	1.72913	Crude	Grad	Vesicle Amine Transport Protein 1 Homolog (T. Californica)-Like	VAT1L	28000.2	26700	15062.5	16571.9		27350.1	15817.2		0.578324		0.165033
XP_005658807.1	4	4	25.4601	0.120376	1.73454	Crude	Grad	14-3-3 Protein Epsilon-Like	YWHAE	5367.76	4844.7	2327.34	3560.38		5106.23	2943.86		0.576523		0.164519
JAA74207.1;P80031.2;XP_005660678.1;XP_005660679.1;XP_005660684.1	5	5	37.0112	0.0278734	1.73484	Crude	Grad	Glutathione S-Transferase Pi 1	GSTP1	33786.6	30877.5	17094.8	20179		32332	18636.9		0.576421		0.16449
NP_001153899.1;ACI90296.1;ACJ38117.1;ACM17701.1;ACR07973.1;NP_001138692.1;XP_005661193.1;XP_005661194.1;XP_005661195.1;XP_005661196.1;XP_005661197.1;XP_005661198.1;XP_005661199.1	2	2	15.1836	0.0229159	1.74603	Crude	Grad	Adp-Ribosylation Factor 1	ARF1	14624.8	12410.8	7924.01	7559.96		13517.8	7741.98		0.572727		0.163435
NP_001193288.1;AAA91804.1;AAB40155.1;AAC23533.1;AAD38527.1;AAF23967.1;AAM95948.1;ABD77198.1;ABH04254.1;ABI29187.1;ADM25312.1;AII96820.1;CAA63935.1;P00355.4;XP_003361616.2;XP_005658730.1	14	14	118.8	0.00428411	1.75869	Crude	Grad	Glyceraldehyde-3-Phosphate Dehydrogenase	GAPDH	186763	184046	101588	109256		185404	105422		0.568605		0.162259
NP_001004043.1;AAA31020.1;P10668.3	4	4	37.212	0.000338992	1.76033	Crude	Grad	Cofilin-1	CFL1	24190.3	24470.3	13701.4	13941.4		24330.3	13821.4		0.568074		0.162108
XP_003357976.1;AAA17872.1;AAS55927.1;ABF19863.1;ABI29185.1;CAC85408.1;Q6QAQ1.2;XP_003124328.1	25	25	295	0.00598391	1.79167	Crude	Grad	Actin, Cytoplasmic 2	ACTG1	1.99705e+06	1.90067e+06	1.04641e+06	1.12906e+06		1.94886e+06	1.08773e+06		0.558137		0.159272
XP_005652645.1;ABA02206.1;ABD92704.1;ABE27954.1;BAI48105.1;NP_001032228.1;Q29371.4	12	12	106.399	0.00286723	1.80261	Crude	Grad	Triosephosphate Isomerase Isoform X1	TPI1	48856.9	46927.5	27215.8	25920.8		47892.2	26568.3		0.554753		0.158306
AAB25216.1;ABF48403.1;NP_001038037.2;NP_001231180.1;NP_001231401.1;P29269.2;XP_003127889.1	2	2	10.9369	0.0084767	1.81706	Crude	Grad	Myosin Regulatory Light Chain, Lc20 [Swine, Aorta Smooth Muscle, Peptide, 171 Aa]	MYL9	5749.67	5317.21	3164.47	2926.07		5533.44	3045.27		0.550339		0.157047
XP_003355633.2;ABM63222.1;ACI32712.1;JAA53800.1	5	5	43.7788	0.00189849	1.82278	Crude	Grad	Solute Carrier Family 2, Facilitated Glucose Transporter Member 3	SLC2A3	42534.6	40372.6	22793.3	22690.7		41453.6	22742		0.548614		0.156554
XP_003132549.1	5	5	28.6917	0.0225371	1.83378	Crude	Grad	Neprilysin Isoform 1	MME	12063.5	11738.9	5893.07	7086.91		11901.2	6489.99		0.545323		0.155615
XP_005653960.1;XP_003483033.1	5	5	35.0683	0.000803976	1.8374	Crude	Grad	Keratin, Type I Cytoskeletal 14-Like Isoform X2	KRT14	17884.8	17923.8	9576.49	9912.24		17904.3	9744.37		0.544248		0.155309
XP_005652569.1	7	7	43.0873	0.0370318	1.84089	Crude	Grad	Keratin, Type Ii Cytoskeletal 2 Epidermal Isoform X1	KRT2	18331.3	17753.3	8618.89	10982.8		18042.3	9800.84		0.543215		0.155014
AAA50438.1;770227A;AAW30625.1;AAW30628.1;AAW30629.1;AAW30630.1;NP_001106758.1;P00336.3;XP_005655720.1	4	3	26.65	0.00240257	1.84992	Crude	Grad	Lactate Dehydrogenase-B [Sus Scrofa Domesticus]	LDHB	12229.7	11804.8	6336.98	6655.19		12017.3	6496.09		0.540563		0.154257
NP_001231345.1	2	2	12.0322	0.00400034	1.87416	Crude	Grad	Profilin-1	PFN1	7114.16	6662.63	3592.35	3758.58		6888.4	3675.46		0.533573		0.152262
XP_005669625.1;AAA82037.1;ABI97194.1;CAN13158.1;CAN13210.1;CBX36149.1;NP_001116588.1;XP_001928011.1;XP_003356400.2;XP_005669626.1	12	12	117.186	0.00444317	1.92415	Crude	Grad	Guanine Nucleotide-Binding Protein G(I) Subunit Alpha-2 Isoform X1	GNAI2	82429.6	79061.2	40348.6	43580		80745.4	41964.3		0.519711		0.148307
NP_001231366.1;BAA13966.1;XP_003125894.1	7	7	57.0999	0.0118448	1.95498	Crude	Grad	Ras Homolog Gene Family, Member A	RHOA	29080.1	28065.6	15661.8	13569.1		28572.9	14615.4		0.511515		0.145968
ACR08794.1;ACH73157.1;ACI90297.1;ACM17703.1;NP_001138693.1;NP_001153898.1	5	5	34.369	0.121478	1.95794	Crude	Grad	Adp-Ribosylation Factor 3	ARF3	26489.5	24367.6	16392.7	9582.09		25428.6	12987.4		0.510741		0.145747
NP_001231575.1	2	2	10.6641	0.0428758	1.9662	Crude	Grad	Nadh Dehydrogenase (Ubiquinone) 1 Alpha Subcomplex, 13	NDUFA13	978.836	1036.2	585.716	439.121		1007.52	512.418		0.508595		0.145134
XP_005671131.1;AAL50327.1;NP_999099.1;P26234.4;XP_005671130.1	5	5	28.0951	0.0251518	1.979	Crude	Grad	Vinculin Isoform X2	VCL	6133.8	6158.7	2761.41	3450.08		6146.25	3105.74		0.505307		0.144196
XP_003356255.2	4	4	25.7829	0.0178944	1.9814	Crude	Grad	Chloride Intracellular Channel Protein 4-Like	CLIC4	11568.5	9981.72	5134.33	5741.91		10775.1	5438.12		0.504694		0.144021
XP_005665032.1;XP_005652652.1;XP_005665031.1	15	14	132.336	0.000820818	1.98302	Crude	Grad	Alpha-Enolase Isoform X2	ENO1	134192	129073	66204.9	66554.5		131632	66379.7		0.50428		0.143903
XP_005659487.1;AAA20917.1;CAA84559.1;NP_999186.1;Q29122.1;XP_005659483.1;XP_005659484.1;XP_005659485.1;XP_005659486.1;XP_005659488.1	2	2	10.9411	0.0235191	2.02608	Crude	Grad	Unconventional Myosin-Vi Isoform X5	MYO6	3282.9	2702.56	1552	1402.21		2992.73	1477.1		0.493564		0.140845
XP_001927280.1	3	3	17.0944	0.0367366	2.02965	Crude	Grad	Keratin, Type Ii Cytoskeletal 3-Like	KRT3	11478.5	10393.4	6095.16	4681.02		10935.9	5388.09		0.492695		0.140597
XP_005654083.1	4	3	27.8331	0.0192131	2.0892	Crude	Grad	Ras-Related Protein Rab-7A-Like	RAB7A	9937.64	8785.52	4107.22	4854.68		9361.58	4480.95		0.478653		0.13659
XP_005663052.1;XP_005663051.1	3	3	18.3235	0.0128	2.13959	Crude	Grad	Copine-3 Isoform X2	CPNE3	10261.4	10114.8	5175.02	4348.36		10188.1	4761.69		0.46738		0.133373
XP_005667428.1;NP_001231079.1;XP_005667427.1	6	6	33.6979	0.0255761	2.18081	Crude	Grad	Transgelin Isoform X2	TAGLN	17973.4	17837.6	7161.8	9259.21		17905.5	8210.51		0.458546		0.130852
AAG16767.1;NP_999133.1;Q9GLP0.1	20	19	155.902	0.00204317	2.19113	Crude	Grad	Integrin Beta-1 Subunit (Cd29)	ITGB1	198633	189594	86215.6	90965.8		194114	88590.7		0.456386		0.130236
NP_999518.1;1503232A;AAG38247.1;AAP22037.1;AFV46005.1;AFV46006.1;AFV46007.1;AFV46008.1;AFV46009.1;CAZ64804.1;P62936.2;XP_003480558.1	4	4	29.8468	6.49518e-05	2.20498	Crude	Grad	Peptidyl-Prolyl Cis-Trans Isomerase A	PPIA	28977.3	29054.9	13077.3	13241.3		29016.1	13159.3		0.453518		0.129418
NP_001231414.1;XP_005672834.1	2	2	11.4603	0.144912	2.20627	Crude	Grad	Receptor-Type Tyrosine-Protein Phosphatase Alpha Precursor	PTPRA	3188.52	3189.38	936.759	1954.05		3188.95	1445.4		0.453254		0.129342
JAA53644.1;XP_005660463.1	2	2	11.8585	0.00261582	2.21019	Crude	Grad	Erythrocyte Band 7 Integral Membrane Protein Isoform A	STOM	2768.09	2878.03	1322.87	1231.71		2823.06	1277.29		0.45245		0.129113
XP_005654231.1;XP_003359495.1;XP_003359496.1;XP_005654230.1	4	4	24.4526	0.0925339	2.25657	Crude	Grad	Ras-Related Protein Ral-B Isoform X4	RALB	8907.66	7034.35	2676.07	4388.62		7971	3532.35		0.44315		0.126459
NP_998950.1;AAR89391.1;ABL63840.1	2	2	12.0588	0.24696	2.26527	Crude	Grad	Tissue Factor ; Factor Iii	F3	1492.47	1129.6	275.412	882.096		1311.04	578.754		0.441448		0.125973
XP_003355931.2;AAW02818.1;AAW02819.1;XP_003122525.1;XP_003122540.1;XP_003127168.2;XP_003355932.1;XP_005654719.1;XP_005654720.1;XP_005660702.1;XP_005660703.1	22	22	160.054	0.00678675	2.30014	Crude	Grad	Alpha-Actinin-4 Isoformx2	ACTN4	83708	77476.1	33036.2	37039.7		80592	35037.9		0.434757		0.124064
XP_005666236.1;XP_001929104.1	29	29	234.974	0.00164527	2.3133	Crude	Grad	Poly [Adp-Ribose] Polymerase 6 Isoform X5 ; Pyruvate Kinase Pkm Isoform X7	PKM	355801	339910	146573	154170		347855	150372		0.432283		0.123358
XP_003360264.1	2	2	12.6807	0.0271113	2.32335	Crude	Grad	Ras-Related Protein Ral-A	RALA	1647.85	2074.07	735.585	866.374		1860.96	800.979		0.430412		0.122824
Q7M2W6.1;ACA97071.1;XP_005667376.1;XP_005667377.1	6	6	42.0569	0.00245305	2.38643	Crude	Grad	Alpha-Crystallin B Chain; Altname: Full=Alpha(B)-Crystallin	CRYAB	35209.9	33145.1	13880.4	14762.8		34177.5	14321.6		0.419035		0.119577
NP_999478.1;AAK60272.1;ABL84739.1;ABL84740.1;AEE61371.1;AEE61373.1;P82460.3	2	2	14.4984	0.00931305	2.39945	Crude	Grad	Thioredoxin	TXN	14019.5	13582.1	6233.13	5270.19		13800.8	5751.66		0.416763		0.118929
ADB19853.1;NP_001165224.1	14	6	122.585	0.000814114	2.40252	Crude	Grad	Na+/K+ Transporting Alpha 3 Polypeptide	ATP1A3	46563.6	44513.7	18747.6	19161.5		45538.7	18954.6		0.41623		0.118777
NP_001188313.1;ADU04840.1	5	5	34.2332	0.00446682	2.40656	Crude	Grad	Rho Gdp-Dissociation Inhibitor 1	ARHGDIA	14213.8	12837.1	5785.65	5454.82		13525.5	5620.24		0.41553		0.118577
XP_003360571.1;XP_003360570.1	4	4	24.2148	0.00237217	2.43256	Crude	Grad	Rab Gdp Dissociation Inhibitor Alpha Isoform 2	GDI1	5638.92	5993.74	2317.35	2464.72		5816.33	2391.04		0.41109		0.11731
AET99218.1	4	4	22.7592	0.000702287	2.46398	Crude	Grad	Prolyl 4-Hydroxylase Beta Polypeptide ; Protein Disulfide-Isomerase	P4HB	8937.93	8809.48	3519.3	3683.45		8873.7	3601.38		0.405848		0.115814
XP_003358996.1;ACH70136.1;NP_001185852.1;XP_005656283.1;XP_005656284.1	26	26	243.655	0.00190598	2.49877	Crude	Grad	Chloride Intracellular Channel Protein 6	CLIC6	394940	367803	149832	155415		381371	152624		0.400198		0.114202
XP_003354050.1	6	6	36.0227	0.0255885	2.555	Crude	Grad	Elongation Factor 2	EEF2	21289.1	19453.6	9143.82	6802.41		20371.3	7973.11		0.391389		0.111688
XP_003128090.1;XP_001927404.1;XP_003128086.1;XP_003128088.1;XP_005665529.1;XP_005673553.1;XP_005673554.1	7	6	46.4814	0.00156075	2.55929	Crude	Grad	Peroxiredoxin-1 Isoform X5	PRDX1	29559.8	28778	11792.4	11002		29168.9	11397.2		0.390733		0.111501
XP_005667741.1;AAC36289.1;NP_999348.1;XP_005667739.1;XP_005667740.1;XP_005667742.1;XP_005667743.1	3	2	17.2697	0.00165853	2.60951	Crude	Grad	Calcium Channel, Voltage-Dependent, Alpha 2/Delta Subunit 1 Isoform X3	CACNA2D1	7380.53	6877.22	2777.66	2686.1		7128.87	2731.88		0.383214		0.109355
NP_001230139.1;XP_005654988.1;XP_005654989.1;XP_005654990.1;XP_005654991.1	4	4	22.21	0.00347538	2.63536	Crude	Grad	Calnexin Precursor	CANX	7223.56	6856.16	2807.55	2535.07		7039.86	2671.31		0.379455		0.108283
XP_005655608.1;XP_003126153.1	2	2	11.6516	0.0179131	2.71576	Crude	Grad	Peripherin Isoform X2	PRPH	90632.5	87054.9	28315.9	37112.3		88843.7	32714.1		0.368221		0.105077
NP_001139772.1;ACN89281.1;ACN89282.1;XP_003354492.2	3	3	17.4675	0.0543228	2.77291	Crude	Grad	Fascin	FSCN1	6961.18	6149.7	1791.4	2936.8		6555.44	2364.1		0.360632		0.102911
ABI97174.1;NP_001116652.1;Q06AU6.1	2	2	12.1273	0.0460299	2.77715	Crude	Grad	Rab5A	RAB5A	2251.9	2038.89	600.037	944.997		2145.39	772.517		0.360082		0.102754
XP_005658346.1	2	2	12.8843	0.00353099	2.82117	Crude	Grad	Guanine Nucleotide-Binding Protein G(I) Subunit Alpha-1,	GNAI1	7014.57	7021.84	2641.5	2333.89		7018.2	2487.69		0.354463		0.101151
P08059.3;1405328A;AAA31048.1;CAA30295.1;CAA82246.1;NP_999495.1	14	14	103.621	0.00652352	2.8303	Crude	Grad	Glucose-6-Phosphate Isomerase; Short=Gpi; Altname: Full=Autocrine Motility Factor; Short=Amf; Altname: Full=Neuroleukin; Short=Nlk; Altname: Full=Phosphoglucose Isomerase; Short=Pgi; Altname: Full=Phosphohexose Isomerase; Short=Phi	GPI	87189.2	82775.4	27611.1	32440.6		84982.3	30025.9		0.353319		0.100824
XP_003356046.1	3	3	20.2574	0.0269951	2.88293	Crude	Grad	Ras-Related Protein R-Ras	RRAS	10059	9687.61	2817.37	4032.13		9873.32	3424.75		0.346869		0.0989839
Q007T2.2;ABJ09401.1;BAI50642.1;NP_001072148.1;XP_005656096.1;XP_005656097.1	2	2	16.2443	0.00457473	2.88842	Crude	Grad	Cell Division Control Protein 42 Homolog; Flags: Precursor	CDC42	7838.39	7793.44	2511.16	2900.74		7815.92	2705.95		0.34621		0.0987958
NP_999039.1;AAA31072.1;AAC48610.1;P11708.4;XP_003484293.1;XP_005658591.1;XP_005662575.1	6	5	39.8927	0.00618742	2.89695	Crude	Grad	Malate Dehydrogenase, Cytoplasmic	MDH1	21575.4	21023.9	6741.2	7963.67		21299.7	7352.44		0.34519		0.0985048
Q52NJ2.3;AAY17509.1;ABI97173.1;ABI97177.1;NP_001026957.1;NP_001116645.1;NP_001116651.1;NP_001230220.1;NP_001230731.1;Q06AU3.1;Q06AU7.1;XP_001925518.2;XP_001929064.4;XP_003124780.1;XP_003127192.1;XP_003128025.1;XP_003131275.1;XP_003131276.1;XP_003131277.2;XP_003132476.1;XP_003135565.1;XP_003359827.2;XP_003481158.1;XP_003481903.1;XP_005654944.1;XP_005655222.1;XP_005655223.1;XP_005655234.1;XP_005655…	7	6	44.7653	0.0169287	2.9648	Crude	Grad	Ras-Related Protein Rab-1A	RAB1A	13621.5	13876.5	3972.87	5301.97		13749	4637.42		0.337291		0.0962506
JAA74097.1;AAZ73120.1;JAA74131.1;XP_003135525.1;XP_003357434.2;XP_005656734.1;XP_005674051.1;XP_005674052.1;XP_005674053.1;XP_005674054.1;XP_005674055.1;XP_005674056.1;XP_005674057.1;XP_005674058.1;XP_005674059.1	5	5	36.6662	0.00153683	2.99476	Crude	Grad	Atpase, Ca++ Transporting, Plasma Membrane 4 Tv2	ATP2B4	16769	15735	5269.53	5584.08		16252	5426.8		0.333916		0.0952875
NP_001020386.1;AAW66489.4;AAY78932.1;ACB56653.1;ACB56654.1;Q5G6V9.4;XP_005656356.1;XP_005656357.1	2	2	12.1286	0.10125	3.02631	Crude	Grad	Cofilin-2	CFL2	4593.27	3966.05	875.031	1953.27		4279.66	1414.15		0.330435		0.0942942
Q04967.1;CAA48295.1;NP_001116599.1	8	4	70.5256	0.000935908	3.06146	Crude	Grad	Heat Shock 70 Kda Protein 6; Altname: Full=Heat Shock 70 Kda Protein B'	HSPA6	14413.1	13894.3	4489.42	4756.98		14153.7	4623.2		0.326642		0.0932118
XP_003127872.3;AAB21694.1;P40125.1;XP_005656157.1	7	6	42.6543	0.00302042	3.08769	Crude	Grad	Adenylyl Cyclase-Associated Protein 1	CAP1	16364.7	15405.3	5423.84	4865.42		15885	5144.63		0.323867		0.0924199
NP_001231403.1;AHW83663.1;P52552.1;XP_005652916.1	6	6	38.0375	0.0118742	3.36618	Crude	Grad	Peroxiredoxin-2	PRDX2	26967.1	24174.8	6670.71	8522.18		25571	7596.45		0.297073		0.0847738
NP_001106915.1;ABQ96220.1;ABQ96223.1;ACZ57956.1;AGO58802.1;AGO58807.1;CAL69434.1;NP_001090922.1;XP_005656085.1	2	2	11.2728	0.0263428	3.40715	Crude	Grad	F-Actin-Capping Protein Subunit Beta	CAPZB	1280.65	1089.86	282.931	412.814		1185.25	347.873		0.293501		0.0837545
XP_003484024.1;XP_005673055.1	2	2	13.6844	0.00329438	3.45224	Crude	Grad	Solute Carrier Family 13 Member 3	SLC13A3	7059.44	6832.74	2151.74	1872.37		6946.09	2012.05		0.289667		0.0826605
NP_001090887.1;ABG65696.1;BAC99053.1;CAJ03391.1;CAX28482.1;CAX36486.1;CAX36487.1;XP_003129826.1;XP_003482639.1;XP_005654458.1;XP_005654459.1	13	13	105.019	0.00105033	3.63506	Crude	Grad	Elongation Factor 1-Alpha 1	EEF1A1	170592	157009	45303.9	44818.8		163801	45061.4		0.275099		0.0785032
XP_005657816.1;ADU04838.1;NP_001188310.1;XP_003134727.2;XP_003360187.1;XP_005657815.1	5	5	30.5716	0.00102096	3.65415	Crude	Grad	Putative Adenosylhomocysteinase 3 Isoform X4	AHCYL2	12259.9	11577.9	3164.03	3359.48		11918.9	3261.75		0.273662		0.0780931
XP_005666216.1;XP_001928183.1;XP_005666213.1;XP_005666214.1;XP_005666215.1	2	2	11.6507	0.32149	3.6948	Crude	Grad	Stimulated By Retinoic Acid Gene 6 Protein Homolog Isoform X5	STRA6	7455.58	6510.28	3717.77	62.1031		6982.93	1889.94		0.270651		0.0772339
XP_003126221.1;XP_003481632.1;XP_005652606.1;XP_005652607.1;XP_005652608.1;XP_005652612.1;XP_005652613.1	5	5	31.7005	0.000155777	3.748	Crude	Grad	Keratin, Type Ii Cytoskeletal 5 Isoform X1	KRT5	8778.67	8891.71	2393.14	2321.48		8835.19	2357.31		0.266809		0.0761376
AAA31006.2;P34935.2	3	3	18.5879	0.0138246	3.77631	Crude	Grad	Bip; Heat Shock 70 Kda Protein 5	HSPA5	7819.44	7323.88	1695.07	2315.01		7571.66	2005.04		0.264809		0.0755668
NP_001139601.1;ABD52874.1;CAM58077.1;XP_005667453.1	2	2	14.5402	0.0215241	3.77776	Crude	Grad	Thy-1 Membrane Glycoprotein Precursor (Cd90)	THY1	7931.65	7327.69	1626.77	2412.49		7629.67	2019.63		0.264707		0.0755379
P19156.3;AAA31003.1;CBG22231.1;CBV35392.1;NP_999456.1	3	3	17.1613	0.127933	3.79647	Crude	Grad	Potassium-Transporting Atpase Alpha Chain 1; Altname: Full=Gastric H(+)/K(+) Atpase Subunit Alpha; Altname: Full=Proton Pump	ATP4A	29560.5	27447.8	11509.4	3506.73		28504.1	7508.06		0.263403		0.0751655
XP_005653908.1	2	2	13.2035	0.0174573	3.85789	Crude	Grad	Potassium-Transporting Atpase Alpha Chain 2	ATP12A	8470.35	8082.42	2530.28	1760.35		8276.38	2145.31		0.259209		0.0739688
XP_005657045.1	19	19	125.154	0.0125562	4.00379	Crude	Grad	Unconventional Myosin-Id	MYO1D	55303.4	53536	11469.1	15714.9		54419.7	13592		0.249763		0.0712733
Q29361.3;AAS55902.1;ABK55652.1;BAB32661.1;BAF45334.1;NP_999491.1	4	4	31.9557	0.0045945	4.02195	Crude	Grad	60S Ribosomal Protein L35	RPL35	9470.12	8892.33	2486.62	2078.95		9181.22	2282.78		0.248636		0.0709516
XP_005660952.1;XP_005660946.1;XP_005660947.1;XP_005660948.1;XP_005660949.1;XP_005660950.1;XP_005660951.1	2	2	12.1399	0.00247577	4.04653	Crude	Grad	Catenin Delta-1 Isoform X7	CTNND1	3411.5	3224.78	767.722	872.27		3318.14	819.996		0.247125		0.0705206
JAA74095.1	5	5	28.8643	0.00650065	4.19612	Crude	Grad	Atpase, Class Vi, Type 11A Tv2,	ATP11A	16847.2	14449.6	3404.4	4054.09		15648.4	3729.25		0.238315		0.0680065
XP_003354597.1	2	2	11.4559	0.000918911	4.23561	Crude	Grad	Major Vault Protein Isoform 1	MVP	1292.86	1345.57	299.323	323.593		1319.22	311.458		0.236093		0.0673725
XP_003357726.1;XP_003357724.1	3	3	19.2888	0.0244237	4.31007	Crude	Grad	Cysteine And Glycine-Rich Protein 1-Like Isoform 3	CSRP1	19539.9	16989.4	3297.36	5177.95		18264.6	4237.66		0.232015		0.0662085
XP_005669213.1;ABC75829.1;ABG73136.1;ACA04913.1;ACA04914.1;NP_001037992.1;Q1KYT0.1;XP_005669210.1;XP_005669211.1;XP_005669212.1	6	6	42.1082	0.00380013	4.52749	Crude	Grad	Beta-Enolase Isoform X4	ENO3	19243.5	18209.4	4505.02	3767.31		18726.5	4136.17		0.220873		0.0630291
XP_005659251.1;XP_003121252.3;XP_003361537.1;XP_005658668.1;XP_005658669.1;XP_005658670.1;XP_005658671.1;XP_005659249.1;XP_005659250.1;XP_005659252.1	2	2	11.5048	0.00804177	4.57951	Crude	Grad	Erythrocyte Membrane Protein Band 4.1-Like 2 Isoform X4	EPB41L2	2023.63	1650.21	364.418	437.817		1836.92	401.118		0.218364		0.0623132
XP_003354541.1;AAT88086.1;AAV54182.1;NP_001007519.1;Q5S1U1.1	3	3	18.743	0.000104779	4.59685	Crude	Grad	Heat Shock Protein Beta-1-Like Isoform 1	HSPB1	28459.6	29137.3	6329.13	6200.53		28798.5	6264.83		0.21754		0.0620781
XP_005673018.1	2	2	16.9992	0.000345152	4.59728	Crude	Grad	14-3-3 Protein Beta/Alpha	YWHAB	48384.1	46583.3	10546.2	10111		47483.7	10328.6		0.21752		0.0620723
XP_001928233.1	9	9	94.4618	0.000310153	4.98799	Crude	Grad	Tubulin Alpha-1D Chain	TUBA1A	127538	121077	25200.5	24642.2		124308	24921.4		0.200482		0.0572102
XP_001926739.2	3	3	17.1571	0.000133565	5.19478	Crude	Grad	Ras-Related Protein Rab-2A	RAB2A	3957.35	3961.87	776.738	747.72		3959.61	762.229		0.192501		0.0549328
XP_003482986.2;AEH41596.1	4	4	25.5819	0.00011174	5.74726	Crude	Grad	Fatty Acid Synthase-Like,	FASN	11617.4	11226.2	1973.52	2001.18		11421.8	1987.35		0.173996		0.0496521
ACD02421.1;NP_001172071.1;P80021.2	8	8	50.2739	0.00120963	5.98672	Crude	Grad	Cardiac Muscle Atp Synthase H+ Transporting Mitochondrial F1 Complex Alpha Subunit 1	ATP5A1	33729.7	32006.5	5800.34	5179.98		32868.1	5490.16		0.167036		0.0476661
NP_001106151.1;ABW97521.1	5	5	37.6773	0.0453863	6.06392	Crude	Grad	Transketolase	TKT	158224	74154.5	18168.1	20153.4		116189	19160.8		0.16491		0.0470593
P23220.1;CAA37536.1;NP_999517.1	7	7	41.6396	0.00038963	6.09795	Crude	Grad	Plasma Membrane Calcium-Transporting Atpase 1; Short=Pmca1; Altname: Full=Plasma Membrane Calcium Pump Isoform 1	ATP2B1	20140.1	18761.8	3202.9	3176.59		19450.9	3189.75		0.163989		0.0467966
NP_001123430.1;AAG01450.1;ABF82362.1;ABM30151.1;XP_005656769.1	4	3	23.6225	0.000637161	6.13141	Crude	Grad	Antithrombin-Iii Precursor	SERPINC1	11720	10695.6	1831.31	1824.55		11207.8	1827.93		0.163095		0.0465413
NP_001231141.1;AAR33087.1;AHW83659.1;CAA60018.1;CAC21170.1;Q29101.2	5	5	43.1294	0.00461392	6.38408	Crude	Grad	Gap Junction Alpha-1 Protein	GJA1	21250.4	19860.3	2828.17	3611.41		20555.4	3219.79		0.15664		0.0446993
NP_001038075.1;ABD18456.1;ABI34798.1;BAF57896.1;NP_001191688.1;Q2EN76.1;XP_005668988.1;XP_005668989.1	2	2	14.07	0.155508	6.43547	Crude	Grad	Nucleoside Diphosphate Kinase B	NME2	6183.66	5328.34	1589.82	199.016		5756	894.418		0.155389		0.0443423
ACA21802.1;AAA31076.1;AAA31077.1;AAA31078.1;AAA31079.1;AAA31086.1;AAB64111.1;AAB64112.1;AAB69337.1;AAB69338.1;AAB69339.1;AAB69340.1;AAB69341.1;AAC26750.1;AAC26751.1;AAC26752.1;AAC26753.1;AAC26754.1;AAC26755.1;AAC26756.1;AAC26757.1;AAC26758.1;AAC26759.1;AAC26760.1;AAC26761.1;AAD46388.1;AAK56326.1;AAL76974.1;AAL76977.1;AAL76978.1;AAL76979.1;AAL76980.1;AAL76981.1;AAL76983.1;AAL78511.1;AAL78516.1;AAL…	8	8	50.6663	0.0199683	6.48316	Crude	Grad	Mhc Class I Antigen	SLA-2	22142.6	20735.5	4182.75	2431.01		21439	3306.88		0.154246		0.0440161
NP_001038077.1;ABB58916.1;BAD08435.1;CAN13204.1;NP_001107168.1;Q767L7.1;XP_005665808.1;XP_005665809.1	18	18	143.483	0.00171464	6.83329	Crude	Grad	Tubulin Beta Chain	TUBB	147988	137548	19414.7	22371.3		142768	20893		0.146342		0.0417608
XP_003127452.1;JAA74220.1;XP_003127453.1;XP_005664872.1	2	2	11.9597	0.000680976	7.04621	Crude	Grad	Myeloid-Associated Differentiation Marker Isoformx1	MYADM	3550.83	3383.46	469.97	514.146		3467.14	492.058		0.14192		0.0404989
ABM92961.1;AAA30988.1;AAT98610.1;CAA30970.1;NP_001005208.1;P08835.2;XP_005666792.1;XP_005666793.1	16	16	163.639	0.00037483	8.01774	Crude	Grad	Albumin, [Sus Scrofa Domesticus]	ALB	3.96405e+06	3.95387e+06	473883	513668		3.95896e+06	493775		0.124723		0.0355916
NP_001182041.1;BAJ11757.1	8	8	49.7232	0.00640723	8.23547	Crude	Grad	Protein Disulfide-Isomerase A3 Precursor	PDIA3	50611.8	47874.2	4981.8	6976.97		49243	5979.39		0.121426		0.0346506
XP_005657073.1	9	9	54.6003	0.000718422	8.2767	Crude	Grad	Unconventional Myosin-Ic	MYO1C	45591.4	41624.3	5090.98	5446.51		43607.8	5268.75		0.120821		0.034478
NP_999473.1;CAA51356.1;P18650.2	14	14	103.236	0.000136094	8.49363	Crude	Grad	Apolipoprotein E Precursor	APOE	94576.3	90458.4	10769.6	11015.5		92517.3	10892.6		0.117735		0.0335974
XP_001929355.3	2	2	12.2245	0.00275724	8.62964	Crude	Grad	Alpha-Internexin	INA	5193.39	5010.32	525.086	657.316		5101.86	591.201		0.11588		0.0330678
AAA31042.1;CAA32077.1;P20305.1	33	32	349.523	0.00422956	8.90181	Crude	Grad	Plasma Gelsolin Precursor,	GSN	1.04431e+06	1.00675e+06	98942.4	131466		1.02553e+06	115204		0.112337		0.0320568
XP_005665094.1	2	2	10.4894	0.00382797	9.0378	Crude	Grad	Ephrin Type-A Receptor 2	EPHA2	26126.8	24476.9	2428.92	3170.2		25301.8	2799.56		0.110646		0.0315745
XP_005654963.1;XP_003123559.3	4	4	23.416	0.00538322	9.1821	Crude	Grad	60S Ribosomal Protein L18A Isoform X2	RPL18A	12261.6	11911	1529.83	1102.75		12086.3	1316.29		0.108908		0.0310783
P00795.2;AAV90625.1;AAY42144.1;AAY42145.2;NP_001032810.1	4	4	33.995	0.000840243	9.49671	Crude	Grad	Cathepsin D; Contains: Cathepsin D Light Chain; Contains: Cathepsin D Heavy Chain; Flags: Precursor	CTSD	15798.9	16625.5	1809.7	1604.57		16212.2	1707.14		0.1053		0.0300487
Q29214.2;ABC47963.1;ABC47964.1;NP_001092068.1	4	4	26.1107	0.0100861	9.86543	Crude	Grad	60S Acidic Ribosomal Protein P0; Altname: Full=60S Ribosomal Protein L10E	RPLP0	8498.72	8206.4	652.302	1041		8352.56	846.649		0.101364		0.0289256
XP_001925115.3	3	3	17.2169	0.040604	9.93409	Crude	Grad	Inorganic Pyrophosphatase	PPA1	4120.49	3858.45	215.629	587.559		3989.47	401.594		0.100663		0.0287257
JAA53581.1;XP_005664092.1	2	2	10.0639	0.0678412	10.3899	Crude	Grad	Branched Chain Amino-Acid Transaminase 1, Cytosolic	BCAT1	8824.71	9809.93	352.79	1440.74		9317.32	896.763		0.0962469		0.0274654
Q29549.1;AAA31013.1;ABD94505.1;AFM30919.1;NP_999136.1	19	19	224.881	0.00114527	10.4307	Crude	Grad	Clusterin; Altname: Full=Cp40; Altname: Full=Complement Cytolysis Inhibitor; Short=Cli; Contains: Clusterin Beta Chain; Contains: Clusterin Alpha Chain; Flags: Precursor	CLU	403093	384216	34884.7	40595.4		393654	37740		0.095871		0.0273581
CAA53948.1;CAA62352.1;CAA70347.1;NP_999268.1;Q29092.3	5	5	29.2943	5.72927e-05	10.5186	Crude	Grad	Endoplasmin	HSP90B1	8703.81	8499.4	806.898	828.6		8601.6	817.749		0.0950694		0.0271294
JAA53773.1	6	6	33.3492	0.00114413	10.5581	Crude	Grad	Wd Repeat-Containing Protein 1	WDR1	12809.8	11138.1	1177.54	1090.66		11974	1134.1		0.094714		0.0270279
XP_003129872.1	4	3	24.0757	4.71902e-05	11.429	Crude	Grad	Ras-Related Protein Rab-39A	RAB39A	26744.3	26231.5	2349.24	2285.96		26487.9	2317.6		0.0874965		0.0249683
JAA53670.1;AEU04751.1;AEU04752.1;AEU04753.1;XP_005663885.1	45	41	383.969	0.000737591	11.9664	Crude	Grad	N-Myosin-9	MYH9	229034	210191	17398.3	19306.7		219613	18352.5		0.0835676		0.0238472
CAY65664.1;AAD33059.1;XP_005658715.1	2	2	11.8749	0.00266365	12.087	Crude	Grad	St6 Beta-Galactosamide Alpha-2,6-Sialyltranferase 1,	ST6GAL1	55204.7	71361.8	5261.76	5209.58		63283.3	5235.67		0.0827338		0.0236092
NP_001026953.1;AAY17505.1;Q52NJ6.3;XP_005660460.1	2	2	10.7936	0.00175701	12.1063	Crude	Grad	Ras-Related Protein Rab-14	RAB14	8641.51	7059.06	631.472	665.421		7850.29	648.446		0.0826016		0.0235715
XP_003126302.1	4	4	40.3826	0.00451479	12.7674	Crude	Grad	11-Cis Retinol Dehydrogenase	RDH5	11252.1	11757.8	1053.97	748.27		11505	901.119		0.0783242		0.0223509
NP_001157273.1;ACT46909.1	5	5	28.8229	3.22494e-05	12.8428	Crude	Grad	Insulin-Like Growth Factor-Binding Protein 7 Precursor	IGFBP7	8396.19	8192.56	640.859	650.819		8294.37	645.839		0.0778647		0.0222198
XP_005674205.1	5	5	39.8657	0.00596023	13.0775	Crude	Grad	Plasma Membrane Calcium-Transporting Atpase 2	ATP2B2	27472.8	24290.1	1605.7	2352.46		25881.4	1979.08		0.0764671		0.0218209
XP_005668163.1;1003182A;AAL34983.1;AAR24396.1;ABA39527.1;BAA25136.1;NP_001231326.1;P02543.2;XP_005668164.1;XP_005668766.1	26	26	233.994	0.00115973	14.1193	Crude	Grad	Vimentin Isoform X1	VIM	268344	255503	16941.5	20160.1		261924	18550.8		0.0708253		0.020211
ABD77251.1;XP_001929445.2	10	10	67.7883	0.00170079	14.6976	Crude	Grad	Mitochondrial Atp Synthase, H+ Transporting F1 Complex Beta Subunit,	ATP5B	61834.8	66467.5	4822.02	3907.47		64151.2	4364.75		0.0680385		0.0194157
CAA61120.1;AAA79042.1;AAZ94915.1;CAA57713.1;NP_999377.1;P50390.1	3	3	23.8003	0.014821	15.1859	Crude	Grad	Putative Transthyretin (Prealbumin),	TTR	42539.1	39973.4	3607.49	1826.01		41256.2	2716.75		0.0658508		0.0187914
XP_005668985.1	6	6	38.8991	0.000168569	15.1895	Crude	Grad	Collagen Alpha-1(I) Chain-Like	COL1A1	18047.3	17094.1	1182.93	1130.6		17570.7	1156.77		0.065835		0.0187869
XP_005666972.1;AAC48715.1;NP_999546.1;Q95266.1;XP_005666960.1;XP_005666961.1;XP_005666962.1;XP_005666963.1;XP_005666964.1;XP_005666965.1;XP_005666967.1;XP_005666970.1;XP_005666971.1	2	2	10.788	0.0205937	16.0891	Crude	Grad	Calcium/Calmodulin-Dependent Protein Kinase Type Ii Subunit Delta Isoform X13	CAMK2D	4625.43	4361.07	389.215	169.333		4493.25	279.274		0.062154		0.0177365
NP_001231560.1	2	2	12.0071	0.039582	16.7284	Crude	Grad	Cytoskeleton-Associated Protein 4	CKAP4	2113.04	2382.6	207.538	61.2057		2247.82	134.372		0.0597786		0.0170586
NP_001038008.1;AAV85773.1;Q29195.3;XP_003121835.2;XP_005671954.1;XP_005671955.1	3	3	20.7529	0.138942	17.2803	Crude	Grad	60S Ribosomal Protein L10	RPL10	16434.8	16364.1	77.8165	1820.24		16399.4	949.026		0.0578694		0.0165138
NP_001167604.1;ADD52600.1;P28491.3	3	3	16.544	0.0122543	18.9278	Crude	Grad	Calreticulin Precursor	CALR	7663.21	7655	535.244	274.055		7659.1	404.649		0.0528325		0.0150765
XP_005665721.1	5	5	32.0947	0.000975352	19.0093	Crude	Grad	Histone H1.5	HIST1H1B	31455.5	26734.8	1596.32	1464.84		29095.2	1530.58		0.0526059		0.0150118
XP_005672192.1;ABD77226.1;XP_005672193.1;XP_005672194.1	6	6	35.4616	0.00170587	19.5736	Crude	Grad	Isocitrate Dehydrogenase [Nadp] Cytoplasmic-Like Isoform X1	IDH1	79558.8	77884.9	4513.43	3530.23		78721.8	4021.83		0.0510892		0.014579
NP_001231616.1	2	2	12.5562	0.00300003	20.4631	Crude	Grad	Ribosomal Protein L36	RPL36	6722.7	5401.13	259.527	332.946		6061.92	296.237		0.0488684		0.0139453
AFK80360.1	4	4	22.6236	0.000303576	21.4733	Crude	Grad	Ceruloplasmin	CP	5645.01	5107.65	255.076	245.67		5376.33	250.373		0.0465695		0.0132892
NP_001231487.1	4	4	31.6807	0.000101199	22.0184	Crude	Grad	60S Ribosomal Protein L17	RPL17	15006.7	14105.3	662.955	659.208		14556	661.082		0.0454165		0.0129602
CAR65329.1;NP_001139599.1	16	16	102.17	0.000781419	22.1798	Crude	Grad	Clathrin Heavy Chain	CLTC	208191	212553	8669.6	10300.1		210372	9484.85		0.0450861		0.0128659
XP_005664882.1;Q29197.1	7	7	49.4949	0.00365835	22.1849	Crude	Grad	40S Ribosomal Protein S9,	RPS9	38171.1	35709.1	1971.33	1358.87		36940.1	1665.1		0.0450756		0.0128629
XP_003133256.2;CAI05909.1	9	9	58.4913	4.93925e-05	23.8988	Crude	Grad	Serine Protease Htra1-Like	HTRA1	27871.6	26882.7	1160.54	1130.55		27377.2	1145.55		0.0418431		0.0119405
XP_003123802.3;CAD60249.1	7	7	43.6017	0.00564129	24.8959	Crude	Grad	Thrombospondin-4	THBS4	13850.7	12533.9	654.372	405.426		13192.3	529.899		0.0401672		0.0114623
NP_001107756.1;ABY61325.1	10	10	88.685	0.0034602	25.189	Crude	Grad	60S Ribosomal Protein L5	RPL5	110717	83660.5	4351.94	3364.82		97188.6	3858.38		0.0396999		0.0113289
AET34758.1;NP_001272905.1	3	3	27.3647	0.000634073	25.2324	Crude	Grad	Nucleosome Assembly Protein 1-Like 4	NAP1L4	8904.65	8719.5	321.105	377.367		8812.07	349.236		0.0396316		0.0113094
XP_003133393.1;AAD20940.1;CAN99572.1;XP_003129255.3	6	6	39.5711	0.00273786	25.5864	Crude	Grad	Adp/Atp Translocase 1 Isoform 2	SLC25A4	16515.6	14707.2	513.099	707.19		15611.4	610.144		0.0390832		0.0111529
XP_005658201.1;ABK55657.1;NP_001090950.1;P49171.4	3	3	18.9402	0.00109484	25.9787	Crude	Grad	40S Ribosomal Protein S26-Like,	RPS26	11891	10936.2	395.745	482.943		11413.6	439.344		0.038493		0.0109845
ABB70228.1;ACD02422.1;NP_001038076.1;Q2XQV4.1;XP_005657378.1	11	11	76.6269	0.000192436	26.2031	Crude	Grad	Mitochondrial Aldehyde Dehydrogenase 2	ALDH2	78488.7	74404.6	3024.2	2810.74		76446.7	2917.47		0.0381635		0.0108905
XP_003128108.1	7	7	68.3519	0.00750949	26.3766	Crude	Grad	40S Ribosomal Protein S8	RPS8	99412.8	92348.9	2621.9	4648.24		95880.9	3635.07		0.0379124		0.0108188
XP_005664749.1;ABD77175.1;Q95342.3;XP_005664738.1;XP_005664739.1	4	4	30.0021	0.00259337	26.3967	Crude	Grad	60S Ribosomal Protein L18-Like	RPL18	37989.6	36286.3	1638.52	1175.32		37138	1406.92		0.0378836		0.0108106
XP_001925235.3;JAA53574.1	14	14	90.9534	8.56656e-05	27.298	Crude	Grad	Alpha-2-Macroglobulin	A2M	46372.7	45202	1630.68	1723.96		45787.4	1677.32		0.0366328		0.0104537
NP_001231758.1	2	2	11.3732	0.00224413	27.6681	Crude	Grad	Ribosomal Protein S13	RPS13	3588.7	3037.9	135.707	103.796		3313.3	119.752		0.0361427		0.0103138
AEI00725.1;NP_001231190.1	5	5	33.7335	0.00207395	27.7462	Crude	Grad	Egf-Containing Fibulin-Like Extracellular Matrix Protein 1	EFEMP1	25358.4	23740	1015.15	754.407		24549.2	884.778		0.0360409		0.0102848
NP_001230994.1;P79324.1;XP_003358383.1;XP_005669353.1;XP_005669354.1	5	5	36.8978	0.0128672	27.8492	Crude	Grad	Ribosomal Protein L15	RPL15	22546.1	22167.7	505.052	1100.52		22356.9	802.785		0.0359077		0.0102468
NP_001038066.1;ABG48767.1;Q0Z8U2.1;XP_005667214.1	7	7	48.235	0.00126652	28.3138	Crude	Grad	40S Ribosomal Protein S3	RPS3	35275.8	31515.1	1302.95	1056		33395.4	1179.48		0.0353185		0.0100786
NP_001038007.1;AAV85770.1;Q2YGT9.3	7	7	58.5687	0.0434066	29.2031	Crude	Grad	60S Ribosomal Protein L6	RPL6	30679.5	29664.1	354.366	1711.98		30171.8	1033.17		0.034243		0.0097717
XP_005672216.1;AAL49562.1;XP_005672214.1	12	12	97.6793	0.00465044	29.5412	Crude	Grad	Carbamoyl-Phosphate Synthase [Ammonia], Mitochondrial	CPS1	94908.4	92742.2	2448.4	3903.77		93825.3	3176.08		0.033851		0.00965985
NP_001011727.1;BAD99576.1;BAI47597.1;CAD20603.1;Q710C4.3	10	10	78.1431	0.000277196	29.5926	Crude	Grad	Adenosylhomocysteinase	AHCY	86808.5	83369.5	2723.99	3026.7		85089	2875.35		0.0337922		0.00964307
NP_001090947.1;A1XQU3.1;ABK55649.1;XP_003480329.1	6	6	41.2837	0.00108182	29.8601	Crude	Grad	60S Ribosomal Protein L14	RPL14	18236.9	16286.9	633.748	522.439		17261.9	578.093		0.0334895		0.00955668
NP_001231430.1	17	16	147.931	0.000690394	30.0781	Crude	Grad	Glutamate Dehydrogenase 1, Mitochondrial	GLUD1	188139	178598	6617.65	5575.19		183369	6096.42		0.0332468		0.00948743
XP_005659919.1;ABI29190.1	9	9	60.4262	0.00776926	30.1078	Crude	Grad	60S Ribosomal Protein L4	RPL4	71952.6	67445.2	2998.14	1631.82		69698.9	2314.98		0.033214		0.00947806
NP_001231465.1;AAV38110.1	20	20	140.869	0.000492235	33.2995	Crude	Grad	Thrombospondin 1 Precursor	THBS1	77589	74847.3	2115.8	2461.93		76218.1	2288.86		0.0300304		0.0085696
NP_001229989.1	3	2	18.8977	0.0280299	34.0266	Crude	Grad	Rab10, Member Ras Oncogene Family	RAB10	2996.79	2734.59	131.437	37.0015		2865.69	84.2192		0.0293888		0.00838649
ADG21261.1;AAP68768.1;NP_001177161.2	3	3	17.9548	0.000324943	34.3568	Crude	Grad	2,4-Dienoyl-Coa Reductase 1	DECR1	8564.99	8202.06	258.64	229.387		8383.52	244.014		0.0291063		0.00830589
NP_001230992.1	8	8	52.3375	0.000184151	35.7014	Crude	Grad	Ribosomal Protein L3	RPL3	44156.6	40360.1	1162.07	1205.25		42258.4	1183.66		0.0280101		0.00799307
XP_003123575.1	3	3	22.4605	0.00025975	36.8472	Crude	Grad	Cartilage Oligomeric Matrix Protein	COMP	15375.3	15656.7	396.922	445.258		15516	421.09		0.0271391		0.00774452
XP_003356947.1;JAA53602.1	7	7	43.2527	0.000129848	36.9361	Crude	Grad	Udp-Glucose 6-Dehydrogenase Isoform 1	UGDH	20797.1	20770	539.556	585.824		20783.6	562.69		0.0270738		0.00772588
BAA82144.1;AAB37320.1;BAA82145.1;BAA82146.1;BAB20630.1;NP_001098421.1;NP_001116613.1;NP_999020.1;NP_999301.1;P79293.2;Q9TV61.1;Q9TV62.1;Q9TV63.1;XP_003132042.1;XP_003483161.1	3	3	17.1395	0.00967754	37.4176	Crude	Grad	Myosin Heavy Chain 2A	MYH2	33104.7	30030.8	1136.32	551.002		31567.8	843.662		0.0267254		0.00762647
NP_001038067.1;ABG48755.1;XP_005672810.1	2	2	13.0827	0.0327492	37.4469	Crude	Grad	Cystatin-C Precursor	CST3	8308.87	7715.49	345.298	82.6234		8012.18	213.961		0.0267045		0.00762048
XP_005659106.1	2	2	11.9301	0.00190201	37.5481	Crude	Grad	Filamin-A,	FLNA	7588.95	6016.41	200.594	161.75		6802.68	181.172		0.0266325		0.00759995
NP_001157984.1;ACU44653.1	3	3	17.4305	0.00107567	37.615	Crude	Grad	Phosphate Carrier Protein, Mitochondrial	SLC25A3	52609.5	49648.9	1202.7	1515.85		51129.2	1359.28		0.0265851		0.00758643
NP_001229990.1	8	8	51.7037	0.000312302	37.6719	Crude	Grad	Alpha-Actinin-1	ACTN1	136558	128566	3717.94	3319.76		132562	3518.85		0.026545		0.00757497
AAV85772.1;AAV85771.1;NP_001106688.1	7	7	53.5213	0.0184368	38.414	Crude	Grad	Ribosomal Protein L7	RPL7	64467.2	64514.2	2481.09	876.582		64490.7	1678.84		0.0260322		0.00742864
NP_001230998.1;NP_001230997.1;XP_005664780.1	2	2	12.727	0.00856853	38.7012	Crude	Grad	Ribosomal Protein L13A Isoform 2	RPL13A	6862.08	6662.96	116.62	232.854		6762.52	174.737		0.025839		0.00737352
NP_999466.2;BAA25301.1;O62839.4	5	5	46.9341	0.000198084	43.133	Crude	Grad	Catalase	CAT	65349.3	64745.1	1428.51	1587.62		65047.2	1508.06		0.0231841		0.0066159
NP_001070697.1;ABI96202.1;Q06A98.1	2	2	13.8194	0.00164851	44.5375	Crude	Grad	Serine/Arginine-Rich Splicing Factor 2	SRSF2	20176.2	18803.8	503.063	372.155		19490	437.609		0.022453		0.00640727
XP_003483154.2;XP_005654036.1	10	7	82.2895	0.0001577	45.0768	Crude	Grad	Myosin-10,	MYH10	40747.9	37310.4	881.919	849.757		39029.2	865.838		0.0221844		0.00633061
Q9MZ15.1;AAF78964.1;NP_999534.1	5	5	29.9341	0.00088498	46.2032	Crude	Grad	Voltage-Dependent Anion-Selective Channel Protein 2; Short=Vdac-2	VDAC2	22408.1	19680.4	498.131	412.815		21044.3	455.473		0.0216435		0.00617628
XP_001927085.1	5	5	34.5938	0.00045183	46.2342	Crude	Grad	Protein Nov Homolog	NOV	9913.74	9088.36	219.655	191.341		9501.05	205.498		0.021629		0.00617213
XP_001929407.4	4	4	28.7675	0.000288222	47.7109	Crude	Grad	Collagen Alpha-1(Xi) Chain Isoform 1,	COL11A1	20494.8	17977.7	401.895	404.471		19236.2	403.183		0.0209596		0.00598109
XP_005667108.1;XP_003129427.2;XP_003482544.1	4	4	29.109	0.00220397	48.2785	Crude	Grad	60S Ribosomal Protein L27A Isoform X2	RPL27A	29343.8	27779.4	697.527	485.676		28561.6	591.601		0.0207132		0.00591078
XP_003121938.1;ABK55654.1;XP_005660137.1;XP_005660138.1;XP_005660139.1;XP_005660140.1;XP_005660141.1;XP_005660142.1	7	7	52.5569	0.000106196	48.4457	Crude	Grad	40S Ribosomal Protein S6 Isoform X1	RPS6	75748.5	73859.4	1485.51	1602.65		74804	1544.08		0.0206417		0.00589038
Q3YLA6.3;AAZ86088.1;AAZ86089.1;NP_001033096.1	4	4	26.1428	5.98335e-05	49.58	Crude	Grad	Serine/Arginine-Rich Splicing Factor 1; Altname: Full=Splicing Factor, Arginine/Serine-Rich 1	SRSF1	14669.7	14373.3	284.568	301.213		14521.5	292.891		0.0201694		0.00575562
XP_003132152.1;XP_003132151.1	2	2	11.717	0.0378857	50.948	Crude	Grad	3-Ketoacyl-Coa Thiolase A, Peroxisomal Isoform 2	ACAA1	6963.72	6237.8	39.9704	219.147		6600.76	129.559		0.0196279		0.00560108
NP_001070685.1;ABI96200.1;XP_005653441.1	4	4	24.4768	0.00564539	50.9853	Crude	Grad	Serine/Arginine-Rich Splicing Factor 6	SRSF6	11893.5	10935.8	288.469	159.294		11414.7	223.881		0.0196135		0.00559698
XP_003132745.1	4	4	24.0955	0.0016447	53.8156	Crude	Grad	60S Ribosomal Protein L24 Isoform 1	RPL24	16125.6	15102.7	244.399	335.885		15614.2	290.142		0.018582		0.00530262
XP_005660002.1;ACA02827.1;NP_001116644.1;XP_005660001.1;XP_005660003.1;XP_005660004.1	11	11	65.6099	0.000369669	54.648	Crude	Grad	Glycogen Phosphorylase, Liver Form Isoform X2	PYGL	64849.2	59646.3	1212.57	1065.56		62247.8	1139.07		0.0182989		0.00522185
XP_003362261.1	6	6	40.35	0.00162586	55.9629	Crude	Grad	40S Ribosomal Protein S2	RPS2	35018	34132.5	518.299	717.35		34575.2	617.824		0.017869		0.00509916
NP_001131092.1;AAS55926.1;ACI96265.1;Q29201.4;XP_003355952.1;XP_005657548.1;XP_005660372.1	6	6	42.0236	0.00347727	60.2787	Crude	Grad	40S Ribosomal Protein S16	RPS16	29736.4	27602.5	363.094	588.135		28669.4	475.614		0.0165896		0.00473407
NP_001230274.1	4	4	26.5806	0.000329482	60.9452	Crude	Grad	Ribosomal Protein L13	RPL13	28267.3	26175.3	418.113	475.192		27221.3	446.652		0.0164082		0.0046823
NP_001231246.1;NP_001231245.1;XP_005664048.1;XP_005664049.1;XP_005664050.1	4	4	37.4705	0.011826	61.2446	Crude	Grad	Nucleosome Assembly Protein 1-Like 1	NAP1L1	28391.9	27294.5	258.212	651.034		27843.2	454.623		0.016328		0.00465941
AAS55933.1;ACI96266.1;NP_001131091.1	3	3	19.1634	0.00041789	64.5407	Crude	Grad	40S Ribosomal Protein S3A,	RPS3A	17155.2	15297.1	267.244	235.575		16226.1	251.409		0.0154941		0.00442145
XP_003125024.2;Q29375.1	5	5	34.7638	0.00589192	68.5419	Crude	Grad	60S Ribosomal Protein L7A-Like Isoform 1	RPL7A	28232.6	25925.6	519.902	270.244		27079.1	395.073		0.0145896		0.00416334
XP_003121238.3;XP_005674667.1	5	5	39.9615	0.000899362	68.9591	Crude	Grad	Aldehyde Dehydrogenase Family 8 Member A1-Like	ALDH8A1	18463.8	17750.1	229.731	295.418		18106.9	262.575		0.0145013		0.00413816
NP_999264.1;2204163A;AAA87859.2;ABC60328.1;ADK27481.1;Q28985.2;XP_005674228.1	4	4	36.1066	0.00577135	75.4073	Crude	Grad	Insulin-Like Growth Factor-Binding Protein 5 Precursor	IGFBP5	21818	20015.6	366.007	188.763		20916.8	277.385		0.0132613		0.0037843
XP_005656892.1;P49666.2;XP_003482912.1;XP_003482913.1;XP_003482914.1;XP_003482915.1	5	5	44.2505	1.67791e-05	75.7883	Crude	Grad	60S Ribosomal Protein L21 Isoform X5	RPL21	263960	271926	3501.26	3569.55		267943	3535.41		0.0131947		0.00376527
XP_005653487.1	4	4	22.3259	0.0301041	75.8333	Crude	Grad	Glutamate-Rich 3 Protein	ERICH3	8599.38	7952.36	35.3597	182.905		8275.87	109.132		0.0131868		0.00376304
XP_001928646.4;ABY87518.1;NP_001116594.1;P62802.2;XP_001925399.1;XP_001926704.1;XP_001927727.1;XP_001927762.2;XP_001927985.1;XP_001928592.1;XP_003128263.1;XP_003129998.3;XP_003355252.1;XP_003355254.1;XP_003355263.3;XP_003356618.1;XP_003361239.2;XP_003481515.1;XP_005656272.1;XP_005656273.1;XP_005656274.1;XP_005656275.1;XP_005658480.1;XP_005659133.1;XP_005663563.1;XP_005663572.1;XP_005665701.1;XP_0…	9	9	91.7488	9.934e-05	76.1821	Crude	Grad	Uncharacterized Protein Loc100154071 ;Histone H2A.Z	H2AFZ	207269	195056	2559.46	2721.63		201162	2640.55		0.0131264		0.00374581
XP_003133691.1;AAV88080.1;AAW02948.1	5	5	30.0752	0.00287756	81.4941	Crude	Grad	Fibronectin Isoformx3	FN1	10151.6	9667.68	149.867	93.3314		9909.63	121.599		0.0122708		0.00350165
XP_003128266.1;NP_001230585.1;XP_001925598.1;XP_001927752.1;XP_001927974.1;XP_003355257.1;XP_003356615.1;XP_003356617.1;XP_005665716.1;XP_005665720.1	7	7	52.9333	0.00257801	87.5175	Crude	Grad	Histone H2B Type 1-K-Like Isoform X1	HIST1H2BK	104376	98683.1	901.14	1419.07		101530	1160.11		0.0114263		0.00326065
XP_003360576.1	2	2	11.6407	0.0462158	89.5485	Crude	Grad	Atp-Dependent Rna Helicase Ddx3X-Like Isoform 1	DDX3X	11461.6	10503.7	23.7014	221.587		10982.6	122.644		0.0111671		0.00318669
NP_001090948.1;A1XQU5.1;ABK55651.1	2	2	17.0577	0.00754122	89.8401	Crude	Grad	60S Ribosomal Protein L27	RPL27	17531.3	13525.4	110.688	235.001		15528.4	172.844		0.0111309		0.00317635
P06348.1	3	3	27.5004	0.000474729	90.4394	Crude	Grad	Histone H1T	HIST1H1T	29252.4	30380.1	297.984	361.38		29816.3	329.682		0.0110571		0.0031553
XP_003131557.1;AAL29467.1	2	2	13.8427	0.00459338	92.466	Crude	Grad	60S Ribosomal Protein L19	RPL19	13205.7	13051	99.1879	184.773		13128.3	141.98		0.0108148		0.00308615
XP_003482404.2;XP_003128930.4;XP_003482402.1	2	2	10.7343	0.000640349	94.4784	Crude	Grad	Kv Channel-Interacting Protein 4 Isoform 5	KCNIP4	3845.23	3134.4	38.8886	34.9869		3489.82	36.9377		0.0105844		0.00302041
P02547.3;NP_001231260.1;XP_005670495.1	2	2	11.5622	0.000433498	96.3558	Crude	Grad	Neurofilament Light Polypeptide; Short=Nf-L; Altname: Full=68 Kda Neurofilament Protein; Altname: Full=Neurofilament Triplet L Protein	NEFL	195752	187455	2172.37	1804.63		191604	1988.5		0.0103782		0.00296156
ABE02285.1;ABE02286.1;XP_003134934.1	7	7	54.8803	0.00223296	103.796	Crude	Grad	Ae Binding Protein,	AEBP1	32838.7	29571.5	364.139	237.137		31205.1	300.638		0.00963425		0.00274927
AET99216.1;NP_001241645.1	6	6	36.8047	0.000376408	111.113	Crude	Grad	Mitochondrial Heat Shock 60 Kda Protein 1	HSPD1	20879.7	19447.6	166.209	196.73		20163.7	181.47		0.00899982		0.00256822
NP_001191212.1;BAA21081.1	2	2	13.2752	0.000357716	118.939	Crude	Grad	Ribosomal Protein S4	RPS4X	7028.47	8366.08	66.2648	63.1673		7697.27	64.7161		0.00840766		0.00239924
XP_005655354.1	4	4	34.7302	0.00268171	123.335	Crude	Grad	60S Ribosomal Protein L8	RPL8	21725	21440.4	131.906	218.079		21582.7	174.992		0.008108		0.00231373
XP_001925033.2;XP_005671982.1	2	2	11.8631	0.0813361	169.471	Crude	Grad	Lupus La Protein Homolog Isoform X1	SSB	2015.8	2080.67	24.1721	0		2048.23	12.086		0.00590072		0.00168385
BAC99052.1;CAA63556.1;NP_999393.1;Q29095.1	2	2	14.2766	0.0144674	200.499	Crude	Grad	Prostaglandin D Synthase,	PTGDS	25278.6	25083	52.1144	199.067		25180.8	125.591		0.00498755		0.00142327
AAD46492.1;AAK51087.1;BAA25134.1;NP_001001535.1;P02540.4	3	3	30.2189	0.00176016	204.076	Crude	Grad	Desmin	DES	23933	21354.6	87.2517	134.663		22643.8	110.957		0.00490013		0.00139832
XP_005672736.1	2	2	16.8468	0.00409249	219.186	Crude	Grad	Uncharacterized Protein C20Orf196 Homolog	C20orf196	270443	263065	808.259	1625.78		266754	1217.02		0.00456233		0.00130192
NP_001230335.1	2	2	12.4461	0.0230315	302.729	Crude	Grad	Secreted Frizzled-Related Protein 5 Precursor	SFRP5	20673.9	19626	17.5454	115.577		20150	66.561		0.00330328		0.000942637
XP_003357279.1;XP_003129779.1;XP_003357278.2	2	2	13.0646	0.0379767	533.025	Crude	Grad	Serine Protease 23 Isoform 3	PRSS23	2286.12	2077.5	0	8.18652		2181.81	4.09326		0.00187609		0.000535367
XP_003357777.1	2	2	11.5556	0.0320846	655.265	Crude	Grad	Cytoplasmic Aconitate Hydratase	ACO1	2368.46	1987.57	0	6.64774		2178.01	3.32387		0.0015261		0.000435494
XP_005656990.1	2	2	11.7796	0.024479	860.222	Crude	Grad	Protein Fam20A	FAM20A	4014.25	5211.98	0.746851	9.97855		4613.11	5.3627		0.00116249		0.000331732
XP_005658785.1;XP_003482220.1;XP_005658784.1	2	2	13.7267	0.000317082	924.922	Crude	Grad	Serine/Arginine-Rich Splicing Factor 3-Like Isoform X2	SRSF3	18034.9	18283.5	17.255	22.0115		18159.2	19.6332		0.00108117		0.000308527
ADB96160.1;ADB96142.1;ADB96143.1;ADB96144.1;ADB96145.1;ADB96146.1;ADB96147.1;ADB96148.1;ADB96149.1;ADB96150.1;ADB96151.1;ADB96152.1;ADB96153.1;ADB96154.1;ADB96155.1;ADB96156.1;ADB96157.1;ADB96158.1;ADB96159.1;BAD99581.1;NP_001020397.1	2	2	11.9735	0.00601502	2753.93	Crude	Grad	Tyrosinase-Related Protein 1	TYRP1	11646.4	11115.4	1.73172	6.53351		11380.9	4.13261		0.000363117		0.00010362
XP_005657438.1	2	2	10.7515	2.62458e-06	Infinity	Crude	Grad	Run And Fyve Domain-Containing Protein 2 Isoform X5	RUFY2	7292.3	7069.6	0	0		7180.95	1		0.000139257		3.9739e-05
NP_001182281.1;ADC38911.1;XP_005660993.1;XP_005660994.1;XP_005660995.1;XP_005660996.1;XP_005660997.1	4	4	36.3205	0.000130413	Infinity	Crude	Grad	Midkine Precursor	MDK	15333	12142.3	0	0		13737.6	1		7.27927e-05		2.07724e-05
XP_003133396.4;XP_005671776.1;XP_005671791.1	2	2	11.4078	7.07479e-06	Infinity	Crude	Grad	Cilia And Flagella Associated Protein 97, Cfap97	CFAP97	32831.8	34832.9	0	0		33832.3	1		2.95575e-05		8.43464e-06
NP_001231673.1	1	1	5.3061	0.00309208	Infinity	Grad	Crude	Charged Multivesicular Body Protein 5	CHMP5	0	0	285.402	603.76		1	444.581		444.581		126.867
NP_001116553.1;ABI97167.1	1	1	5.5143	0.00178909	41.3695	Grad	Crude	Ataxin-3	ATXN3	102.528	74.8692	3734.33	3604.51		88.6987	3669.42		41.3695		11.8054
XP_005662344.1;XP_005662341.1;XP_005662342.1;XP_005662343.1	1	1	5.5739	0.0311774	16.6767	Grad	Crude	Putative Speedy Protein E6-Like Isoform X4		236.486	687.243	7751.83	7652.92		461.865	7702.38		16.6767		4.75893
XP_005659596.1;XP_001925610.2	1	1	5.0125	0.00733853	13.8971	Grad	Crude	Nmda Receptor-Regulated Protein 2 Isoform X3		1028.79	651.709	11477.6	11876.3		840.247	11677		13.8971		3.96572
XP_005664675.1	1	1	12.1362	0.66495	12.9134	Grad	Crude	Guanine Nucleotide-Binding Protein G(I)/G(S)/G(O) Subunit Gamma-8 Isoform X3		2083.97	1917.2	684.906	50983.9		2000.58	25834.4		12.9134		3.68502
AAC48713.1;XP_005671133.1;XP_005671134.1;XP_005671135.1;XP_005671136.1;XP_005671137.1;XP_005671138.1;XP_005671139.1;XP_005671140.1	1	1	5.5317	0.00788956	12.6679	Grad	Crude	Calcium/Calmodulin-Dependent Protein Kinase Ii Isoform Gamma-E,		183.76	283.671	2747.78	3173.6		233.715	2960.69		12.6679		3.61497
XP_005674227.1;XP_003121623.1	1	1	5.658	8.26941e-05	10.2676	Grad	Crude	EH Domain-Containing Protein 3	EHD3	78.7614	77.2005	815.619	785.733		77.9809	800.676		10.2676		2.93
XP_005655175.1;XP_003481139.1;XP_005655174.1;XP_005655176.1;XP_005655177.1;XP_005655178.1;XP_005655179.1;XP_005655180.1	1	1	5.1126	0.00171626	10.0093	Grad	Crude	Protein Itfg3 Isoform X3	FAM234A	108.918	131.893	1201.61	1208.75		120.406	1205.18		10.0093		2.85629
Q06AA5.1;ABI96195.1;NP_001070694.1;XP_005664127.1	1	1	6.6043	0.00851218	9.84234	Grad	Crude	Tetraspanin-9	TSPAN9	204.014	291.627	2156.67	2721.61		247.821	2439.14		9.84234		2.80865
NP_001116458.1;ABF81976.1;Q19PY3.1	1	1	5.4748	0.999949	9.14924	Grad	Crude	Trna-Splicing Ligase Rtcb Homolog {Eco:0000255|Hamap-Rule:Mf_03144}		179.812	249.098	3912.78	11.4207		214.455	1962.1		9.14924		2.61086
XP_005654276.1;XP_003134035.3;XP_005654275.1	1	1	5.1629	0.000211426	8.30883	Grad	Crude	Dep Domain-Containing Protein 1B Isoform X3		1796.86	1797.95	14474.7	15393.9		1797.4	14934.3		8.30883		2.37104
XP_003483878.1	1	1	5.1435	0.0031281	7.14805	Grad	Crude	Ras-Related Protein Rab-3C Isoform 2		561.955	571.925	3610.22	4494.81		566.94	4052.51		7.14805		2.03979
NP_001090906.1;ABG75907.1	1	1	5.0437	0.00389196	5.77986	Grad	Crude	Dna (Cytosine-5)-Methyltransferase 3A		657.269	528.599	3482.61	3371.54		592.934	3427.07		5.77986		1.64936
NP_001231092.1	1	1	6.684	0.00534829	4.84852	Grad	Crude	Dnaj Homolog Subfamily A Member 1		477.569	387.52	1990.49	2203.91		432.545	2097.2		4.84852		1.38359
P04163.2;AHW83664.1;NP_001278853.1;XP_003355214.1;XP_005663494.1;XP_005663495.1	1	1	6.9059	0.00324228	4.65579	Grad	Crude	Protein S100-A10; Altname: Full=Calpactin I Light Chain; Altname: Full=Calpactin-1 Light Chain; Altname: Full=Cellular Ligand Of Annexin Ii; Altname: Full=S100 Calcium-Binding Protein A10; Altname: Full=P10 Protein; Altname: Full=P11		4110.6	3476.53	17187.4	18136.8		3793.57	17662.1		4.65579		1.32859
XP_005662571.1;XP_003125137.1	1	1	5.6105	0.00545928	4.47417	Grad	Crude	Serta Domain-Containing Protein 2 Isoform X2		3299.26	2758.41	14446.4	12656.7		3028.84	13551.5		4.47417		1.27677
NP_001090923.1;ABQ96222.1;CAL69435.1;JAA74132.1	1	1	5.5558	0.00653777	4.13249	Grad	Crude	F-Actin Capping Protein Subunit Alpha 1	CAPZA1	264.147	271.949	982.136	1233.27		268.048	1107.7		4.13249		1.17926
CAA82747.1;BAI47709.1;CBN69800.1;NP_999074.1;P46410.3	1	1	5.5485	0.0494293	3.94364	Grad	Crude	Glutamine Synthetase		285.831	492.079	1271.48	1796.32		388.955	1533.9		3.94364		1.12537
XP_005661791.1	1	1	8.5782	0.0386872	3.92615	Grad	Crude	Cysteine-Rich And Transmembrane Domain-Containing Protein 1 Isoform X3	CYSTM1	3233.13	5719.83	17573.9	17576.7		4476.48	17575.3		3.92615		1.12038
XP_003124036.3;XP_005661757.1;XP_005661758.1;XP_005661759.1	1	1	5.1929	0.116563	3.56787	Grad	Crude	Catenin Alpha-1 Isoformx1		49.4191	141.406	330.396	350.444		95.4126	340.42		3.56787		1.01814
XP_005656248.1	1	1	6.0488	0.0350865	3.20336	Grad	Crude	Sodium- And Chloride-Dependent Glycine Transporter 1-Like		351.044	222.104	911.223	924.776		286.574	918		3.20336		0.914123
XP_005654794.1;XP_003123198.1;XP_005654793.1	1	1	6.8275	0.458267	3.1522	Grad	Crude	Syntaxin-Binding Protein 2 Isoform X3		54.7396	30.6597	229.657	39.5386		42.6997	134.598		3.1522		0.899522
XP_005654980.1	1	1	5.1798	0.00827811	2.78887	Grad	Crude	Yjef N-Terminal Domain-Containing Protein 3 Isoform X4		810.9	713.012	2270.07	1979.92		761.956	2125		2.78887		0.795842
XP_005659583.1;ABC47143.1;ABK55659.1;NP_001090952.1;NP_001123419.1;P42639.2;XP_005659574.1;XP_005659575.1;XP_005659578.1;XP_005659579.1;XP_005659581.1;XP_005660264.1;XP_005660265.1	1	1	6.0797	0.153231	2.7713	Grad	Crude	Tropomyosin Alpha-1 Chain Isoform X10		50.3957	121.294	189.614	286.189		85.8448	237.901		2.7713		0.790828
XP_005661993.1	1	1	5.4384	0.0145721	2.49363	Grad	Crude	Prkr-Interacting Protein 1 Isoform X1		3719.26	2989.38	8149.55	8579.29		3354.32	8364.42		2.49363		0.71159
XP_005665014.1	1	1	6.1313	0.00223424	2.33359	Grad	Crude	Wd Repeat Containing, Antisense To Tp73 Isoform X2		2919.24	3115.23	6875.14	7206.87		3017.24	7041.01		2.33359		0.665923
XP_005669386.1	1	1	6.6951	0.188312	2.18836	Grad	Crude	Uncharacterized Protein Loc102157971		517.225	427.934	680.173	1388.17		472.579	1034.17		2.18836		0.624478
XP_003357973.1	1	1	5.9496	0.703923	2.1643	Grad	Crude	Monocarboxylate Transporter 4		250.787	382.235	6.82565	1363.22		316.511	685.025		2.1643		0.617613
XP_005666382.1	1	1	5.3432	0.00214182	2.10933	Grad	Crude	Ddb1- And Cul4-Associated Factor 5		6141.81	5831.85	12338.4	12918		5986.83	12628.2		2.10933		0.601927
XP_005664537.1;XP_003355898.1;XP_005664535.1;XP_005664536.1	1	1	8.0217	0.16482	2.09871	Grad	Crude	Phospholemman-Like Isoform X4		4941.63	4769.61	7025.8	13355.2		4855.62	10190.5		2.09871		0.598895
XP_005660369.1;XP_003480615.1	1	1	6.1043	0.122347	2.0776	Grad	Crude	Choline Transporter-Like Protein 1 Isoform X3		356.28	593.829	850.11	1123.83		475.054	986.972		2.0776		0.592871
XP_003353842.1	1	1	5.5967	0.00694008	1.88782	Grad	Crude	Stress-Induced-Phosphoprotein 1		7163.46	6535.86	12580.2	13281.6		6849.66	12930.9		1.88782		0.538715
XP_003358947.1	1	1	5.7598	0.613561	1.86399	Grad	Crude	T-Complex Protein 1 Subunit Theta Isoform 1		122.961	77.1464	0	372.998		100.054	186.499		1.86399		0.531914
XP_005665001.1;XP_005664985.1	1	1	5.2295	0.139242	1.81142	Grad	Crude	Zinc Finger Protein 8		749.676	916.441	1833.82	1184.22		833.059	1509.02		1.81142		0.516914
NP_001116677.1;ABR67464.1;ACE82253.1	1	1	5.5856	0.0446463	1.80387	Grad	Crude	Protein Tob1		899.494	702.61	1384.24	1505.75		801.052	1445		1.80387		0.51476
XP_003121860.1;XP_005660013.1	1	1	7.1801	0.000601582	1.71863	Grad	Crude	Guanine Nucleotide-Binding Protein G(I)/G(S)/G(O) Subunit Gamma-2-Like Isoformx3		2317.04	2298.65	3916.08	4016.62		2307.85	3966.35		1.71863		0.490436
XP_005669265.1;XP_005669264.1	1	1	6.2155	0.0107585	1.66513	Grad	Crude	Phospholipid Scramblase 3 Isoform X2		639.833	704.471	1145.16	1093.28		672.152	1119.22		1.66513		0.475167
XP_005671581.1;XP_005671579.1;XP_005671580.1;XP_005671582.1;XP_005671583.1;XP_005671584.1;XP_005671585.1;XP_005671586.1;XP_005671587.1;XP_005671588.1;XP_005671590.1	1	1	5.3898	0.215007	1.44436	Grad	Crude	Carboxypeptidase X (M14 Family), Member 2 Isoform X3		586.605	526.519	654.088	953.67		556.562	803.879		1.44436		0.412169
NP_999132.1;AAL75567.1;Q8SQC1.1	1	1	5.7128	0.261832	1.38426	Grad	Crude	Scavenger Receptor Class B Member 1		1661.86	1577.71	1807.69	2676.71		1619.78	2242.2		1.38426		0.395017
XP_003480598.2;XP_003122046.1	1	1	6.7155	0.0789382	1.27246	Grad	Crude	Golgi-Associated Plant Pathogenesis-Related Protein 1-Like		481.172	491.069	574.986	662.155		486.121	618.571		1.27246		0.363115
XP_005654920.1;F1S584.1;JAA74304.1;XP_003123258.1;XP_003123259.1;XP_005654919.1	1	1	5.4572	0.11346	1.24078	Grad	Crude	Choline Transporter-Like Protein 2 Isoform X4		1266.85	1168.33	1408.31	1613.2		1217.59	1510.76		1.24078		0.354073
NP_999253.1;BAB82986.1;Q8WNW2.1	1	1	5.1387	0.620882	1.19674	Grad	Crude	G1/S-Specific Cyclin-D2		2086.19	8205.8	6359.05	5957.78		5145.99	6158.42		1.19674		0.341506
NP_001038003.1;ABB71823.2;BAF62301.1;Q2XSV9.2	1	1	5.3604	0.158122	1.19331	Grad	Crude	Guanine Nucleotide-Binding Protein Subunit Alpha-11		50198.6	45820.9	53557.9	61023.3		48009.8	57290.6		1.19331		0.340528
XP_003481792.1;JAA53531.1;XP_003481790.1;XP_003481791.1;XP_003481793.1	1	1	5.243	0.933877	1.006	Crude	Grad	Apoptotic Protease-Activating Factor 1 Isoform 3		78134.4	72046.3	67462.7	81822.1		75090.3	74642.4		0.994034		0.283661
XP_005667050.1	1	1	5.1218	0.849906	1.02274	Crude	Grad	G Protein-Regulated Inducer Of Neurite Outgrowth 3 Isoform X2		1079.34	1163.17	1398.29	794.359		1121.25	1096.32		0.977769		0.27902
XP_003480447.1	1	1	6.145	0.616844	1.06612	Crude	Grad	Eh Domain-Containing Protein 4,		793.671	934.013	867.35	753.187		863.842	810.268		0.937982		0.267666
XP_003361310.1	1	1	8.2452	0.538291	1.06932	Crude	Grad	Protein Lifeguard 3-Like		7664.24	7280.7	6340.07	7636.02		7472.47	6988.04		0.935172		0.266864
Q8HZJ6.1;AAN59952.1;NP_999449.1	1	1	6.9078	0.357423	1.11008	Crude	Grad	Syndecan-4; Short=Synd4; Flags: Precursor		3845.76	3622.71	3076.28	3651.56		3734.23	3363.92		0.900832		0.257065
AHI95966.1;JAA53801.1;XP_005669869.1	1	1	6.45	0.0616083	1.14375	Crude	Grad	Sodium- And Chloride-Dependent Taurine Transporter,		1728.51	1645.35	1438.32	1511.49		1686.93	1474.91		0.874314		0.249497
XP_005658505.1	1	1	5.6376	0.537077	1.20882	Crude	Grad	Uncharacterized Protein C9Orf117-Like		954.876	955.736	39.7586	1540.8		955.306	790.28		0.827253		0.236068
ACJ60910.1;ACJ53938.1;JAA74170.1;NP_001136312.1	1	1	6.3692	0.0554811	1.24358	Crude	Grad	Feline Leukemia Virus Subgroup C Receptor 2		2096	2271.76	1694.13	1818.13		2183.88	1756.13		0.804131		0.22947
AHE18716.1;CAA53221.1;CAA53222.1;P80944.1;Q29419.1;XP_003135029.2;XP_005673557.1;XP_005673558.1	1	1	5.7499	0.587372	1.26475	Crude	Grad	Zinc Finger Protein,		978.382	728.732	1028.87	320.89		853.557	674.88		0.790667		0.225628
XP_003121421.2	1	1	5.6616	0.551922	1.34598	Crude	Grad	Myristoylated Alanine-Rich C-Kinase Substrate		849.385	452.555	588.717	378.567		650.97	483.642		0.742956		0.212013
XP_005657597.1;XP_005657601.1	1	1	5.9746	0.250611	1.48171	Crude	Grad	Integrin Alpha-6-Like		2180.64	1982.58	1764.53	1045.21		2081.61	1404.87		0.674897		0.192591
XP_005659222.1	1	1	5.3083	0.106012	1.66503	Crude	Grad	Utrophin		6146.82	5596.47	2898.42	4154.49		5871.65	3526.45		0.60059		0.171387
XP_003128130.1	1	1	5.5261	0.0240274	1.67654	Crude	Grad	Protein Fam183A Isoformx1		2340.51	2210.68	1461.42	1253.21		2275.6	1357.32		0.596468		0.17021
XP_005657713.1	1	1	5.8378	0.0477324	1.72722	Crude	Grad	Sodium-Dependent Phosphate Transporter 2-Like		2003.16	1585.99	1000.53	1077.47		1794.58	1039		0.578965		0.165216
XP_003133684.3	1	1	5.3686	0.00705506	1.96746	Crude	Grad	Receptor Tyrosine-Protein Kinase Erbb-4,		4564.32	4075.69	2210.47	2180.99		4320.01	2195.73		0.50827		0.145042
NP_001072131.1;AAY56774.1;AAY63803.1	1	1	8.4732	0.00638068	1.97104	Crude	Grad	Protein Dj-1		3229.7	3358.66	1586.27	1756.32		3294.18	1671.29		0.507347		0.144778
XP_005661790.1;XP_005661789.1	1	1	5.9326	0.00756193	2.17124	Crude	Grad	Cysteine-Rich And Transmembrane Domain-Containing Protein 1 Isoform X2		4440.92	4733.37	1986.15	2239.22		4587.14	2112.69		0.460567		0.131429
XP_005660928.1;XP_005660921.1;XP_005660922.1;XP_005660923.1;XP_005660924.1;XP_005660925.1;XP_005660926.1;XP_005660927.1	1	1	6.4208	0.00701164	2.36323	Crude	Grad	Syntaxin-3 Isoform X8	STX3	2542.22	2204.38	992.911	1015.61		2373.3	1004.26		0.42315		0.120752
BAI47599.1;NP_001161111.1;P08132.2	1	1	5.0579	0.00134483	2.42909	Crude	Grad	Annexin A4	ANXA4	1586.57	1556.23	626.776	667.043		1571.4	646.91		0.411677		0.117478
NP_001072145.1;ABJ09398.1;ACI15389.1;ACM17704.1;Q007T5.1;XP_005659996.1;XP_005659997.1	1	1	5.6353	0.00545165	2.48978	Crude	Grad	Adp-Ribosylation Factor 6		1284.28	1292.41	552.444	482.462		1288.35	517.453		0.401641		0.114614
XP_001928821.1	1	1	5.2828	0.368675	2.5295	Crude	Grad	Nicastrin		2845.67	2558.94	64.0503	2072.58		2702.31	1068.32		0.395336		0.112814
XP_005668937.1;XP_005668936.1	1	1	5.2768	0.204509	2.53369	Crude	Grad	Integrin Alpha-3 Isoform X2		1125.42	495.788	246.92	392.94		810.603	319.93		0.394682		0.112628
BAI48106.1;AAC61744.1;NP_999500.1;P67937.3;XP_005661255.1;XP_005661256.1;XP_005661257.1;XP_005661258.1	1	1	5.1138	0.0212837	2.82902	Crude	Grad	Tropomyosin 4		1298.4	1677.44	570.353	481.542		1487.92	525.948		0.353479		0.10087
XP_001928912.1	1	1	5.8404	0.0142781	2.84359	Crude	Grad	Alpha-Centractin		635.762	574.341	237.408	188.147		605.052	212.778		0.351669		0.100353
NP_001011507.1;CAF04757.1;XP_005668609.1	1	1	5.4168	0.00671797	2.85492	Crude	Grad	Lysosome-Associated Membrane Glycoprotein 1 Precursor		1403.16	1187.68	463.613	443.884		1295.42	453.749		0.350272		0.099955
XP_005660023.1	1	1	5.1835	0.00332095	2.89976	Crude	Grad	Fermitin Family Homolog 2,		92733.1	89126.7	29531.3	33184.2		90929.9	31357.7		0.344856		0.0984094
XP_003132080.1;XP_005669314.1	1	1	5.6544	0.00437635	3.07134	Crude	Grad	Fatty Aldehyde Dehydrogenase Isoform X1		625.386	576.031	183.437	207.734		600.709	195.585		0.325591		0.0929118
NP_001172113.1	1	1	5.0832	0.0388949	3.09273	Crude	Grad	Regulator Of G-Protein Signaling 4		14149.5	15383.1	5857.57	3691.48		14766.3	4774.53		0.323339		0.0922691
XP_003355665.2	1	1	5.1727	0.372583	3.16041	Crude	Grad	Contactin-1 Isoform 2		568.714	541.086	0	351.157		554.9	175.579		0.316415		0.0902933
XP_003124525.1	1	1	6.6831	0.00893395	3.19783	Crude	Grad	Syntaxin-4	STX4	23821.7	23924.9	6638.81	8292.1		23873.3	7465.45		0.312712		0.0892366
A1XQV4.1;ABK55660.1	1	1	5.7571	0.0162194	3.2226	Crude	Grad	Tropomyosin Alpha-3 Chain; Altname: Full=Gamma-Tropomyosin; Altname: Full=Tropomyosin-3		599.225	633.8	162.89	219.727		616.512	191.309		0.310308		0.0885506
ACM17702.1;AAX77012.1;ACH96700.1;NP_001041537.1	1	1	6.2774	0.12779	3.82695	Crude	Grad	Adp-Ribosylation Factor 4		2415.16	1123.09	300.142	624.419		1769.12	462.281		0.261305		0.0745669
AAT37622.1;AAX85355.1;Q49I35.3	1	1	6.6022	0.00868595	3.92544	Crude	Grad	Galectin-1,		5027.39	4501.61	1354.31	1073.19		4764.5	1213.75		0.254749		0.072696
XP_003483753.2	1	1	5.4507	0.228181	4.04058	Crude	Grad	Signal Transducer And Activator Of Transcription 1-Like		1640.62	1558.79	76.0426	715.778		1599.71	395.91		0.247489		0.0706245
NP_999404.1;AAD38324.1;Q9XT90.1;XP_005666329.1	1	1	5.3488	0.120421	4.33831	Crude	Grad	Matrix Metalloproteinase-14 Precursor	MMP14	2024.97	1848.2	197.06	695.721		1936.58	446.39		0.230504		0.0657776
XP_001927475.1;AAS20953.1;NP_999583.1;Q6QRN9.3	1	1	6.9586	0.000877159	4.34468	Crude	Grad	Adp/Atp Translocase 2		7517.73	7542.76	1657.81	1808.61		7530.24	1733.21		0.230166		0.0656811
XP_005662500.1	1	1	5.6312	0.144788	4.40629	Crude	Grad	Ancient Ubiquitous Protein 1,		704.426	718.431	263.492	59.4228		711.429	161.458		0.226948		0.0647628
NP_001116634.1;A5GFY8.1;CAN13230.1	1	1	5.6595	0.0504917	4.50305	Crude	Grad	D-3-Phosphoglycerate Dehydrogenase		761.276	622.496	205.371	101.926		691.886	153.648		0.222072		0.0633713
XP_005664430.1;JAA53740.1;XP_005664428.1;XP_005664429.1	1	1	5.7304	0.0279316	4.56361	Crude	Grad	Ist1 Homolog Isoform X3	IST1	4415.68	4346.38	1208.58	711.403		4381.03	959.992		0.219125		0.0625302
XP_005673641.1;XP_003360330.1;XP_005673640.1	1	1	5.7483	0.342065	4.86274	Crude	Grad	Protein Xrp2 Isoform X3		2222.78	2349.57	940.281	0		2286.17	470.141		0.205645		0.0586837
XP_001926353.5	1	1	5.694	0.000316977	4.92087	Crude	Grad	Melanotransferrin		335543	331553	69662.6	65902.2		333548	67782.4		0.203216		0.0579905
XP_001927011.3;XP_005663022.1	1	1	5.2274	0.0131111	4.98588	Crude	Grad	Gtp-Binding Protein Gem Isoform X1		2749.17	2163.5	562.379	422.94		2456.34	492.659		0.200566		0.0572344
NP_001230202.1;XP_005667153.1	1	1	5.8088	0.00616849	5.9641	Crude	Grad	Ras-Related Protein Rab-6A		1189.85	963.475	197.307	163.741		1076.66	180.524		0.16767		0.0478469
XP_005655840.1;ABH10830.1;ACN22080.1;AEX66154.1;NP_001243076.1	1	1	11.8706	0.00374138	6.44224	Crude	Grad	C-C Motif Chemokine 17 Isoform X1		24044.7	27546.5	3636.83	4371.44		25795.6	4004.14		0.155226		0.0442957
XP_005663639.1	1	1	5.5476	0.00599372	6.53559	Crude	Grad	Homeobox Protein Aristaless-Like 3-Like		3272.48	2561.69	411.2	481.476		2917.08	446.338		0.153008		0.043663
XP_005655914.1	1	1	5.7982	0.00070163	7.58866	Crude	Grad	Latent-Transforming Growth Factor Beta-Binding Protein 4-Like		197168	191338	24278	26917.6		194253	25597.8		0.131776		0.037604
ABD61726.1;ABD64595.1;ABD64596.1;NP_001034837.1;Q27HV0.1;XP_005673769.1;XP_005673770.1	1	1	5.381	0.000284778	7.73791	Crude	Grad	O-Linked N-Acetylglucosamine Transferase		360034	344096	44312.2	46685.3		352065	45498.7		0.129234		0.0368787
XP_005660861.1	1	1	5.3961	0.000356895	8.33265	Crude	Grad	Ferritin Heavy Chain Isoform X2	FTH	246216	235353	27940	29853.1		240785	28896.5		0.12001		0.0342465
XP_005667472.1;XP_003129967.1;XP_003129968.1	1	1	5.9172	0.000672892	8.34554	Crude	Grad	40S Ribosomal Protein S25 Isoform X3		5943.69	5622.86	725.931	660.026		5783.28	692.979		0.119825		0.0341936
XP_005660643.1	1	1	5.2219	0.000678088	8.35993	Crude	Grad	Rna Polymerase Ii Subunit A C-Terminal Domain Phosphatase		2485.19	2414.8	277.412	308.717		2449.99	293.064		0.119618		0.0341347
NP_001136300.1;ACJ64500.1	1	1	6.0205	0.076742	8.67888	Crude	Grad	Angiopoietin-Related Protein 7 Precursor		4453.67	4480.31	202.567	826.825		4466.99	514.696		0.115222		0.0328802
XP_003133326.3	1	1	5.5827	0.26532	9.26528	Crude	Grad	Alpha-1,6-Mannosylglycoprotein 6-Beta-N-Acetylglucosaminyltransferase A		713.129	765.021	0	159.536		739.075	79.7682		0.10793		0.0307993
Q0QF01.2	1	1	5.4953	0.276843	9.75922	Crude	Grad	Succinate Dehydrogenase [Ubiquinone] Flavoprotein Subunit, Mitochondrial; Altname: Full=Flavoprotein Subunit Of Complex Ii; Short=Fp; Flags: Precursor		1814.45	1750.29	0	365.269		1782.37	182.635		0.102467		0.0292404
XP_005665844.1;AAR82957.1;ADD71918.1;CAB63858.1;NP_998933.1;XP_005665843.1;XP_005665845.1	1	1	5.3508	0.000947108	13.6036	Crude	Grad	Mhc Class I Antigen 7 Isoform X2		8011.36	9387.24	647.766	631.209		8699.3	639.487		0.0735102		0.0209771
XP_003129222.2	1	1	5.2774	0.0070299	13.6886	Crude	Grad	Swi/Snf-Related Matrix-Associated Actin-Dependent Regulator Of Chromatin Subfamily A Member 5		376.823	420.787	35.3175	22.9506		398.805	29.134		0.0730533		0.0208468
XP_003126178.4	1	1	5.9556	0.000213091	14.1886	Crude	Grad	Rac Gtpase-Activating Protein 1		60273.7	57055.1	4247.58	4021.66		58664.4	4134.62		0.0704791		0.0201122
XP_005662602.1	1	1	5.0583	0.00137689	14.6795	Crude	Grad	Reticulon-4 Isoform X6		132442	121519	9427.95	7872.37		126980	8650.16		0.068122		0.0194396
Q29223.2;XP_005666999.1;XP_005667000.1	1	1	6.0781	0.00571327	16.5567	Crude	Grad	60S Ribosomal Protein L34		1475.54	1286.57	100.135	66.6919		1381.05	83.4134		0.0603984		0.0172355
NP_001230751.1	1	1	5.7793	0.231201	17.2774	Crude	Grad	Aldo-Keto Reductase Family 7, Member A2 (Aflatoxin Aldehyde Reductase)		2075.82	2008.02	0	236.369		2041.92	118.184		0.057879		0.0165166
Q9N1F5.2;AAF71994.2;NP_999215.1;XP_005671495.1	1	1	5.3413	0.00292042	20.065	Crude	Grad	Glutathione S-Transferase Omega-1; Short=Gsto-1; Altname: Full=Glutathione S-Transferase Omega 1-1; Short=Gsto 1-1; Altname: Full=Glutathione-Dependent Dehydroascorbate Reductase; Altname: Full=Monomethylarsonic Acid Reductase; Short=Mma(V) Reductase; Altname: Full=S-(Phenacyl)Glutathione Reductase; Short=Spg-R		2863.46	2382.74	113.285	148.176		2623.1	130.73		0.0498381		0.014222
XP_005660119.1;XP_005671664.1	1	1	10.5828	0.000271522	20.9383	Crude	Grad	Zinc Finger E-Box-Binding Homeobox 2-Like		40526.5	36726.3	1827.53	1862.01		38626.4	1844.77		0.0477593		0.0136288
NP_998929.1;AAR22386.1;Q6SA96.3;XP_003121525.1	1	1	6.2604	0.000850311	22.2723	Crude	Grad	40S Ribosomal Protein S23		4037.2	3456.83	176.064	160.409		3747.01	168.237		0.0448989		0.0128125
AAL76273.1;AEI00724.1;JAA53742.1;NP_001231571.1;NP_001274345.1;NP_999095.1;Q71LE2.3;XP_003131242.1;XP_003355255.1;XP_003356567.1;XP_005663570.1;XP_005663571.1	1	1	6.0764	0.0129497	23.0007	Crude	Grad	Histone H3.3A		3949.76	3727.18	108.292	225.478		3838.47	166.885		0.043477		0.0124068
XP_005661567.1;AAC48632.1;ADU33182.1;AGS56948.1;AGS56949.1;AGS56950.1;AGS56951.1;AGS56952.1;AGS56953.1;AGS56954.1;AGS56955.1;AGS56956.1;NP_001186971.1;Q95332.3;XP_003484245.1;XP_003484246.1;XP_005661566.1;XP_005674231.1	1	1	6.2735	0.00418473	24.1801	Crude	Grad	Betaine--Homocysteine S-Methyltransferase 1 Isoform X2		3372.88	3201.56	163.62	108.275		3287.22	135.947		0.0413563		0.0118016
XP_001924271.1	1	1	11.8678	0.000510171	30.309	Crude	Grad	Trna-Specific Adenosine Deaminase 2 Isoform 1		10303.5	8924.03	308.396	325.987		9613.76	317.191		0.0329935		0.00941514
XP_003125259.1;XP_003125258.1;XP_005662656.1;XP_005662657.1;XP_005662658.1	1	1	6.938	0.223885	30.9879	Crude	Grad	Serine/Arginine-Rich Splicing Factor 7 Isoformx2		13456.6	11653.9	0	810.333		12555.2	405.166		0.0322707		0.00920889
NP_001230622.1;NP_001230623.1	1	1	5.9872	0.0429253	32.1117	Crude	Grad	Heterogeneous Nuclear Ribonucleoprotein C (C1/C2) Isoform 1		1503.55	1634.25	81.4356	16.2795		1568.9	48.8576		0.0311413		0.00888661
JAA53547.1;BAA95700.1;NP_999562.1;Q9N0F1.1	1	1	6.2681	0.145095	32.2606	Crude	Grad	Dihydrolipoyllysine-Residue Succinyltransferase		1698.61	1380.79	1.26281	94.1912		1539.7	47.727		0.0309976		0.00884558
ADA70129.1	1	1	5.8023	0.00418943	35.4426	Crude	Grad	Mhc Class Ii Antigen,		29185.8	26440.6	960.601	608.88		27813.2	784.74		0.0282147		0.00805144
ABF72035.1	1	1	5.4171	0.00362872	44.7385	Crude	Grad	Ankyrin Repeat Domain 13C,		952.671	895.59	25.3116	16.001		924.13	20.6563		0.0223521		0.00637849
Q2QLE0.1;AAR16301.1;AAZ94040.1;AEB78549.1;NP_001033097.1	1	1	6.317	0.0402967	49.009	Crude	Grad	Hepatocyte Growth Factor Receptor; Short=Hgf Receptor; Altname: Full=Hgf/Sf Receptor; Altname: Full=Proto-Oncogene C-Met; Altname: Full=Scatter Factor Receptor; Short=Sf Receptor; Altname: Full=Tyrosine-Protein Kinase Met; Flags: Precursor		54290.9	51225	318.043	1834.95		52757.9	1076.49		0.0204044		0.00582268
XP_005668333.1;XP_005668329.1;XP_005668330.1;XP_005668331.1;XP_005668332.1	1	1	5.7793	0.0013917	68.1972	Crude	Grad	Adp-Ribosylation Factor-Like Protein 5B-Like Isoform X5		11817.2	13499.1	212.027	159.195		12658.2	185.611		0.0146634		0.00418439
XP_005660499.1;AAS55903.1	1	1	6.5671	0.0248067	69.5034	Crude	Grad	60S Ribosomal Protein L12		1168.7	1339.46	29.1443	6.94253		1254.08	18.0434		0.0143878		0.00410575
XP_003480386.1;XP_003125783.1;XP_005659593.1	1	1	5.9102	0.00296669	75.4951	Crude	Grad	40S Ribosomal Protein S27-Like Isoformx1		1295.27	1732.65	16.3553	23.7522		1513.96	20.0537		0.0132459		0.0037799
NP_999183.1;AAL36148.1	1	1	5.6139	0.00243767	85.9278	Crude	Grad	Intermediate Conductance Calcium-Activated Potassium Channel Protein 4		32775.8	30457	447.032	288.85		31616.4	367.941		0.0116377		0.00332097
AEA07667.1	1	1	5.0682	0.136853	93.1028	Crude	Grad	Neuropeptide Ff Receptor 2,		5432.67	5054.41	0	112.64		5243.54	56.3199		0.0107408		0.00306504
XP_005674598.1	1	1	5.4739	0.0290538	114.018	Crude	Grad	Family With Sequence Similarity 184, Member B		1489.55	1352.95	3.57725	21.353		1421.25	12.4651		0.00877056		0.0025028
XP_005670168.1	1	1	11.9606	0.0131501	117.272	Crude	Grad	Serine/Threonine-Protein Kinase Pak 2,		44027	46040	186.337	581.681		45033.5	384.009		0.00852719		0.00243335
NP_001001770.1;1106188C;711683D;AAC48779.1;AAC48780.1;P00172.3;XP_005659882.1	1	1	5.6319	0.000863774	119.037	Crude	Grad	Cytochrome B5		540.727	496.653	4.95236	3.7624		518.69	4.35738		0.00840074		0.00239727
XP_005663832.1	1	1	5.9571	0.142376	121.469	Crude	Grad	Trinucleotide Repeat-Containing Gene 6B Protein-Like		10544	14335	0	204.818		12439.5	102.409		0.00823255		0.00234927
XP_005669733.1	1	1	5.4371	0.0732913	128.933	Crude	Grad	Filamin-B		878.399	950.616	14.1858	0		914.507	7.0929		0.00775597		0.00221327
XP_005664680.1	1	1	5.1965	0.00306746	130.949	Crude	Grad	Radial Spoke Head Protein 6 Homolog A,		3697.61	4449.7	23.3122	38.9053		4073.66	31.1088		0.00763657		0.0021792
ABF61221.1;ABW34947.1;AGZ63337.1;NP_001273945.1;XP_003126147.1	1	1	5.243	0.0019445	195.719	Crude	Grad	Wingless-Type Mmtv Integration Site Family Member 10B,		3068.66	3272.53	12.5013	19.8981		3170.59	16.1997		0.00510937		0.00145803
ABC84194.1;ABC84195.1;NP_001093665.1;XP_005652416.1;XP_005652417.1	1	1	5.2655	0.065856	269.297	Crude	Grad	Eukaryotic Translation Initiation Factor 4A Isoform 2		2587.35	2479.2	18.814	0		2533.28	9.40699		0.00371337		0.00105966
ABC58679.1	1	1	13.03	0.0216415	376.015	Crude	Grad	Aldehyde Dehydrogenase 8A1 Isoform 1,		17104.9	16231.3	11.6171	77.0397		16668.1	44.3284		0.00265947		0.000758915
XP_001926390.1;JAA53714.1;XP_005664324.1;XP_005664325.1	1	1	5.306	0.0501027	412.449	Crude	Grad	Early Endosome Antigen 1 Isoform X1		2574.58	2633.94	12.6283	0		2604.26	6.31414		0.00242454		0.000691876
NP_001103645.1;CAN13159.1;CAN13219.1	1	1	12.9048	0.000494574	579.056	Crude	Grad	Breast Carcinoma-Amplified Sequence 1		437625	479830	686.665	897.733		458727	792.199		0.00172695		0.000492809
XP_005666990.1	1	1	5.0556	0.000711109	Infinity	Crude	Grad	Pituitary Homeobox 2 Isoform X1		930.781	629.354	0	0		780.068	1		0.00128194		0.000365819
XP_003130217.3	1	1	5.3852	1.96031e-05	Infinity	Crude	Grad	Collagen Alpha-1(Xxviii) Chain		1025.59	1097.57	0	0		1061.58	1		0.000941996		0.000268811
XP_005657255.1	1	1	5.5914	0.00155418	Infinity	Crude	Grad	Tyrosine-Protein Kinase Transmembrane Receptor Ror2		1466.46	799.758	0	0		1133.11	1		0.000882529		0.000251842
XP_005658999.1	1	1	5.1743	0.00816166	1241.83	Crude	Grad	Radial Spoke Head Protein 4 Homolog A		40038.6	39226	50.5201	13.3087		39632.3	31.9144		0.000805263		0.000229793
NP_001123427.1;ABK55650.1;P62831.1	1	1	6.6109	8.85998e-05	Infinity	Crude	Grad	60S Ribosomal Protein L23		1545.75	1800.82	0	0		1673.29	1		0.000597626		0.000170541
XP_003353720.1	1	1	12.8076	0.000858452	1968.45	Crude	Grad	Sh2 Domain-Containing Protein 3C		155015	124911	57.4202	84.7865		139963	71.1033		0.000508015		0.000144969
P08552.2	1	1	6.1967	5.41078e-05	Infinity	Crude	Grad	Neurofilament Medium Polypeptide; Short=Nf-M; Altname: Full=160 Kda Neurofilament Protein; Altname: Full=Neurofilament 3; Altname: Full=Neurofilament Triplet M Protein		2933.1	2583.99	0	0		2758.55	1		0.00036251		0.000103447
XP_005672217.1	1	1	5.3631	0.000157291	Infinity	Crude	Grad	Zinc Finger Protein Helios		3271.71	2631.71	0	0		2951.71	1		0.000338787		9.66774e-05
NP_999188.1;BAI48023.1;CAA34594.1;P14287.1;XP_005667061.1;XP_005667062.1;XP_005667063.1	1	1	6.1244	4.04565e-05	Infinity	Crude	Grad	Osteopontin Precursor		4532.5	4039.36	0	0		4285.93	1		0.000233322		6.65816e-05
XP_003356041.1	1	1	5.8531	0.0441061	4968.57	Crude	Grad	Transmembrane Protein 143		106906	80249.6	0	37.6679		93577.7	18.8339		0.000201265		5.74338e-05
XP_001926343.3	1	1	11.4052	0.00292439	9359.71	Crude	Grad	Protein Kinase C And Casein Kinase Substrate In Neurons Protein 1		65069.5	60855.9	9.88217	3.57182		62962.7	6.72699		0.000106841		3.04885e-05
ACI62523.1;NP_001131109.1	1	1	5.2531	1.88059e-05	Infinity	Crude	Grad	Dbf4-Like Protein		19076.1	17415.1	0	0		18245.6	1		5.48077e-05		1.56401e-05
XP_005657537.1;XP_003133235.1;XP_003359421.1;XP_005657519.1;XP_005657520.1;XP_005657521.1;XP_005657522.1;XP_005657523.1;XP_005657524.1;XP_005657525.1;XP_005657528.1;XP_005657529.1;XP_005657530.1;XP_005657535.1;XP_005657536.1;XP_005657538.1;XP_005657539.1;XP_005657541.1;XP_005657543.1	1	1	5.1203	6.84998e-08	Infinity	Crude	Grad	Transcription Factor 7-Like 2 Isoform X29		106070	106753	0	0		106412	1		9.39748e-06		2.6817e-06
XP_001924871.1;XP_005662935.1	1	1	6.0017	1.32869e-05	157666	Crude	Grad	Mdm2-Binding Protein Isoform X1		1198.78	1266.16	0.015634	0		1232.47	0.00781699		6.34253e-06		1.80993e-06

## Sheet: Exosome abundance
Samples were prepared using SP3 protocol, 3 ul of 10 ul were used for each LC-MS run
LC method: 100 min 6-30% gradient of acetonitrile in 0.1% formic acid, 75um x 150 mm BEH130 C18 1.7 um column
Acquisition method: HDMSE with ion mobility, 100 min, sensitivity mode, 0.8 sec cycle
Progenesis protein quantification: APEX-125-20-700, sens 4, max charge 5+, min RT window - 0.25 min
Protein identification: Uniprot-Pig-2014 protein database, peptide scores > 5, mass accuracy < 20 ppm
										Normalized abundance					Crude	Grad		Grad/crude		Norm to
										Crude		Grad			ave	ave		ratio		Syntenin-1
Accession	Peptide count	Unique peptides	Confidence score	Anova (p)	Max fold change	Highest mean condition	Lowest mean condition	Description	Gene name	1	2	1	2
XP_003357976.1;AAA17872.1;AAS55927.1;ABF19863.1;ABI29185.1;CAC85408.1;Q6QAQ1.2;XP_003124328.1	25	25	295	0.00598391	1.79167	Crude	Grad	Actin, cytoplasmic 2	ACTG1	1.99705e+06	1.90067e+06	1.04641e+06	1.12906e+06		1.94886e+06	1.08773e+06		0.558137		0.159272
ACB45497.1;CAA72379.1;NP_001116456.1;P79385.2;XP_005653574.1;XP_005653575.1	26	25	277.126	0.201164	1.08448	Crude	Grad	Milk fat globule-EGF factor 8 protein (Lactadherin)	MFGE8	981852	917745	852390	899229		949799	875809		0.9221		0.263134
ABM92961.1;AAA30988.1;AAT98610.1;CAA30970.1;NP_001005208.1;P08835.2;XP_005666792.1;XP_005666793.1	16	16	163.639	0.00037483	8.01774	Crude	Grad	Albumin	ALB	3.96405e+06	3.95387e+06	473883	513668		3.95896e+06	493775		0.124723		0.0355916
BAM28740.1;1208258A;1210234A;AAA31002.1;AAA31004.1;AAC17113.1;ADB19852.1;XP_003357960.2;XP_005656001.1	43	34	415.628	0.0119181	1.41888	Crude	Grad	sodium/potassium-transporting ATPase subunit alpha-1	ATP1A1	667800	631032	445737	469656		649416	457697		0.704782		0.201119
NP_001230836.1;CAC35386.1;XP_005667499.1;XP_005667500.1	32	24	298.346	0.0200691	1.40194	Grad	Crude	heat shock 70kDa protein 8	HSPA8	328089	311170	429888	466319		319630	448103		1.40194		0.400064
P19620.4;AAU85387.1;NP_001005726.1;XP_005659594.1	27	27	283.025	0.0101274	1.24585	Crude	Grad	Annexin A2	ANXA2	504261	483124	393842	398696		493692	396269		0.802664		0.229051
P20303.2;ABS50358.1;CAA34904.1;JAA53585.1;XP_005665564.1;XP_005665565.1	9	9	84.9575	0.195256	1.06922	Grad	Crude	Solute carrier family 2, facilitated glucose transporter member 1 (GLUT-1)	SLC2A1	285478	279662	292136	312122		282570	302129		1.06922		0.305116
XP_003129266.2	19	19	185.971	0.0372208	1.52878	Crude	Grad	Annexin A5	ANXA5	408989	388400	239763	281824		398695	260794		0.654118		0.186662
NP_001231343.2	12	12	98.806	0.00663914	3.5043	Grad	Crude	Syntenin-1	SDCBP	70861.1	67967.6	267529	218969		69414.4	243249		3.5043		1
ACB46190.1;XP_003353857.1;XP_005658885.1;XP_005660836.1;XP_005660837.1	18	18	163.308	0.0126206	1.51254	Crude	Grad	solute carrier family 3 member 2,	SLC3A2	303617	288545	188025	203477		296081	195751		0.661141		0.188666
BAF62303.1;XP_003481635.1	12	12	98.4758	0.173241	1.03342	Grad	Crude	Keratin 1	KRT1	184363	178601	187599	187496		181482	187547		1.03342		0.294901
P26042.3;AAB02864.1;NP_001009578.1	28	22	225.708	0.0186863	1.45652	Crude	Grad	Moesin; AltName: Full=Membrane-organizing extension spike protein	MSN	257786	250480	165714	183246		254133	174480		0.68657		0.195922
NP_001072147.1;ABJ09400.1;ABK63185.1;AFG17070.1;CAL37099.1	4	4	30.3875	0.000269537	3.81053	Grad	Crude	CD81	CD81	45523.4	43753.4	171705	168486		44638.4	170096		3.81053		1.08739
ABY86570.1;NP_001116558.1	11	11	120.384	0.00622822	1.44484	Crude	Grad	CD147	CD147	234962	232981	157257	166615		233971	161936		0.69212		0.197506
XP_005668904.1;NP_001231824.1;XP_003131508.1;XP_003131512.1;XP_005653958.1	17	16	139.563	0.135088	1.12219	Grad	Crude	keratin, type I cytoskeletal 10 isoform X2	KRT10	147931	139939	155367	167677		143935	161522		1.12219		0.320232
XP_005654562.1;CAA64477.1;NP_001157470.1;P19619.3;XP_005654561.1	16	16	141.611	0.00748206	1.49867	Crude	Grad	Annexin A1	ANXA1	244679	228075	157805	157643		236377	157724		0.667256		0.190411
AAA30992.1;CAA42050.1;CAA49234.1;NP_999563.1;P18648.4	18	18	151.302	0.00779015	1.50946	Crude	Grad	Apolipoprotein A-I	APOA1	238263	228379	149965	159180		233321	154572		0.662488		0.18905
XP_003358996.1;ACH70136.1;NP_001185852.1;XP_005656283.1;XP_005656284.1	26	26	243.655	0.00190598	2.49877	Crude	Grad	chloride intracellular channel protein 6	CLIC6	394940	367803	149832	155415		381371	152624		0.400198		0.114202
XP_005666236.1;XP_001929104.1	29	29	234.974	0.00164527	2.3133	Crude	Grad	poly [ADP-ribose] polymerase 6 isoform X5 ; pyruvate kinase PKM isoform X7	PKM	355801	339910	146573	154170		347855	150372		0.432283		0.123358
AAA31042.1;CAA32077.1;P20305.1	33	32	349.523	0.00422956	8.90181	Crude	Grad	plasma gelsolin precursor,	GSN	1.04431e+06	1.00675e+06	98942.4	131466		1.02553e+06	115204		0.112337		0.0320568
XP_005653221.1;AAL68966.1;AAM81376.1;ADG84492.1;NP_999171.1;Q8WMQ3.3	4	4	46.5797	0.000583205	3.51186	Grad	Crude	CD9	CD9	31686.3	32897.4	110700	116110		32291.9	113405		3.51186		1.00216
NP_001165012.1;ADB19854.1;D2WKD8.1	11	4	96.4648	0.00205114	1.82704	Grad	Crude	sodium/potassium-transporting ATPase subunit alpha-2	ATP1A2	62792.8	61316.1	110587	116164		62054.4	113376		1.82704		0.52137
1211232A;AAA31001.1;CAA27575.1;CAA28301.1;CAB92954.1;NP_001001542.1;P05027.2	12	12	115.969	0.00918878	1.68263	Crude	Grad	ATPase beta,Na/K	ATP1B1	185817	172155	112906	109840		178986	111373		0.622244		0.177566
NP_001137196.1;ACJ74160.1	16	16	140.576	0.868463	1.00971	Grad	Crude	Na(+)/H(+) exchange regulatory cofactor NHE-RF1	SLC9A3R1	114358	101850	107523	110783		108104	109153		1.00971		0.288133
XP_005659178.1	18	14	158.595	0.137027	1.15994	Crude	Grad	Ezrin	EZR	128959	122736	102338	114653		125848	108495		0.862115		0.246016
NP_001193288.1;AAA91804.1;AAB40155.1;AAC23533.1;AAD38527.1;AAF23967.1;AAM95948.1;ABD77198.1;ABH04254.1;ABI29187.1;ADM25312.1;AII96820.1;CAA63935.1;P00355.4;XP_003361616.2;XP_005658730.1	14	14	118.8	0.00428411	1.75869	Crude	Grad	glyceraldehyde-3-phosphate dehydrogenase	GAPDH	186763	184046	101588	109256		185404	105422		0.568605		0.162259
XP_003125184.2;AAA31133.1;AAB52914.1;ABO84843.1;ABU49130.1;ABU49131.1;NP_001098779.1;NP_999376.1;P0CG68.1;P63053.2;XP_003483459.1;XP_003483460.1;XP_003483461.1;XP_003483462.1;XP_005652973.1;XP_005652974.1;XP_005654049.1;XP_005654050.1;XP_005654051.1;XP_005657360.1;XP_005657361.1;XP_005657362.1	8	8	64.0785	0.0694107	1.16387	Crude	Grad	ubiquitin-40S ribosomal protein S27a	RPS27A	126042	117472	102197	107031		121757	104614		0.859205		0.245186
ACG69792.1;ABM46997.1;ABO70668.1;ACG69791.1;CAM33158.1;NP_001077401.1	27	27	183.802	0.0854365	1.18455	Crude	Grad	alpha v integrin subunit	ITGAV	108536	104028	85343.9	94104		106282	89724		0.844206		0.240906
AAG16767.1;NP_999133.1;Q9GLP0.1	20	19	155.902	0.00204317	2.19113	Crude	Grad	integrin beta-1 subunit (CD29)	ITGB1	198633	189594	86215.6	90965.8		194114	88590.7		0.456386		0.130236
NP_001093402.1;AAR10979.1;AAR11081.1;AAR88362.1;AAR89550.1;AAT77773.1;AHV90998.1;AHV90999.1;BAI48037.1;CBG13524.1;CBN64620.1;CBV27038.1;NP_998947.1;Q6RI85.3;Q7SIB7.3;XP_005657900.1	14	14	112.514	0.0229435	1.65061	Crude	Grad	phosphoglycerate kinase 1	PGK1	153739	136670	83582	92358.7		145205	87970.4		0.605837		0.172884
XP_005661599.1	20	20	174.352	0.00407763	1.32819	Crude	Grad	EGF-like repeats and discoidin I-like domains 3	EDIL3	117498	114272	86230.6	88270.2		115885	87250.4		0.752905		0.214852
XP_003481580.1;XP_003481579.1	3	3	26.1057	0.00227739	4.11605	Grad	Crude	hsc70-interacting protein isoform 2 ; suppression of tumorigenicity 13 (colon carcinoma)	ST13	19875.6	19920.8	76380.6	87423.7		19898.2	81902.1		4.11605		1.17457
JAA74175.1;ABK41958.1;ABY86571.1;ACB70411.1;NP_001121917.1	8	8	80.8948	0.14902	1.12298	Crude	Grad	solute carrier family 16, member 1 (monocarboxylic acid transporter 1) tv1	SLC16A1	86619.6	80530.3	71811.9	77033.2		83574.9	74422.5		0.890488		0.254113
XP_005666120.1;NP_001231362.1	7	6	57.9599	0.0220055	1.19271	Grad	Crude	heat shock 90kD protein 1, beta isoform X1	HSP90AB1	60736.6	59473	69940.6	73434.9		60104.8	71687.7		1.19271		0.340357
XP_003353298.1;XP_001927130.1	13	11	109.832	0.274677	1.13967	Grad	Crude	5'-nucleotidase isoform 2	NT5E	62112.5	57760.2	62983.2	73632		59936.3	68307.6		1.13967		0.32522
XP_005665032.1;XP_005652652.1;XP_005665031.1	15	14	132.336	0.000820818	1.98302	Crude	Grad	alpha-enolase isoform X2	ENO1	134192	129073	66204.9	66554.5		131632	66379.7		0.50428		0.143903
ACZ15984.1;770227B;AAA50436.1;ADD84691.1;CAD89668.1;CAD89669.1;NP_001165834.1;P00339.3;XP_005661147.1	13	13	111.126	0.018182	1.49278	Crude	Grad	lactate dehydrogenase A	LDHA	91108.1	87164.1	56713.2	62709.8		89136.1	59711.5		0.669891		0.191163
JAA53752.1;XP_005666170.1	34	34	241.823	0.00470806	1.67178	Crude	Grad	ras GTPase-activating-like protein IQGAP1	IQGAP1	102265	96884.2	58202.2	60921.6		99574.5	59561.9		0.598164		0.170694
XP_005671355.1;XP_005674366.1	14	14	87.8073	0.0671127	1.42057	Grad	Crude	myoferlin	MYOF	40430.5	39555.7	51487.3	62138.6		39993.1	56812.9		1.42057		0.405379
CAR82075.1;AAC08590.1;AAC48692.1;ABD52877.1;ACD13863.1;CAR82076.1;CAR82077.1;NP_001161267.1;NP_001163988.1;P68137.1;XP_003125076.4;XP_005659826.1;XP_005671033.1	10	9	116.711	0.137569	1.42156	Crude	Grad	cardiac muscle alpha actin 1	ACTC1	81397.8	78776	47968.2	64706.8		80086.9	56337.5		0.703454		0.20074
XP_003122914.1;XP_003122915.1;XP_003122916.1;XP_003353953.1;XP_003353954.1;XP_003480758.1;XP_005661054.1;XP_005661055.1;XP_005661056.1;XP_005661057.1;XP_005661058.1	7	7	57.8762	0.00550863	1.68961	Crude	Grad	CD44 antigen isoformX1	CD44	92864.1	88227.4	57007	55172.5		90545.8	56089.8		0.619463		0.176772
XP_005669387.1	18	18	139.283	0.000490645	1.58078	Grad	Crude	programmed cell death 6-interacting protein ; ALIX	PDCD6IP	33183.7	32742.9	51710	52505.3		32963.3	52107.6		1.58078		0.451096
JAA74083.1;XP_003134193.2	23	22	182.529	0.0613212	1.43053	Crude	Grad	Annexin A6	ANXA6	68711.7	66046.7	42782.8	51419.1		67379.2	47101		0.699043		0.199482
NP_001090887.1;ABG65696.1;BAC99053.1;CAJ03391.1;CAX28482.1;CAX36486.1;CAX36487.1;XP_003129826.1;XP_003482639.1;XP_005654458.1;XP_005654459.1	13	13	105.019	0.00105033	3.63506	Crude	Grad	elongation factor 1-alpha 1	EEF1A1	170592	157009	45303.9	44818.8		163801	45061.4		0.275099		0.0785032
XP_005658208.1	9	9	70.2825	0.011578	2.17081	Grad	Crude	copine-2-like,	CPNE2	19942.8	19020.5	38898.1	45683.9		19481.6	42291		2.17081		0.619471
XP_005669625.1;AAA82037.1;ABI97194.1;CAN13158.1;CAN13210.1;CBX36149.1;NP_001116588.1;XP_001928011.1;XP_003356400.2;XP_005669626.1	12	12	117.186	0.00444317	1.92415	Crude	Grad	guanine nucleotide-binding protein G(i) subunit alpha-2 isoform X1	GNAI2	82429.6	79061.2	40348.6	43580		80745.4	41964.3		0.519711		0.148307
XP_005674317.1;ADZ53728.1	5	5	48.0316	0.00163007	3.48994	Grad	Crude	G-protein coupled receptor family C group 5 member C	GPRC5C	11596.9	11669.9	38556.3	42643.4		11633.4	40599.9		3.48994		0.995902
XP_003483854.1	10	10	85.7719	0.394832	1.05431	Crude	Grad	brain acid soluble protein 1 isoform 2	BASP1	43193.8	41277.8	38282.1	41838.2		42235.8	40060.1		0.948488		0.270664
XP_003481037.1;NP_001230422.1;XP_003132597.2;XP_003354523.3	6	6	52.2248	0.0146773	1.36213	Crude	Grad	guanine nucleotide-binding protein G(I)/G(S)/G(T) subunit beta-2	GNB2	53089.9	50341.7	36943.2	38990.3		51715.8	37966.7		0.734142		0.209498
Q29549.1;AAA31013.1;ABD94505.1;AFM30919.1;NP_999136.1	19	19	224.881	0.00114527	10.4307	Crude	Grad	Clusterin; AltName: Full=CP40; AltName: Full=Complement cytolysis inhibitor; Short=CLI; Contains: Clusterin beta chain; Contains: Clusterin alpha chain; Flags: Precursor	CLU	403093	384216	34884.7	40595.4		393654	37740		0.095871		0.0273581
XP_001926541.1	5	5	35.0974	0.000473784	1.33804	Crude	Grad	inward rectifier potassium channel 13 isoform 1	KCNJ13	49032.8	48854.2	36356.3	36800.6		48943.5	36578.4		0.74736		0.213269
XP_003355931.2;AAW02818.1;AAW02819.1;XP_003122525.1;XP_003122540.1;XP_003127168.2;XP_003355932.1;XP_005654719.1;XP_005654720.1;XP_005660702.1;XP_005660703.1	22	22	160.054	0.00678675	2.30014	Crude	Grad	alpha-actinin-4 isoformX2	ACTN4	83708	77476.1	33036.2	37039.7		80592	35037.9		0.434757		0.124064
NP_998931.1;AAA02938.1;AAR30953.1;CAN13333.1;CAN87708.1;P34930.1;P34934.1;Q6S4N2.1	13	8	114.81	0.00580361	2.28595	Grad	Crude	heat shock 70 kDa protein 1B	HSPA1B	15923.2	14215.1	33476.4	35418.3		15069.2	34447.4		2.28595		0.652328
XP_005655608.1;XP_003126153.1	2	2	11.6516	0.0179131	2.71576	Crude	Grad	peripherin isoform X2	PRPH	90632.5	87054.9	28315.9	37112.3		88843.7	32714.1		0.368221		0.105077
XP_003356708.1	8	8	63.6565	0.0467186	1.67481	Crude	Grad	retinaldehyde-binding protein 1	RLBP1	55078.3	51923.6	28346.7	35542.3		53501	31944.5		0.597082		0.170386
NP_999138.1;AAC48718.1;AAG16226.1;O02705.3	14	13	103.251	0.0970423	1.55059	Crude	Grad	heat shock protein HSP 90-alpha	HSP90AA1	47978.4	45178.4	25622.2	34456.2		46578.4	30039.2		0.644917		0.184036
P08059.3;1405328A;AAA31048.1;CAA30295.1;CAA82246.1;NP_999495.1	14	14	103.621	0.00652352	2.8303	Crude	Grad	Glucose-6-phosphate isomerase; Short=GPI; AltName: Full=Autocrine motility factor; Short=AMF; AltName: Full=Neuroleukin; Short=NLK; AltName: Full=Phosphoglucose isomerase; Short=PGI; AltName: Full=Phosphohexose isomerase; Short=PHI	GPI	87189.2	82775.4	27611.1	32440.6		84982.3	30025.9		0.353319		0.100824
XP_005663935.1	3	3	22.4007	0.00143471	2.44672	Grad	Crude	CD63	CD63	12239	11587.3	28563	29733.1		11913.1	29148		2.44672		0.698204
XP_005652645.1;ABA02206.1;ABD92704.1;ABE27954.1;BAI48105.1;NP_001032228.1;Q29371.4	12	12	106.399	0.00286723	1.80261	Crude	Grad	triosephosphate isomerase isoform X1	TPI1	48856.9	46927.5	27215.8	25920.8		47892.2	26568.3		0.554753		0.158306
XP_001928233.1	9	9	94.4618	0.000310153	4.98799	Crude	Grad	tubulin alpha-1D chain	TUBA1A	127538	121077	25200.5	24642.2		124308	24921.4		0.200482		0.0572102
JAA74159.1;XP_005674373.1	6	6	51.2055	0.0322999	1.42088	Crude	Grad	CD276 molecule tv1	CD276	34693.1	33154.4	22422.4	25327.7		33923.7	23875.1		0.703787		0.200835
XP_005668696.1;XP_003131288.1;XP_005668695.1	2	2	12.5017	0.211108	1.06372	Grad	Crude	protein tweety homolog 2 isoform X3	TTYH2	23032.3	21508.2	23623.9	23754.5		22270.2	23689.2		1.06372		0.303546
XP_003133370.3	2	2	16.6974	0.00702164	2.4943	Grad	Crude	neuronal membrane glycoprotein M6-a-like isoform 1	GPM6A	9912.15	9075.26	22190.1	25170.2		9493.7	23680.2		2.4943		0.711783
XP_003355633.2;ABM63222.1;ACI32712.1;JAA53800.1	5	5	43.7788	0.00189849	1.82278	Crude	Grad	solute carrier family 2, facilitated glucose transporter member 3	SLC2A3	42534.6	40372.6	22793.3	22690.7		41453.6	22742		0.548614		0.156554
XP_003356782.1	13	7	116.405	0.00846349	1.44633	Grad	Crude	heat shock-related 70 kDa protein 2	HSPA2	14778.6	15807.4	21981.6	22256		15293	22118.8		1.44633		0.412731
NP_001038077.1;ABB58916.1;BAD08435.1;CAN13204.1;NP_001107168.1;Q767L7.1;XP_005665808.1;XP_005665809.1	18	18	143.483	0.00171464	6.83329	Crude	Grad	tubulin beta chain	TUBB	147988	137548	19414.7	22371.3		142768	20893		0.146342		0.0417608
XP_003483583.1	5	5	32.707	0.107334	1.25985	Grad	Crude	phosphoglycerate mutase 1	PGAM1	16494.6	15992.8	18833.1	22096.3		16243.7	20464.7		1.25985		0.359517
XP_005671203.1;JAA53744.1;XP_001924213.1;XP_005671204.1	8	8	55.6463	0.319231	1.18364	Crude	Grad	Annexin A11	ANXA11	24426.5	22412.1	17295.6	22275.9		23419.3	19785.8		0.844848		0.241089
NP_001106151.1;ABW97521.1	5	5	37.6773	0.0453863	6.06392	Crude	Grad	transketolase	TKT	158224	74154.5	18168.1	20153.4		116189	19160.8		0.16491		0.0470593
ADB19853.1;NP_001165224.1	14	6	122.585	0.000814114	2.40252	Crude	Grad	Na+/K+ transporting alpha 3 polypeptide	ATP1A3	46563.6	44513.7	18747.6	19161.5		45538.7	18954.6		0.41623		0.118777
JAA74207.1;P80031.2;XP_005660678.1;XP_005660679.1;XP_005660684.1	5	5	37.0112	0.0278734	1.73484	Crude	Grad	glutathione S-transferase pi 1	GSTP1	33786.6	30877.5	17094.8	20179		32332	18636.9		0.576421		0.16449
XP_005668163.1;1003182A;AAL34983.1;AAR24396.1;ABA39527.1;BAA25136.1;NP_001231326.1;P02543.2;XP_005668164.1;XP_005668766.1	26	26	233.994	0.00115973	14.1193	Crude	Grad	vimentin isoform X1	VIM	268344	255503	16941.5	20160.1		261924	18550.8		0.0708253		0.020211
JAA53670.1;AEU04751.1;AEU04752.1;AEU04753.1;XP_005663885.1	45	41	383.969	0.000737591	11.9664	Crude	Grad	N-myosin-9	MYH9	229034	210191	17398.3	19306.7		219613	18352.5		0.0835676		0.0238472
XP_003126898.3	8	8	57.3637	0.00932591	1.72913	Crude	Grad	vesicle amine transport protein 1 homolog (T. californica)-like	VAT1L	28000.2	26700	15062.5	16571.9		27350.1	15817.2		0.578324		0.165033
NP_001231366.1;BAA13966.1;XP_003125894.1	7	7	57.0999	0.0118448	1.95498	Crude	Grad	ras homolog gene family, member A	RHOA	29080.1	28065.6	15661.8	13569.1		28572.9	14615.4		0.511515		0.145968
Q7M2W6.1;ACA97071.1;XP_005667376.1;XP_005667377.1	6	6	42.0569	0.00245305	2.38643	Crude	Grad	Alpha-crystallin B chain; AltName: Full=Alpha(B)-crystallin	CRYAB	35209.9	33145.1	13880.4	14762.8		34177.5	14321.6		0.419035		0.119577
NP_001004043.1;AAA31020.1;P10668.3	4	4	37.212	0.000338992	1.76033	Crude	Grad	cofilin-1	CFL1	24190.3	24470.3	13701.4	13941.4		24330.3	13821.4		0.568074		0.162108
XP_005657045.1	19	19	125.154	0.0125562	4.00379	Crude	Grad	unconventional myosin-Id	MYO1D	55303.4	53536	11469.1	15714.9		54419.7	13592		0.249763		0.0712733
NP_001138690.1;CAM58512.1	4	4	37.4024	0.0231278	1.40507	Grad	Crude	CD82 antigen	CD82	9943.01	9169.14	12975.1	13878.8		9556.08	13427		1.40507		0.400956
NP_999518.1;1503232A;AAG38247.1;AAP22037.1;AFV46005.1;AFV46006.1;AFV46007.1;AFV46008.1;AFV46009.1;CAZ64804.1;P62936.2;XP_003480558.1	4	4	29.8468	6.49518e-05	2.20498	Crude	Grad	peptidyl-prolyl cis-trans isomerase A	PPIA	28977.3	29054.9	13077.3	13241.3		29016.1	13159.3		0.453518		0.129418
NP_001230514.1;XP_003355390.1	5	5	33.7094	0.0627393	1.50961	Crude	Grad	ras-related C3 botulinum toxin substrate 1 (rho family, small GTP binding protein Rac1)	RAC3	20072.3	19308.3	11639	14447.6		19690.3	13043.3		0.662423		0.189031
ACR08794.1;ACH73157.1;ACI90297.1;ACM17703.1;NP_001138693.1;NP_001153898.1	5	5	34.369	0.121478	1.95794	Crude	Grad	ADP-ribosylation factor 3	ARF3	26489.5	24367.6	16392.7	9582.09		25428.6	12987.4		0.510741		0.145747
XP_003122601.2;XP_005660782.1	10	10	65.3155	0.0140053	1.4434	Crude	Grad	EH domain-containing protein 1 isoform X1	EHD1	18861.4	18425.6	12368.9	13463.9		18643.5	12916.4		0.692809		0.197703
XP_005671160.1;XP_001927837.1;XP_005671157.1;XP_005671158.1;XP_005671159.1;XP_005671161.1;XP_005671162.1	6	5	41.3603	0.243669	1.24844	Grad	Crude	Annexin A7	ANXA7	10836.9	9737.47	14387.2	11298.7		10287.2	12843		1.24844		0.35626
XP_005664193.1;XP_003126651.3	2	2	12.3425	0.0316375	1.20903	Crude	Grad	copine-8 isoform X2	CPNE8	14942.8	15892.8	12553.8	12950.6		15417.8	12752.2		0.827109		0.236027
XP_005657006.1	7	7	45.1912	0.0136786	1.4223	Crude	Grad	synaptic vesicle membrane protein VAT-1 homolog	VAT1	18421.7	17419.7	12211.3	12988.5		17920.7	12599.9		0.703089		0.200636
XP_005656736.1;AAR88521.1;ABH03528.1;ABO28924.1;NP_001090893.1	10	9	71.6591	0.0775102	1.30889	Crude	Grad	integrin beta-8 isoform X1	ITGB8	16839.3	15890.9	11567.8	13438.3		16365.1	12503.1		0.764007		0.21802
NP_001230504.1;Q29594.1;XP_005658954.1	5	5	36.6429	0.0246898	1.67091	Crude	Grad	creatine kinase, brain	CKB	21782.8	19604.4	11602.7	13166.5		20693.6	12384.6		0.598475		0.170783
XP_005664026.1;XP_003484329.1	5	5	41.9311	0.391938	1.10448	Crude	Grad	ras-related protein Rap-1b	RAP1B	14163.4	12800.8	11250.1	13163.4		13482.1	12206.8		0.905403		0.258369
NP_001026959.1;AAQ07458.1;ACY07984.1;XP_005669939.1	5	5	36.3453	0.014537	1.25373	Crude	Grad	retinol-binding protein 1	RBP1	14006.6	14615.1	11214.6	11614.7		14310.8	11414.6		0.797621		0.227612
XP_003128090.1;XP_001927404.1;XP_003128086.1;XP_003128088.1;XP_005665529.1;XP_005673553.1;XP_005673554.1	7	6	46.4814	0.00156075	2.55929	Crude	Grad	peroxiredoxin-1 isoform X5	PRDX1	29559.8	28778	11792.4	11002		29168.9	11397.2		0.390733		0.111501
NP_999473.1;CAA51356.1;P18650.2	14	14	103.236	0.000136094	8.49363	Crude	Grad	apolipoprotein E precursor	APOE	94576.3	90458.4	10769.6	11015.5		92517.3	10892.6		0.117735		0.0335974
XP_003132938.1	7	7	56.4063	0.0157994	1.57944	Crude	Grad	phosphatidylethanolamine-binding protein 1	PEBP1	18160.3	16174.3	10887	10851.4		17167.3	10869.2		0.633136		0.180674
NP_001072130.1;ABG78618.1	6	6	40.9137	0.56207	1.09514	Crude	Grad	pigment epithelium-derived factor precursor	SERPINF1	12217.4	11560.9	12405.4	9307.27		11889.2	10856.3		0.913127		0.260573
XP_005658313.1;XP_001924916.3	2	2	16.1824	0.216459	1.19406	Crude	Grad	carbonic anhydrase 14 isoform X2	CA14	12657.2	12206	11454.7	9367.77		12431.6	10411.2		0.837482		0.238987
XP_005673018.1	2	2	16.9992	0.000345152	4.59728	Crude	Grad	14-3-3 protein beta/alpha	YWHAB	48384.1	46583.3	10546.2	10111		47483.7	10328.6		0.21752		0.0620723
NP_001124003.1;ACE80208.1;XP_005659627.1	6	6	39.6002	0.0800179	1.40248	Crude	Grad	disintegrin and metalloproteinase domain-containing protein 10 precursor	ADAM10	12880.7	15736.5	10126.4	10278.3		14308.6	10202.3		0.713022		0.20347
NP_001230782.1	2	2	10.8861	0.00596237	1.93016	Grad	Crude	EF-hand calcium-binding domain-containing protein 12	EFCAB12	5304.25	5145.5	9595.07	10574.6		5224.87	10084.8		1.93016		0.550798
AEV45769.1;XP_003480770.1;XP_005661141.1	5	5	30.7451	0.862025	1.01321	Grad	Crude	tumor susceptibility 101 protein	TSG101	10658.5	9129.24	9802.1	10247		9893.89	10024.6		1.01321		0.289133
XP_001924589.4;AAF01257.1	4	4	27.5669	0.0187389	1.75649	Grad	Crude	coxsackievirus and adenovirus receptor homolog isoform 1	CXADR	5541.32	5628.96	10568.1	9052.37		5585.14	9810.26		1.75649		0.501239
XP_005652569.1	7	7	43.0873	0.0370318	1.84089	Crude	Grad	keratin, type II cytoskeletal 2 epidermal isoform X1	KRT2	18331.3	17753.3	8618.89	10982.8		18042.3	9800.84		0.543215		0.155014
XP_005653960.1;XP_003483033.1	5	5	35.0683	0.000803976	1.8374	Crude	Grad	keratin, type I cytoskeletal 14-like isoform X2	KRT14	17884.8	17923.8	9576.49	9912.24		17904.3	9744.37		0.544248		0.155309
Q2MJK3.1;ABC55723.1;NP_001038002.1;XP_005653207.1;XP_005653208.1	4	4	23.9899	0.00724843	1.65723	Crude	Grad	GTPase NRas; AltName: Full=Transforming protein N-Ras; Flags: Precursor	NRAS	16839.1	15451.1	9707.06	9777.44		16145.1	9742.25		0.603417		0.172193
CAR65329.1;NP_001139599.1	16	16	102.17	0.000781419	22.1798	Crude	Grad	clathrin heavy chain	CLTC	208191	212553	8669.6	10300.1		210372	9484.85		0.0450861		0.0128659
AGS50335.1;ABH03530.1;AEO79121.1;AGS50334.1;NP_001233598.1	5	4	26.7646	0.0342329	2.84747	Grad	Crude	integrin beta 5 [Sus scrofa domesticus]	ITGB5	3174.32	3283.98	7428.98	10960.8		3229.15	9194.91		2.84747		0.812564
NP_001001643.1;AAR24382.1;AAS76550.1;Q6Q7J2.1	7	6	46.3262	0.111639	1.53917	Crude	Grad	rab GDP dissociation inhibitor beta	GDI2	13153.5	12274	6964.16	9556.08		12713.7	8260.12		0.649702		0.185401
XP_005667428.1;NP_001231079.1;XP_005667427.1	6	6	33.6979	0.0255761	2.18081	Crude	Grad	transgelin isoform X2	TAGLN	17973.4	17837.6	7161.8	9259.21		17905.5	8210.51		0.458546		0.130852
Q2PKF4.3;ABC48673.1;BAF62300.1;NP_001033712.1;XP_005658896.1	7	7	45.6692	0.0953262	1.70724	Crude	Grad	Guanine nucleotide-binding protein G(q) subunit alpha; AltName: Full=Guanine nucleotide-binding protein alpha-q	GNAQ	14792.2	13007.9	6766.39	9517.26		13900.1	8141.83		0.58574		0.167149
XP_003354050.1	6	6	36.0227	0.0255885	2.555	Crude	Grad	elongation factor 2	EEF2	21289.1	19453.6	9143.82	6802.41		20371.3	7973.11		0.391389		0.111688
NP_001231183.1;XP_003360910.1;XP_005658200.1	4	4	25.8787	0.0444413	1.57296	Crude	Grad	ras-related protein Rab-5C	RAB5C	12722.3	12114	7133.62	8655.91		12418.1	7894.76		0.635746		0.181419
NP_001153899.1;ACI90296.1;ACJ38117.1;ACM17701.1;ACR07973.1;NP_001138692.1;XP_005661193.1;XP_005661194.1;XP_005661195.1;XP_005661196.1;XP_005661197.1;XP_005661198.1;XP_005661199.1	2	2	15.1836	0.0229159	1.74603	Crude	Grad	ADP-ribosylation factor 1	ARF1	14624.8	12410.8	7924.01	7559.96		13517.8	7741.98		0.572727		0.163435
NP_001231403.1;AHW83663.1;P52552.1;XP_005652916.1	6	6	38.0375	0.0118742	3.36618	Crude	Grad	peroxiredoxin-2	PRDX2	26967.1	24174.8	6670.71	8522.18		25571	7596.45		0.297073		0.0847738
P19156.3;AAA31003.1;CBG22231.1;CBV35392.1;NP_999456.1	3	3	17.1613	0.127933	3.79647	Crude	Grad	Potassium-transporting ATPase alpha chain 1; AltName: Full=Gastric H(+)/K(+) ATPase subunit alpha; AltName: Full=Proton pump	ATP4A	29560.5	27447.8	11509.4	3506.73		28504.1	7508.06		0.263403		0.0751655
NP_999039.1;AAA31072.1;AAC48610.1;P11708.4;XP_003484293.1;XP_005658591.1;XP_005662575.1	6	5	39.8927	0.00618742	2.89695	Crude	Grad	malate dehydrogenase, cytoplasmic	MDH1	21575.4	21023.9	6741.2	7963.67		21299.7	7352.44		0.34519		0.0985048
XP_003130775.2;XP_003130776.2	2	2	12.3544	0.0185885	1.62679	Grad	Crude	zinc transporter ZIP12 isoform 1	SLC39A12	4402.27	4282.58	6601.69	7526.76		4342.42	7064.23		1.62679		0.464228
P26044.1;AAB02865.1;NP_001009576.1	2	2	12.8626	0.00895493	2.18299	Grad	Crude	Radixin; AltName: Full=Moesin-B	RDX	3416.18	2956.09	6827.89	7082.72		3186.13	6955.3		2.18299		0.622947
XP_003358454.2;XP_005669511.1	2	2	13.1046	0.0509657	1.65859	Grad	Crude	sodium- and chloride-dependent transporter XTRP3	SLC6A20	4152.59	4234.01	6146.13	7763.8		4193.3	6954.96		1.65859		0.473301
AAK18830.1;AAC14024.1;NP_999185.1;Q00968.2	7	7	42.6799	0.617046	1.108	Grad	Crude	epidermal growth factor precursor	EGF	6874.9	5159.14	5925.8	7407.9		6017.02	6666.85		1.108		0.316182
AAA50438.1;770227A;AAW30625.1;AAW30628.1;AAW30629.1;AAW30630.1;NP_001106758.1;P00336.3;XP_005655720.1	4	3	26.65	0.00240257	1.84992	Crude	Grad	lactate dehydrogenase-B [Sus scrofa domesticus]	LDHB	12229.7	11804.8	6336.98	6655.19		12017.3	6496.09		0.540563		0.154257
XP_003132549.1	5	5	28.6917	0.0225371	1.83378	Crude	Grad	neprilysin isoform 1	MME	12063.5	11738.9	5893.07	7086.91		11901.2	6489.99		0.545323		0.155615
XP_003354541.1;AAT88086.1;AAV54182.1;NP_001007519.1;Q5S1U1.1	3	3	18.743	0.000104779	4.59685	Crude	Grad	heat shock protein beta-1-like isoform 1	HSPB1	28459.6	29137.3	6329.13	6200.53		28798.5	6264.83		0.21754		0.0620781
ABI97192.1;AAA82038.1;NP_001116589.1;XP_005663643.1	5	5	34.7937	0.0321795	1.65756	Crude	Grad	GBAK; guanine nucleotide-binding protein G(k) subunit alpha	GNAI3	11230.9	9432.91	6045.38	6421.04		10331.9	6233.21		0.603296		0.172159
NP_001231430.1	17	16	147.931	0.000690394	30.0781	Crude	Grad	glutamate dehydrogenase 1, mitochondrial	GLUD1	188139	178598	6617.65	5575.19		183369	6096.42		0.0332468		0.00948743
XP_003480569.1	2	2	11.4038	0.185271	1.62824	Crude	Grad	receptor-type tyrosine-protein phosphatase delta-like,	PTPRD	12155.8	7644.58	6062.76	6097.84		9900.19	6080.3		0.61416		0.175259
NP_001182041.1;BAJ11757.1	8	8	49.7232	0.00640723	8.23547	Crude	Grad	protein disulfide-isomerase A3 precursor	PDIA3	50611.8	47874.2	4981.8	6976.97		49243	5979.39		0.121426		0.0346506
NP_001170798.1;ACS71529.2	2	2	12.6363	0.0452272	1.21728	Grad	Crude	sodium- and chloride-dependent creatine transporter 1	SLC6A8	4900.27	4806.03	5659.64	6155.67		4853.15	5907.66		1.21728		0.347369
NP_999478.1;AAK60272.1;ABL84739.1;ABL84740.1;AEE61371.1;AEE61373.1;P82460.3	2	2	14.4984	0.00931305	2.39945	Crude	Grad	thioredoxin	TXN	14019.5	13582.1	6233.13	5270.19		13800.8	5751.66		0.416763		0.118929
1303334A;AAA31142.1;NP_999445.1;P03974.5;XP_003353613.3;XP_005654565.1;XP_005654566.1;XP_005660239.1	7	7	43.143	0.0118822	1.55708	Crude	Grad	valosin precursor	VCP	9131.61	8753.19	5995.35	5490.79		8942.4	5743.07		0.642229		0.183269
NP_001188313.1;ADU04840.1	5	5	34.2332	0.00446682	2.40656	Crude	Grad	rho GDP-dissociation inhibitor 1	ARHGDIA	14213.8	12837.1	5785.65	5454.82		13525.5	5620.24		0.41553		0.118577
ACD02421.1;NP_001172071.1;P80021.2	8	8	50.2739	0.00120963	5.98672	Crude	Grad	cardiac muscle ATP synthase H+ transporting mitochondrial F1 complex alpha subunit 1	ATP5A1	33729.7	32006.5	5800.34	5179.98		32868.1	5490.16		0.167036		0.0476661
XP_003356255.2	4	4	25.7829	0.0178944	1.9814	Crude	Grad	chloride intracellular channel protein 4-like	CLIC4	11568.5	9981.72	5134.33	5741.91		10775.1	5438.12		0.504694		0.144021
JAA74097.1;AAZ73120.1;JAA74131.1;XP_003135525.1;XP_003357434.2;XP_005656734.1;XP_005674051.1;XP_005674052.1;XP_005674053.1;XP_005674054.1;XP_005674055.1;XP_005674056.1;XP_005674057.1;XP_005674058.1;XP_005674059.1	5	5	36.6662	0.00153683	2.99476	Crude	Grad	ATPase, Ca++ transporting, plasma membrane 4 tv2	ATP2B4	16769	15735	5269.53	5584.08		16252	5426.8		0.333916		0.0952875
XP_001927280.1	3	3	17.0944	0.0367366	2.02965	Crude	Grad	keratin, type II cytoskeletal 3-like	KRT3	11478.5	10393.4	6095.16	4681.02		10935.9	5388.09		0.492695		0.140597
XP_005657073.1	9	9	54.6003	0.000718422	8.2767	Crude	Grad	unconventional myosin-Ic	MYO1C	45591.4	41624.3	5090.98	5446.51		43607.8	5268.75		0.120821		0.034478
XP_005666076.1	5	5	30.6046	0.0186912	1.55953	Crude	Grad	inactive tyrosine-protein kinase 7	PTK7	8161.1	8182.06	4915.97	5563.55		8171.58	5239.76		0.641217		0.18298
CAY65664.1;AAD33059.1;XP_005658715.1	2	2	11.8749	0.00266365	12.087	Crude	Grad	ST6 beta-galactosamide alpha-2,6-sialyltranferase 1,	ST6GAL1	55204.7	71361.8	5261.76	5209.58		63283.3	5235.67		0.0827338		0.0236092
XP_003127872.3;AAB21694.1;P40125.1;XP_005656157.1	7	6	42.6543	0.00302042	3.08769	Crude	Grad	adenylyl cyclase-associated protein 1	CAP1	16364.7	15405.3	5423.84	4865.42		15885	5144.63		0.323867		0.0924199
XP_005673501.1;XP_001927851.3;XP_003360278.1;XP_003360279.1;XP_005673500.1;XP_005673502.1	2	2	13.4574	0.000332808	1.52235	Crude	Grad	neuronal membrane glycoprotein M6-b isoform X5	GPM6B	7402.7	7453.38	4845.81	4912.84		7428.04	4879.32		0.656879		0.187449
XP_005663052.1;XP_005663051.1	3	3	18.3235	0.0128	2.13959	Crude	Grad	copine-3 isoform X2	CPNE3	10261.4	10114.8	5175.02	4348.36		10188.1	4761.69		0.46738		0.133373
NP_001231648.1;NP_001231647.1;XP_005659756.1;XP_005659757.1	2	2	15.7819	0.000269048	4.17496	Grad	Crude	synaptosomal-associated protein, 23kDa	SNAP23	1137.49	1102.26	4756.73	4594.18		1119.88	4675.45		4.17496		1.19138
Q52NJ2.3;AAY17509.1;ABI97173.1;ABI97177.1;NP_001026957.1;NP_001116645.1;NP_001116651.1;NP_001230220.1;NP_001230731.1;Q06AU3.1;Q06AU7.1;XP_001925518.2;XP_001929064.4;XP_003124780.1;XP_003127192.1;XP_003128025.1;XP_003131275.1;XP_003131276.1;XP_003131277.2;XP_003132476.1;XP_003135565.1;XP_003359827.2;XP_003481158.1;XP_003481903.1;XP_005654944.1;XP_005655222.1;XP_005655223.1;XP_005655234.1;XP_005655…	7	6	44.7653	0.0169287	2.9648	Crude	Grad	Ras-related protein Rab-1A	RAB1A	13621.5	13876.5	3972.87	5301.97		13749	4637.42		0.337291		0.0962506
XP_001925971.3;XP_005673903.1	4	4	23.453	0.198141	1.07596	Grad	Crude	plastin-3 isoformX1	PLS3	4474.16	4139.16	4623.73	4643.83		4306.66	4633.78		1.07596		0.307039
Q04967.1;CAA48295.1;NP_001116599.1	8	4	70.5256	0.000935908	3.06146	Crude	Grad	Heat shock 70 kDa protein 6; AltName: Full=Heat shock 70 kDa protein B'	HSPA6	14413.1	13894.3	4489.42	4756.98		14153.7	4623.2		0.326642		0.0932118
NP_999477.2;ACY74742.1;CAA45355.1;CAM32247.1;CAM32310.1;CAM32311.1;CAN13149.1;CAN13150.1;CAN13152.1;CAN13154.1;CAN13155.1;CAN13156.1;CAN13157.1;CAN13199.1;CAN13200.1;CAN13201.1;CAN13206.1;CAN13207.1;CAN13208.1;CAN13209.1;NP_001165454.1;NP_001165455.1;NP_001165456.1;P29797.1	2	2	13.8245	0.132997	1.19972	Crude	Grad	guanine nucleotide-binding protein G(s) subunit alpha isoform GNASL	GNAS	5653.55	5193.93	4796.87	4244.83		5423.74	4520.85		0.83353		0.237859
XP_005654083.1	4	3	27.8331	0.0192131	2.0892	Crude	Grad	ras-related protein Rab-7a-like	RAB7A	9937.64	8785.52	4107.22	4854.68		9361.58	4480.95		0.478653		0.13659
ABD77251.1;XP_001929445.2	10	10	67.7883	0.00170079	14.6976	Crude	Grad	mitochondrial ATP synthase, H+ transporting F1 complex beta subunit,	ATP5B	61834.8	66467.5	4822.02	3907.47		64151.2	4364.75		0.0680385		0.0194157
XP_003130306.1	2	2	12.3078	0.0115647	1.45847	Grad	Crude	synaptophysin-like protein 1-like	SYPL1	2949.2	3008.7	4172.66	4516.77		2978.95	4344.72		1.45847		0.416196
XP_003124444.3;XP_005662019.1	3	3	18.8514	0.217906	1.47512	Grad	Crude	14-3-3 protein gamma isoform X1	YWHAG	3240.09	2635.56	3538.51	5128.79		2937.83	4333.65		1.47512		0.420946
XP_005662163.1	2	2	18.4551	0.00488065	2.96353	Grad	Crude	G-protein coupled receptor family C group 5 member B-like	GPRC5B	1542.04	1334.79	4156.7	4368.87		1438.41	4262.78		2.96353		0.845684
XP_003357726.1;XP_003357724.1	3	3	19.2888	0.0244237	4.31007	Crude	Grad	cysteine and glycine-rich protein 1-like isoform 3	CSRP1	19539.9	16989.4	3297.36	5177.95		18264.6	4237.66		0.232015		0.0662085
XP_005669213.1;ABC75829.1;ABG73136.1;ACA04913.1;ACA04914.1;NP_001037992.1;Q1KYT0.1;XP_005669210.1;XP_005669211.1;XP_005669212.1	6	6	42.1082	0.00380013	4.52749	Crude	Grad	beta-enolase isoform X4	ENO3	19243.5	18209.4	4505.02	3767.31		18726.5	4136.17		0.220873		0.0630291
XP_005672192.1;ABD77226.1;XP_005672193.1;XP_005672194.1	6	6	35.4616	0.00170587	19.5736	Crude	Grad	isocitrate dehydrogenase [NADP] cytoplasmic-like isoform X1	IDH1	79558.8	77884.9	4513.43	3530.23		78721.8	4021.83		0.0510892		0.014579
XP_005659494.1	3	3	19.191	0.0120482	1.53905	Crude	Grad	cell cycle control protein 50A	TMEM30A	6025.65	6060.29	3738.9	4113.98		6042.97	3926.44		0.649753		0.185416
XP_005658961.1;XP_003358329.1;XP_005657100.1	2	2	15.4302	0.25594	1.07102	Crude	Grad	vesicle-associated membrane protein 3-like	VAMP3	4292.18	4012.58	3983.38	3770.67		4152.38	3877.03		0.933689		0.266441
NP_001107756.1;ABY61325.1	10	10	88.685	0.0034602	25.189	Crude	Grad	60S ribosomal protein L5	RPL5	110717	83660.5	4351.94	3364.82		97188.6	3858.38		0.0396999		0.0113289
XP_005663605.1	4	4	26.9833	0.00057038	3.68502	Grad	Crude	prostaglandin F2 receptor negative regulator	PTGFRN	1076.87	1012.75	3829.17	3871.11		1044.81	3850.14		3.68502		1.05157
NP_001230528.1;XP_005654187.1;XP_005654188.1;XP_005654189.1	3	3	22.7759	0.0402572	1.25518	Grad	Crude	Annexin A8	ANXA8	2971.53	3033.73	3940.86	3596.86		3002.63	3768.86		1.25518		0.358184
JAA74095.1	5	5	28.8643	0.00650065	4.19612	Crude	Grad	ATPase, class VI, type 11A tv2,	ATP11A	16847.2	14449.6	3404.4	4054.09		15648.4	3729.25		0.238315		0.0680065
AET99217.1;ABI29193.1;XP_001927263.3;XP_005663006.1	3	3	18.0069	0.0594119	1.18776	Grad	Crude	tyrosine 3-monooxygenase tryptophan 5-monooxygenase activation protein	YWHAZ	3238.48	2999.75	3785.42	3624.08		3119.12	3704.75		1.18776		0.338943
NP_001231345.1	2	2	12.0322	0.00400034	1.87416	Crude	Grad	profilin-1	PFN1	7114.16	6662.63	3592.35	3758.58		6888.4	3675.46		0.533573		0.152262
XP_003128108.1	7	7	68.3519	0.00750949	26.3766	Crude	Grad	40S ribosomal protein S8	RPS8	99412.8	92348.9	2621.9	4648.24		95880.9	3635.07		0.0379124		0.0108188
AET99218.1	4	4	22.7592	0.000702287	2.46398	Crude	Grad	prolyl 4-hydroxylase beta polypeptide ; protein disulfide-isomerase	P4HB	8937.93	8809.48	3519.3	3683.45		8873.7	3601.38		0.405848		0.115814
XP_005656892.1;P49666.2;XP_003482912.1;XP_003482913.1;XP_003482914.1;XP_003482915.1	5	5	44.2505	1.67791e-05	75.7883	Crude	Grad	60S ribosomal protein L21 isoform X5	RPL21	263960	271926	3501.26	3569.55		267943	3535.41		0.0131947		0.00376527
XP_005654231.1;XP_003359495.1;XP_003359496.1;XP_005654230.1	4	4	24.4526	0.0925339	2.25657	Crude	Grad	ras-related protein Ral-B isoform X4	RALB	8907.66	7034.35	2676.07	4388.62		7971	3532.35		0.44315		0.126459
NP_001229990.1	8	8	51.7037	0.000312302	37.6719	Crude	Grad	alpha-actinin-1	ACTN1	136558	128566	3717.94	3319.76		132562	3518.85		0.026545		0.00757497
XP_005659070.1;XP_013847782.1	2	2	11.1196	0.803897	1.04913	Crude	Grad	adenylosuccinate synthetase isozyme 1-like,	ADSSL1	3985.78	3351.08	2559.22	4434.05		3668.43	3496.63		0.953169		0.272
XP_003356046.1	3	3	20.2574	0.0269951	2.88293	Crude	Grad	ras-related protein R-Ras	RRAS	10059	9687.61	2817.37	4032.13		9873.32	3424.75		0.346869		0.0989839
XP_005673210.1	2	1	12.7291	0.0372476	1.16114	Crude	Grad	solute carrier family 23 member 2-like	SLC23A2	3871.47	4048.78	3476.86	3344.22		3960.12	3410.54		0.861221		0.245761
JAA53683.1	2	2	11.9361	0.0131483	1.69069	Grad	Crude	large neutral amino acids transporter small subunit 1	SLC7A5	1922.14	2016.78	3144.44	3515.05		1969.46	3329.75		1.69069		0.482463
ACA21802.1;AAA31076.1;AAA31077.1;AAA31078.1;AAA31079.1;AAA31086.1;AAB64111.1;AAB64112.1;AAB69337.1;AAB69338.1;AAB69339.1;AAB69340.1;AAB69341.1;AAC26750.1;AAC26751.1;AAC26752.1;AAC26753.1;AAC26754.1;AAC26755.1;AAC26756.1;AAC26757.1;AAC26758.1;AAC26759.1;AAC26760.1;AAC26761.1;AAD46388.1;AAK56326.1;AAL76974.1;AAL76977.1;AAL76978.1;AAL76979.1;AAL76980.1;AAL76981.1;AAL76983.1;AAL78511.1;AAL78516.1;AAL…	8	8	50.6663	0.0199683	6.48316	Crude	Grad	MHC class I antigen	SLA-2	22142.6	20735.5	4182.75	2431.01		21439	3306.88		0.154246		0.0440161
NP_001116569.1;AAB39636.1;P79432.1	2	2	16.5991	0.004562	2.58989	Grad	Crude	cyclin-dependent kinase 4	CDK4	1314.83	1227.99	3113.1	3472.51		1271.41	3292.8		2.58989		0.739061
XP_005657816.1;ADU04838.1;NP_001188310.1;XP_003134727.2;XP_003360187.1;XP_005657815.1	5	5	30.5716	0.00102096	3.65415	Crude	Grad	putative adenosylhomocysteinase 3 isoform X4	AHCYL2	12259.9	11577.9	3164.03	3359.48		11918.9	3261.75		0.273662		0.0780931
NP_001231141.1;AAR33087.1;AHW83659.1;CAA60018.1;CAC21170.1;Q29101.2	5	5	43.1294	0.00461392	6.38408	Crude	Grad	gap junction alpha-1 protein	GJA1	21250.4	19860.3	2828.17	3611.41		20555.4	3219.79		0.15664		0.0446993
XP_005659087.1;XP_003362187.2	2	2	12.3529	0.473431	1.22924	Crude	Grad	programmed cell death protein 6 isoform X2	PDCD6	3910.15	3984.62	2336.62	4085.84		3947.38	3211.23		0.813509		0.232146
P23220.1;CAA37536.1;NP_999517.1	7	7	41.6396	0.00038963	6.09795	Crude	Grad	Plasma membrane calcium-transporting ATPase 1; Short=PMCA1; AltName: Full=Plasma membrane calcium pump isoform 1	ATP2B1	20140.1	18761.8	3202.9	3176.59		19450.9	3189.75		0.163989		0.0467966
XP_005672216.1;AAL49562.1;XP_005672214.1	12	12	97.6793	0.00465044	29.5412	Crude	Grad	carbamoyl-phosphate synthase [ammonia], mitochondrial	CPS1	94908.4	92742.2	2448.4	3903.77		93825.3	3176.08		0.033851		0.00965985
XP_005671131.1;AAL50327.1;NP_999099.1;P26234.4;XP_005671130.1	5	5	28.0951	0.0251518	1.979	Crude	Grad	vinculin isoform X2	VCL	6133.8	6158.7	2761.41	3450.08		6146.25	3105.74		0.505307		0.144196
AAB25216.1;ABF48403.1;NP_001038037.2;NP_001231180.1;NP_001231401.1;P29269.2;XP_003127889.1	2	2	10.9369	0.0084767	1.81706	Crude	Grad	myosin regulatory light chain, LC20 [swine, aorta smooth muscle, Peptide, 171 aa]	MYL9	5749.67	5317.21	3164.47	2926.07		5533.44	3045.27		0.550339		0.157047
XP_005658807.1	4	4	25.4601	0.120376	1.73454	Crude	Grad	14-3-3 protein epsilon-like	YWHAE	5367.76	4844.7	2327.34	3560.38		5106.23	2943.86		0.576523		0.164519
ABB70228.1;ACD02422.1;NP_001038076.1;Q2XQV4.1;XP_005657378.1	11	11	76.6269	0.000192436	26.2031	Crude	Grad	mitochondrial aldehyde dehydrogenase 2	ALDH2	78488.7	74404.6	3024.2	2810.74		76446.7	2917.47		0.0381635		0.0108905
NP_001011727.1;BAD99576.1;BAI47597.1;CAD20603.1;Q710C4.3	10	10	78.1431	0.000277196	29.5926	Crude	Grad	adenosylhomocysteinase	AHCY	86808.5	83369.5	2723.99	3026.7		85089	2875.35		0.0337922		0.00964307
XP_005665094.1	2	2	10.4894	0.00382797	9.0378	Crude	Grad	ephrin type-A receptor 2	EPHA2	26126.8	24476.9	2428.92	3170.2		25301.8	2799.56		0.110646		0.0315745
XP_005672454.1	2	2	11.5814	0.0445698	1.53521	Grad	Crude	unconventional myosin-X	MYO10	1988.09	1650.2	2838.62	2746.91		1819.14	2792.77		1.53521		0.438093
XP_005667741.1;AAC36289.1;NP_999348.1;XP_005667739.1;XP_005667740.1;XP_005667742.1;XP_005667743.1	3	2	17.2697	0.00165853	2.60951	Crude	Grad	calcium channel, voltage-dependent, alpha 2/delta subunit 1 isoform X3	CACNA2D1	7380.53	6877.22	2777.66	2686.1		7128.87	2731.88		0.383214		0.109355
CAA61120.1;AAA79042.1;AAZ94915.1;CAA57713.1;NP_999377.1;P50390.1	3	3	23.8003	0.014821	15.1859	Crude	Grad	putative transthyretin (prealbumin),	TTR	42539.1	39973.4	3607.49	1826.01		41256.2	2716.75		0.0658508		0.0187914
Q007T2.2;ABJ09401.1;BAI50642.1;NP_001072148.1;XP_005656096.1;XP_005656097.1	2	2	16.2443	0.00457473	2.88842	Crude	Grad	Cell division control protein 42 homolog; Flags: Precursor	CDC42	7838.39	7793.44	2511.16	2900.74		7815.92	2705.95		0.34621		0.0987958
NP_001230139.1;XP_005654988.1;XP_005654989.1;XP_005654990.1;XP_005654991.1	4	4	22.21	0.00347538	2.63536	Crude	Grad	calnexin precursor	CANX	7223.56	6856.16	2807.55	2535.07		7039.86	2671.31		0.379455		0.108283
XP_001928646.4;ABY87518.1;NP_001116594.1;P62802.2;XP_001925399.1;XP_001926704.1;XP_001927727.1;XP_001927762.2;XP_001927985.1;XP_001928592.1;XP_003128263.1;XP_003129998.3;XP_003355252.1;XP_003355254.1;XP_003355263.3;XP_003356618.1;XP_003361239.2;XP_003481515.1;XP_005656272.1;XP_005656273.1;XP_005656274.1;XP_005656275.1;XP_005658480.1;XP_005659133.1;XP_005663563.1;XP_005663572.1;XP_005665701.1;XP_0…	9	9	91.7488	9.934e-05	76.1821	Crude	Grad	uncharacterized protein LOC100154071 ;histone H2A.Z	H2AFZ	207269	195056	2559.46	2721.63		201162	2640.55		0.0131264		0.00374581
XP_005658346.1	2	2	12.8843	0.00353099	2.82117	Crude	Grad	guanine nucleotide-binding protein G(i) subunit alpha-1,	GNAI1	7014.57	7021.84	2641.5	2333.89		7018.2	2487.69		0.354463		0.101151
XP_003127042.1	2	2	11.3023	0.0595485	1.49863	Grad	Crude	dnaJ homolog subfamily A member 2	DNAJA2	1582.31	1700.88	2225.16	2695.13		1641.59	2460.14		1.49863		0.427655
XP_003360571.1;XP_003360570.1	4	4	24.2148	0.00237217	2.43256	Crude	Grad	rab GDP dissociation inhibitor alpha isoform 2	GDI1	5638.92	5993.74	2317.35	2464.72		5816.33	2391.04		0.41109		0.11731
NP_001139772.1;ACN89281.1;ACN89282.1;XP_003354492.2	3	3	17.4675	0.0543228	2.77291	Crude	Grad	fascin	FSCN1	6961.18	6149.7	1791.4	2936.8		6555.44	2364.1		0.360632		0.102911
XP_003126221.1;XP_003481632.1;XP_005652606.1;XP_005652607.1;XP_005652608.1;XP_005652612.1;XP_005652613.1	5	5	31.7005	0.000155777	3.748	Crude	Grad	keratin, type II cytoskeletal 5 isoform X1	KRT5	8778.67	8891.71	2393.14	2321.48		8835.19	2357.31		0.266809		0.0761376
CAC81949.1;CAC17810.1;CAC17816.1;CAD32248.1;NP_999575.1	2	2	11.5595	0.302765	1.09557	Crude	Grad	sodium iodide symporter	SLC5A5	2708.58	2390.1	2285.36	2368.56		2549.34	2326.96		0.91277		0.260471
XP_003129872.1	4	3	24.0757	4.71902e-05	11.429	Crude	Grad	ras-related protein Rab-39A	RAB39A	26744.3	26231.5	2349.24	2285.96		26487.9	2317.6		0.0874965		0.0249683
XP_005659919.1;ABI29190.1	9	9	60.4262	0.00776926	30.1078	Crude	Grad	60S ribosomal protein L4	RPL4	71952.6	67445.2	2998.14	1631.82		69698.9	2314.98		0.033214		0.00947806
NP_001231465.1;AAV38110.1	20	20	140.869	0.000492235	33.2995	Crude	Grad	thrombospondin 1 precursor	THBS1	77589	74847.3	2115.8	2461.93		76218.1	2288.86		0.0300304		0.0085696
Q29361.3;AAS55902.1;ABK55652.1;BAB32661.1;BAF45334.1;NP_999491.1	4	4	31.9557	0.0045945	4.02195	Crude	Grad	60S ribosomal protein L35	RPL35	9470.12	8892.33	2486.62	2078.95		9181.22	2282.78		0.248636		0.0709516
XP_001928684.1;XP_003355289.1	2	2	19.927	0.244486	1.60125	Crude	Grad	ras-related protein Rap-1A isoform 1	RAP1A	2992.82	4245.63	1728.28	2792.21		3619.22	2260.25		0.624511		0.178213
Q52NJ1.3;AAY17510.1;NP_001026958.1;NP_001231804.1	2	2	12.1097	0.686388	1.06759	Grad	Crude	Ras-related protein Rab-11A; Flags: Precursor	RAB11A	1908.63	2154.35	1920.74	2416.87		2031.49	2168.81		1.06759		0.304653
XP_005653908.1	2	2	13.2035	0.0174573	3.85789	Crude	Grad	potassium-transporting ATPase alpha chain 2	ATP12A	8470.35	8082.42	2530.28	1760.35		8276.38	2145.31		0.259209		0.0739688
ADC38917.1;XP_005657206.1	2	2	11.3379	0.0277183	1.88062	Grad	Crude	solute carrier family 5 (sodium/myo-inositol cotransporter), member 3,	SLC5A3	1067.91	1207.4	1952.3	2326.7		1137.66	2139.5		1.88062		0.53666
NP_001139601.1;ABD52874.1;CAM58077.1;XP_005667453.1	2	2	14.5402	0.0215241	3.77776	Crude	Grad	Thy-1 membrane glycoprotein precursor (CD90)	THY1	7931.65	7327.69	1626.77	2412.49		7629.67	2019.63		0.264707		0.0755379
XP_003484024.1;XP_005673055.1	2	2	13.6844	0.00329438	3.45224	Crude	Grad	solute carrier family 13 member 3	SLC13A3	7059.44	6832.74	2151.74	1872.37		6946.09	2012.05		0.289667		0.0826605
AAA31006.2;P34935.2	3	3	18.5879	0.0138246	3.77631	Crude	Grad	BiP; Heat shock 70 kDa protein 5	HSPA5	7819.44	7323.88	1695.07	2315.01		7571.66	2005.04		0.264809		0.0755668
P02547.3;NP_001231260.1;XP_005670495.1	2	2	11.5622	0.000433498	96.3558	Crude	Grad	Neurofilament light polypeptide; Short=NF-L; AltName: Full=68 kDa neurofilament protein; AltName: Full=Neurofilament triplet L protein	NEFL	195752	187455	2172.37	1804.63		191604	1988.5		0.0103782		0.00296156
XP_003482986.2;AEH41596.1	4	4	25.5819	0.00011174	5.74726	Crude	Grad	fatty acid synthase-like,	FASN	11617.4	11226.2	1973.52	2001.18		11421.8	1987.35		0.173996		0.0496521
XP_005674205.1	5	5	39.8657	0.00596023	13.0775	Crude	Grad	plasma membrane calcium-transporting ATPase 2	ATP2B2	27472.8	24290.1	1605.7	2352.46		25881.4	1979.08		0.0764671		0.0218209
NP_001230794.1;XP_005652818.1	3	3	17.276	0.0669476	1.24561	Crude	Grad	CD151 molecule (Raph blood group)	CD151	2498.36	2345.88	1845.08	2043.98		2422.12	1944.53		0.802822		0.229096
XP_005666216.1;XP_001928183.1;XP_005666213.1;XP_005666214.1;XP_005666215.1	2	2	11.6507	0.32149	3.6948	Crude	Grad	stimulated by retinoic acid gene 6 protein homolog isoform X5	STRA6	7455.58	6510.28	3717.77	62.1031		6982.93	1889.94		0.270651		0.0772339
XP_005661871.1;XP_005661865.1	3	3	16.7047	0.0110831	1.61434	Crude	Grad	platelet-derived growth factor receptor beta-like,	PDGFRB	3180.94	2919.9	1837.98	1941.18		3050.42	1889.58		0.619448		0.176768
NP_001123430.1;AAG01450.1;ABF82362.1;ABM30151.1;XP_005656769.1	4	3	23.6225	0.000637161	6.13141	Crude	Grad	antithrombin-III precursor	SERPINC1;AT3	11720	10695.6	1831.31	1824.55		11207.8	1827.93		0.163095		0.0465413
NP_001230636.1;XP_005659874.1	2	2	11.1661	0.00575284	1.61755	Grad	Crude	cytosolic non-specific dipeptidase	CNDP2	1077.33	1123.71	1833.44	1726.86		1100.52	1780.15		1.61755		0.461591
P00795.2;AAV90625.1;AAY42144.1;AAY42145.2;NP_001032810.1	4	4	33.995	0.000840243	9.49671	Crude	Grad	Cathepsin D; Contains: Cathepsin D light chain; Contains: Cathepsin D heavy chain; Flags: Precursor	CTSD	15798.9	16625.5	1809.7	1604.57		16212.2	1707.14		0.1053		0.0300487
AAV85772.1;AAV85771.1;NP_001106688.1	7	7	53.5213	0.0184368	38.414	Crude	Grad	ribosomal protein L7	RPL7	64467.2	64514.2	2481.09	876.582		64490.7	1678.84		0.0260322		0.00742864
XP_001925235.3;JAA53574.1	14	14	90.9534	8.56656e-05	27.298	Crude	Grad	alpha-2-macroglobulin	A2M	46372.7	45202	1630.68	1723.96		45787.4	1677.32		0.0366328		0.0104537
XP_005664882.1;Q29197.1	7	7	49.4949	0.00365835	22.1849	Crude	Grad	40S ribosomal protein S9,	RPS9	38171.1	35709.1	1971.33	1358.87		36940.1	1665.1		0.0450756		0.0128629
XP_003121938.1;ABK55654.1;XP_005660137.1;XP_005660138.1;XP_005660139.1;XP_005660140.1;XP_005660141.1;XP_005660142.1	7	7	52.5569	0.000106196	48.4457	Crude	Grad	40S ribosomal protein S6 isoform X1	RPS6	75748.5	73859.4	1485.51	1602.65		74804	1544.08		0.0206417		0.00589038
XP_005665721.1	5	5	32.0947	0.000975352	19.0093	Crude	Grad	histone H1.5	HIST1H1B	31455.5	26734.8	1596.32	1464.84		29095.2	1530.58		0.0526059		0.0150118
NP_999466.2;BAA25301.1;O62839.4	5	5	46.9341	0.000198084	43.133	Crude	Grad	catalase	CAT	65349.3	64745.1	1428.51	1587.62		65047.2	1508.06		0.0231841		0.0066159
XP_001928111.1	2	2	12.2167	0.0264462	1.48006	Grad	Crude	14-3-3 protein eta	YWHAH	947.842	1079.7	1491.34	1509.54		1013.77	1500.44		1.48006		0.422355
XP_005659487.1;AAA20917.1;CAA84559.1;NP_999186.1;Q29122.1;XP_005659483.1;XP_005659484.1;XP_005659485.1;XP_005659486.1;XP_005659488.1	2	2	10.9411	0.0235191	2.02608	Crude	Grad	unconventional myosin-VI isoform X5	MYO6	3282.9	2702.56	1552	1402.21		2992.73	1477.1		0.493564		0.140845
NP_001231414.1;XP_005672834.1	2	2	11.4603	0.144912	2.20627	Crude	Grad	receptor-type tyrosine-protein phosphatase alpha precursor	PTPRA	3188.52	3189.38	936.759	1954.05		3188.95	1445.4		0.453254		0.129342
NP_001020386.1;AAW66489.4;AAY78932.1;ACB56653.1;ACB56654.1;Q5G6V9.4;XP_005656356.1;XP_005656357.1	2	2	12.1286	0.10125	3.02631	Crude	Grad	cofilin-2	CFL2	4593.27	3966.05	875.031	1953.27		4279.66	1414.15		0.330435		0.0942942
XP_005664749.1;ABD77175.1;Q95342.3;XP_005664738.1;XP_005664739.1	4	4	30.0021	0.00259337	26.3967	Crude	Grad	60S ribosomal protein L18-like	RPL18	37989.6	36286.3	1638.52	1175.32		37138	1406.92		0.0378836		0.0108106
NP_001157984.1;ACU44653.1	3	3	17.4305	0.00107567	37.615	Crude	Grad	phosphate carrier protein, mitochondrial	SLC25A3	52609.5	49648.9	1202.7	1515.85		51129.2	1359.28		0.0265851		0.00758643
NP_001231061.1	2	2	10.7837	0.344866	1.13837	Crude	Grad	serpin H1 precursor	SERPINH1	1428.03	1580.54	1195.3	1447.59		1504.29	1321.44		0.87845		0.250678
XP_005654963.1;XP_003123559.3	4	4	23.416	0.00538322	9.1821	Crude	Grad	60S ribosomal protein L18a isoform X2	RPL18A	12261.6	11911	1529.83	1102.75		12086.3	1316.29		0.108908		0.0310783
NP_999055.1;AAB60266.1;P50578.2	3	3	15.6997	0.586069	1.23997	Crude	Grad	alcohol dehydrogenase [NADP(+)]	AKR1A1	1753.95	1445.04	675.205	1904.68		1599.5	1289.95		0.80647		0.230137
JAA53644.1;XP_005660463.1	2	2	11.8585	0.00261582	2.21019	Crude	Grad	erythrocyte band 7 integral membrane protein isoform a	STOM	2768.09	2878.03	1322.87	1231.71		2823.06	1277.29		0.45245		0.129113
XP_005672736.1	2	2	16.8468	0.00409249	219.186	Crude	Grad	uncharacterized protein C20orf196 homolog	C20orf196	270443	263065	808.259	1625.78		266754	1217.02		0.00456233		0.00130192
NP_001230992.1	8	8	52.3375	0.000184151	35.7014	Crude	Grad	ribosomal protein L3	RPL3	44156.6	40360.1	1162.07	1205.25		42258.4	1183.66		0.0280101		0.00799307
NP_001038066.1;ABG48767.1;Q0Z8U2.1;XP_005667214.1	7	7	48.235	0.00126652	28.3138	Crude	Grad	40S ribosomal protein S3	RPS3	35275.8	31515.1	1302.95	1056		33395.4	1179.48		0.0353185		0.0100786
XP_003128266.1;NP_001230585.1;XP_001925598.1;XP_001927752.1;XP_001927974.1;XP_003355257.1;XP_003356615.1;XP_003356617.1;XP_005665716.1;XP_005665720.1	7	7	52.9333	0.00257801	87.5175	Crude	Grad	histone H2B type 1-K-like isoform X1	HIST1H2BK	104376	98683.1	901.14	1419.07		101530	1160.11		0.0114263		0.00326065
XP_005668985.1	6	6	38.8991	0.000168569	15.1895	Crude	Grad	collagen alpha-1(I) chain-like	COL1A1	18047.3	17094.1	1182.93	1130.6		17570.7	1156.77		0.065835		0.0187869
XP_003133256.2;CAI05909.1	9	9	58.4913	4.93925e-05	23.8988	Crude	Grad	serine protease HTRA1-like	HTRA1	27871.6	26882.7	1160.54	1130.55		27377.2	1145.55		0.0418431		0.0119405
XP_005660002.1;ACA02827.1;NP_001116644.1;XP_005660001.1;XP_005660003.1;XP_005660004.1	11	11	65.6099	0.000369669	54.648	Crude	Grad	glycogen phosphorylase, liver form isoform X2	PYGL	64849.2	59646.3	1212.57	1065.56		62247.8	1139.07		0.0182989		0.00522185
JAA53773.1	6	6	33.3492	0.00114413	10.5581	Crude	Grad	WD repeat-containing protein 1	WDR1	12809.8	11138.1	1177.54	1090.66		11974	1134.1		0.094714		0.0270279
XP_003130135.2	3	3	17.509	0.587157	1.22699	Crude	Grad	junctional adhesion molecule C	JAM3	1403.23	1274.63	244.274	1938.19		1338.93	1091.23		0.815005		0.232573
NP_001177097.1	2	2	12.5178	0.0952867	1.32271	Grad	Crude	S100 calcium binding protein A14	S100A14	729.331	840.944	975.867	1101.15		785.138	1038.51		1.32271		0.377453
NP_001038007.1;AAV85770.1;Q2YGT9.3	7	7	58.5687	0.0434066	29.2031	Crude	Grad	60S ribosomal protein L6	RPL6	30679.5	29664.1	354.366	1711.98		30171.8	1033.17		0.034243		0.0097717
NP_001038008.1;AAV85773.1;Q29195.3;XP_003121835.2;XP_005671954.1;XP_005671955.1	3	3	20.7529	0.138942	17.2803	Crude	Grad	60S ribosomal protein L10	RPL10	16434.8	16364.1	77.8165	1820.24		16399.4	949.026		0.0578694		0.0165138
NP_999573.1;CAB65456.1;Q9TSX9.3	2	2	10.9268	0.430202	1.20832	Crude	Grad	peroxiredoxin-6	PRDX6	1165.44	1061.07	731.789	1110.86		1113.25	921.325		0.827597		0.236166
XP_003356909.1	2	2	10.4617	0.771683	1.02322	Crude	Grad	ADP-ribosyl cyclase 2	BST1	1024.94	859.955	393.096	1449.03		942.447	921.063		0.97731		0.278889
XP_003126302.1	4	4	40.3826	0.00451479	12.7674	Crude	Grad	11-cis retinol dehydrogenase	RDH5	11252.1	11757.8	1053.97	748.27		11505	901.119		0.0783242		0.0223509
JAA53581.1;XP_005664092.1	2	2	10.0639	0.0678412	10.3899	Crude	Grad	branched chain amino-acid transaminase 1, cytosolic	BCAT1	8824.71	9809.93	352.79	1440.74		9317.32	896.763		0.0962469		0.0274654
NP_001038075.1;ABD18456.1;ABI34798.1;BAF57896.1;NP_001191688.1;Q2EN76.1;XP_005668988.1;XP_005668989.1	2	2	14.07	0.155508	6.43547	Crude	Grad	nucleoside diphosphate kinase B	NME2	6183.66	5328.34	1589.82	199.016		5756	894.418		0.155389		0.0443423
AEI00725.1;NP_001231190.1	5	5	33.7335	0.00207395	27.7462	Crude	Grad	EGF-containing fibulin-like extracellular matrix protein 1	EFEMP1	25358.4	23740	1015.15	754.407		24549.2	884.778		0.0360409		0.0102848
XP_003483154.2;XP_005654036.1	10	7	82.2895	0.0001577	45.0768	Crude	Grad	myosin-10,	MYH10	40747.9	37310.4	881.919	849.757		39029.2	865.838		0.0221844		0.00633061
Q29214.2;ABC47963.1;ABC47964.1;NP_001092068.1	4	4	26.1107	0.0100861	9.86543	Crude	Grad	60S acidic ribosomal protein P0; AltName: Full=60S ribosomal protein L10E	RPLP0	8498.72	8206.4	652.302	1041		8352.56	846.649		0.101364		0.0289256
BAA82144.1;AAB37320.1;BAA82145.1;BAA82146.1;BAB20630.1;NP_001098421.1;NP_001116613.1;NP_999020.1;NP_999301.1;P79293.2;Q9TV61.1;Q9TV62.1;Q9TV63.1;XP_003132042.1;XP_003483161.1	3	3	17.1395	0.00967754	37.4176	Crude	Grad	myosin heavy chain 2a	MYH2	33104.7	30030.8	1136.32	551.002		31567.8	843.662		0.0267254		0.00762647
XP_005660952.1;XP_005660946.1;XP_005660947.1;XP_005660948.1;XP_005660949.1;XP_005660950.1;XP_005660951.1	2	2	12.1399	0.00247577	4.04653	Crude	Grad	catenin delta-1 isoform X7	CTNND1	3411.5	3224.78	767.722	872.27		3318.14	819.996		0.247125		0.0705206
CAA53948.1;CAA62352.1;CAA70347.1;NP_999268.1;Q29092.3	5	5	29.2943	5.72927e-05	10.5186	Crude	Grad	Ppk 98; a protein kinase	PPK98	8703.81	8499.4	806.898	828.6		8601.6	817.749		0.0950694		0.0271294
NP_001230994.1;P79324.1;XP_003358383.1;XP_005669353.1;XP_005669354.1	5	5	36.8978	0.0128672	27.8492	Crude	Grad	ribosomal protein L15	RPL15	22546.1	22167.7	505.052	1100.52		22356.9	802.785		0.0359077		0.0102468
XP_003360264.1	2	2	12.6807	0.0271113	2.32335	Crude	Grad	ras-related protein Ral-A	RALA	1647.85	2074.07	735.585	866.374		1860.96	800.979		0.430412		0.122824
ABI97174.1;NP_001116652.1;Q06AU6.1	2	2	12.1273	0.0460299	2.77715	Crude	Grad	RAB5A	RAB5A	2251.9	2038.89	600.037	944.997		2145.39	772.517		0.360082		0.102754
XP_001926739.2	3	3	17.1571	0.000133565	5.19478	Crude	Grad	ras-related protein Rab-2A	RAB2A	3957.35	3961.87	776.738	747.72		3959.61	762.229		0.192501		0.0549328
NP_001231487.1	4	4	31.6807	0.000101199	22.0184	Crude	Grad	60S ribosomal protein L17	RPL17	15006.7	14105.3	662.955	659.208		14556	661.082		0.0454165		0.0129602
NP_001026953.1;AAY17505.1;Q52NJ6.3;XP_005660460.1	2	2	10.7936	0.00175701	12.1063	Crude	Grad	ras-related protein Rab-14	RAB14	8641.51	7059.06	631.472	665.421		7850.29	648.446		0.0826016		0.0235715
NP_001157273.1;ACT46909.1	5	5	28.8229	3.22494e-05	12.8428	Crude	Grad	insulin-like growth factor-binding protein 7 precursor	IGFBP7	8396.19	8192.56	640.859	650.819		8294.37	645.839		0.0778647		0.0222198
NP_001231205.1	2	2	10.5981	0.0321118	1.41559	Grad	Crude	thioredoxin-like protein 1	TXNL1	443.198	458.792	599.456	677.39		450.995	638.423		1.41559		0.403957
XP_003362261.1	6	6	40.35	0.00162586	55.9629	Crude	Grad	40S ribosomal protein S2	RPS2	35018	34132.5	518.299	717.35		34575.2	617.824		0.017869		0.00509916
XP_003133393.1;AAD20940.1;CAN99572.1;XP_003129255.3	6	6	39.5711	0.00273786	25.5864	Crude	Grad	ADP/ATP translocase 1 isoform 2	SLC25A4	16515.6	14707.2	513.099	707.19		15611.4	610.144		0.0390832		0.0111529
XP_005667108.1;XP_003129427.2;XP_003482544.1	4	4	29.109	0.00220397	48.2785	Crude	Grad	60S ribosomal protein L27a isoform X2	RPL27A	29343.8	27779.4	697.527	485.676		28561.6	591.601		0.0207132		0.00591078
XP_001929355.3	2	2	12.2245	0.00275724	8.62964	Crude	Grad	alpha-internexin	INA	5193.39	5010.32	525.086	657.316		5101.86	591.201		0.11588		0.0330678
NP_998950.1;AAR89391.1;ABL63840.1	2	2	12.0588	0.24696	2.26527	Crude	Grad	tissue factor ; Factor III	F3	1492.47	1129.6	275.412	882.096		1311.04	578.754		0.441448		0.125973
NP_001090947.1;A1XQU3.1;ABK55649.1;XP_003480329.1	6	6	41.2837	0.00108182	29.8601	Crude	Grad	60S ribosomal protein L14	RPL14	18236.9	16286.9	633.748	522.439		17261.9	578.093		0.0334895		0.00955668
XP_003356947.1;JAA53602.1	7	7	43.2527	0.000129848	36.9361	Crude	Grad	UDP-glucose 6-dehydrogenase isoform 1	UGDH	20797.1	20770	539.556	585.824		20783.6	562.69		0.0270738		0.00772588
XP_003123802.3;CAD60249.1	7	7	43.6017	0.00564129	24.8959	Crude	Grad	thrombospondin-4	THBS4	13850.7	12533.9	654.372	405.426		13192.3	529.899		0.0401672		0.0114623
NP_001231575.1	2	2	10.6641	0.0428758	1.9662	Crude	Grad	NADH dehydrogenase (ubiquinone) 1 alpha subcomplex, 13	NDUFA13	978.836	1036.2	585.716	439.121		1007.52	512.418		0.508595		0.145134
XP_003127452.1;JAA74220.1;XP_003127453.1;XP_005664872.1	2	2	11.9597	0.000680976	7.04621	Crude	Grad	myeloid-associated differentiation marker isoformX1	MYADM	3550.83	3383.46	469.97	514.146		3467.14	492.058		0.14192		0.0404989
NP_001131092.1;AAS55926.1;ACI96265.1;Q29201.4;XP_003355952.1;XP_005657548.1;XP_005660372.1	6	6	42.0236	0.00347727	60.2787	Crude	Grad	40S ribosomal protein S16	RPS16	29736.4	27602.5	363.094	588.135		28669.4	475.614		0.0165896		0.00473407
Q9MZ15.1;AAF78964.1;NP_999534.1	5	5	29.9341	0.00088498	46.2032	Crude	Grad	Voltage-dependent anion-selective channel protein 2; Short=VDAC-2	VDAC2	22408.1	19680.4	498.131	412.815		21044.3	455.473		0.0216435		0.00617628
NP_001231246.1;NP_001231245.1;XP_005664048.1;XP_005664049.1;XP_005664050.1	4	4	37.4705	0.011826	61.2446	Crude	Grad	nucleosome assembly protein 1-like 1	NAP1L1	28391.9	27294.5	258.212	651.034		27843.2	454.623		0.016328		0.00465941
NP_001230274.1	4	4	26.5806	0.000329482	60.9452	Crude	Grad	ribosomal protein L13	RPL13	28267.3	26175.3	418.113	475.192		27221.3	446.652		0.0164082		0.0046823
XP_005658201.1;ABK55657.1;NP_001090950.1;P49171.4	3	3	18.9402	0.00109484	25.9787	Crude	Grad	40S ribosomal protein S26-like,	RPS26	11891	10936.2	395.745	482.943		11413.6	439.344		0.038493		0.0109845
NP_001070697.1;ABI96202.1;Q06A98.1	2	2	13.8194	0.00164851	44.5375	Crude	Grad	serine/arginine-rich splicing factor 2	SRSF2	20176.2	18803.8	503.063	372.155		19490	437.609		0.022453		0.00640727
XP_003123575.1	3	3	22.4605	0.00025975	36.8472	Crude	Grad	cartilage oligomeric matrix protein	COMP	15375.3	15656.7	396.922	445.258		15516	421.09		0.0271391		0.00774452
NP_001167604.1;ADD52600.1;P28491.3	3	3	16.544	0.0122543	18.9278	Crude	Grad	calreticulin precursor	CALR	7663.21	7655	535.244	274.055		7659.1	404.649		0.0528325		0.0150765
XP_001929407.4	4	4	28.7675	0.000288222	47.7109	Crude	Grad	collagen alpha-1(XI) chain isoform 1,	COL11A1	20494.8	17977.7	401.895	404.471		19236.2	403.183		0.0209596		0.00598109
XP_001925115.3	3	3	17.2169	0.040604	9.93409	Crude	Grad	inorganic pyrophosphatase	PPA1	4120.49	3858.45	215.629	587.559		3989.47	401.594		0.100663		0.0287257
XP_005659251.1;XP_003121252.3;XP_003361537.1;XP_005658668.1;XP_005658669.1;XP_005658670.1;XP_005658671.1;XP_005659249.1;XP_005659250.1;XP_005659252.1	2	2	11.5048	0.00804177	4.57951	Crude	Grad	erythrocyte membrane protein band 4.1-like 2 isoform X4	EPB41L2	2023.63	1650.21	364.418	437.817		1836.92	401.118		0.218364		0.0623132
XP_003125024.2;Q29375.1	5	5	34.7638	0.00589192	68.5419	Crude	Grad	60S ribosomal protein L7a-like isoform 1	RPL7A	28232.6	25925.6	519.902	270.244		27079.1	395.073		0.0145896		0.00416334
AET34758.1;NP_001272905.1	3	3	27.3647	0.000634073	25.2324	Crude	Grad	nucleosome assembly protein 1-like 4	NAP1L4	8904.65	8719.5	321.105	377.367		8812.07	349.236		0.0396316		0.0113094
NP_001106915.1;ABQ96220.1;ABQ96223.1;ACZ57956.1;AGO58802.1;AGO58807.1;CAL69434.1;NP_001090922.1;XP_005656085.1	2	2	11.2728	0.0263428	3.40715	Crude	Grad	F-actin-capping protein subunit beta	CAPZB	1280.65	1089.86	282.931	412.814		1185.25	347.873		0.293501		0.0837545
P06348.1	3	3	27.5004	0.000474729	90.4394	Crude	Grad	Histone H1t	HIST1H1T	29252.4	30380.1	297.984	361.38		29816.3	329.682		0.0110571		0.0031553
XP_003354597.1	2	2	11.4559	0.000918911	4.23561	Crude	Grad	major vault protein isoform 1	MVP	1292.86	1345.57	299.323	323.593		1319.22	311.458		0.236093		0.0673725
ABE02285.1;ABE02286.1;XP_003134934.1	7	7	54.8803	0.00223296	103.796	Crude	Grad	AE binding protein,	AEBP1	32838.7	29571.5	364.139	237.137		31205.1	300.638		0.00963425		0.00274927
NP_001231616.1	2	2	12.5562	0.00300003	20.4631	Crude	Grad	ribosomal protein L36	RPL36	6722.7	5401.13	259.527	332.946		6061.92	296.237		0.0488684		0.0139453
Q3YLA6.3;AAZ86088.1;AAZ86089.1;NP_001033096.1	4	4	26.1428	5.98335e-05	49.58	Crude	Grad	Serine/arginine-rich splicing factor 1; AltName: Full=Splicing factor, arginine/serine-rich 1	SRSF1	14669.7	14373.3	284.568	301.213		14521.5	292.891		0.0201694		0.00575562
XP_003132745.1	4	4	24.0955	0.0016447	53.8156	Crude	Grad	60S ribosomal protein L24 isoform 1	RPL24	16125.6	15102.7	244.399	335.885		15614.2	290.142		0.018582		0.00530262
XP_005666972.1;AAC48715.1;NP_999546.1;Q95266.1;XP_005666960.1;XP_005666961.1;XP_005666962.1;XP_005666963.1;XP_005666964.1;XP_005666965.1;XP_005666967.1;XP_005666970.1;XP_005666971.1	2	2	10.788	0.0205937	16.0891	Crude	Grad	calcium/calmodulin-dependent protein kinase type II subunit delta isoform X13	CAMK2D	4625.43	4361.07	389.215	169.333		4493.25	279.274		0.062154		0.0177365
NP_999264.1;2204163A;AAA87859.2;ABC60328.1;ADK27481.1;Q28985.2;XP_005674228.1	4	4	36.1066	0.00577135	75.4073	Crude	Grad	insulin-like growth factor-binding protein 5 precursor	IGFBP5	21818	20015.6	366.007	188.763		20916.8	277.385		0.0132613		0.0037843
XP_003121238.3;XP_005674667.1	5	5	39.9615	0.000899362	68.9591	Crude	Grad	aldehyde dehydrogenase family 8 member A1-like	ALDH8A1	18463.8	17750.1	229.731	295.418		18106.9	262.575		0.0145013		0.00413816
AAS55933.1;ACI96266.1;NP_001131091.1	3	3	19.1634	0.00041789	64.5407	Crude	Grad	40S ribosomal protein S3a,	RPS3A	17155.2	15297.1	267.244	235.575		16226.1	251.409		0.0154941		0.00442145
AFK80360.1	4	4	22.6236	0.000303576	21.4733	Crude	Grad	ceruloplasmin	CP	5645.01	5107.65	255.076	245.67		5376.33	250.373		0.0465695		0.0132892
ADG21261.1;AAP68768.1;NP_001177161.2	3	3	17.9548	0.000324943	34.3568	Crude	Grad	2,4-dienoyl-CoA reductase 1	DECR1	8564.99	8202.06	258.64	229.387		8383.52	244.014		0.0291063		0.00830589
NP_001070685.1;ABI96200.1;XP_005653441.1	4	4	24.4768	0.00564539	50.9853	Crude	Grad	serine/arginine-rich splicing factor 6	SRSF6	11893.5	10935.8	288.469	159.294		11414.7	223.881		0.0196135		0.00559698
NP_001038067.1;ABG48755.1;XP_005672810.1	2	2	13.0827	0.0327492	37.4469	Crude	Grad	cystatin-C precursor	CST3	8308.87	7715.49	345.298	82.6234		8012.18	213.961		0.0267045		0.00762048
XP_001927085.1	5	5	34.5938	0.00045183	46.2342	Crude	Grad	protein NOV homolog	NOV	9913.74	9088.36	219.655	191.341		9501.05	205.498		0.021629		0.00617213
AET99216.1;NP_001241645.1	6	6	36.8047	0.000376408	111.113	Crude	Grad	mitochondrial heat shock 60 kDa protein 1	HSPD1	20879.7	19447.6	166.209	196.73		20163.7	181.47		0.00899982		0.00256822
XP_005659106.1	2	2	11.9301	0.00190201	37.5481	Crude	Grad	filamin-A,	FLNA	7588.95	6016.41	200.594	161.75		6802.68	181.172		0.0266325		0.00759995
XP_005655354.1	4	4	34.7302	0.00268171	123.335	Crude	Grad	60S ribosomal protein L8	RPL8	21725	21440.4	131.906	218.079		21582.7	174.992		0.008108		0.00231373
NP_001230998.1;NP_001230997.1;XP_005664780.1	2	2	12.727	0.00856853	38.7012	Crude	Grad	ribosomal protein L13a isoform 2	RPL13A	6862.08	6662.96	116.62	232.854		6762.52	174.737		0.025839		0.00737352
NP_001090948.1;A1XQU5.1;ABK55651.1	2	2	17.0577	0.00754122	89.8401	Crude	Grad	60S ribosomal protein L27	RPL27	17531.3	13525.4	110.688	235.001		15528.4	172.844		0.0111309		0.00317635
XP_003131557.1;AAL29467.1	2	2	13.8427	0.00459338	92.466	Crude	Grad	60S ribosomal protein L19	RPL19	13205.7	13051	99.1879	184.773		13128.3	141.98		0.0108148		0.00308615
NP_001231560.1	2	2	12.0071	0.039582	16.7284	Crude	Grad	cytoskeleton-associated protein 4	CKAP4	2113.04	2382.6	207.538	61.2057		2247.82	134.372		0.0597786		0.0170586
XP_003132152.1;XP_003132151.1	2	2	11.717	0.0378857	50.948	Crude	Grad	3-ketoacyl-CoA thiolase A, peroxisomal isoform 2	ACAA1	6963.72	6237.8	39.9704	219.147		6600.76	129.559		0.0196279		0.00560108
BAC99052.1;CAA63556.1;NP_999393.1;Q29095.1	2	2	14.2766	0.0144674	200.499	Crude	Grad	prostaglandin D synthase,	PTGDS	25278.6	25083	52.1144	199.067		25180.8	125.591		0.00498755		0.00142327
XP_003360576.1	2	2	11.6407	0.0462158	89.5485	Crude	Grad	ATP-dependent RNA helicase DDX3X-like isoform 1	DDX3X	11461.6	10503.7	23.7014	221.587		10982.6	122.644		0.0111671		0.00318669
XP_003133691.1;AAV88080.1;AAW02948.1	5	5	30.0752	0.00287756	81.4941	Crude	Grad	fibronectin isoformX3	FN1	10151.6	9667.68	149.867	93.3314		9909.63	121.599		0.0122708		0.00350165
NP_001231758.1	2	2	11.3732	0.00224413	27.6681	Crude	Grad	ribosomal protein S13	RPS13	3588.7	3037.9	135.707	103.796		3313.3	119.752		0.0361427		0.0103138
AAD46492.1;AAK51087.1;BAA25134.1;NP_001001535.1;P02540.4	3	3	30.2189	0.00176016	204.076	Crude	Grad	desmin	DES	23933	21354.6	87.2517	134.663		22643.8	110.957		0.00490013		0.00139832
XP_005653487.1	4	4	22.3259	0.0301041	75.8333	Crude	Grad	Glutamate-Rich 3 protein	ERICH3	8599.38	7952.36	35.3597	182.905		8275.87	109.132		0.0131868		0.00376304
NP_001229989.1	3	2	18.8977	0.0280299	34.0266	Crude	Grad	RAB10, member RAS oncogene family	RAB10	2996.79	2734.59	131.437	37.0015		2865.69	84.2192		0.0293888		0.00838649
NP_001230335.1	2	2	12.4461	0.0230315	302.729	Crude	Grad	secreted frizzled-related protein 5 precursor	SFRP5	20673.9	19626	17.5454	115.577		20150	66.561		0.00330328		0.000942637
NP_001191212.1;BAA21081.1	2	2	13.2752	0.000357716	118.939	Crude	Grad	ribosomal protein S4	RPS4	7028.47	8366.08	66.2648	63.1673		7697.27	64.7161		0.00840766		0.00239924
XP_003482404.2;XP_003128930.4;XP_003482402.1	2	2	10.7343	0.000640349	94.4784	Crude	Grad	Kv channel-interacting protein 4 isoform 5	KCNIP4	3845.23	3134.4	38.8886	34.9869		3489.82	36.9377		0.0105844		0.00302041
XP_005658785.1;XP_003482220.1;XP_005658784.1	2	2	13.7267	0.000317082	924.922	Crude	Grad	serine/arginine-rich splicing factor 3-like isoform X2	SRSF3	18034.9	18283.5	17.255	22.0115		18159.2	19.6332		0.00108117		0.000308527
XP_001925033.2;XP_005671982.1	2	2	11.8631	0.0813361	169.471	Crude	Grad	lupus La protein homolog isoform X1	SSB	2015.8	2080.67	24.1721	0		2048.23	12.086		0.00590072		0.00168385
XP_005656990.1	2	2	11.7796	0.024479	860.222	Crude	Grad	protein FAM20A	FAM20A	4014.25	5211.98	0.746851	9.97855		4613.11	5.3627		0.00116249		0.000331732
ADB96160.1;ADB96142.1;ADB96143.1;ADB96144.1;ADB96145.1;ADB96146.1;ADB96147.1;ADB96148.1;ADB96149.1;ADB96150.1;ADB96151.1;ADB96152.1;ADB96153.1;ADB96154.1;ADB96155.1;ADB96156.1;ADB96157.1;ADB96158.1;ADB96159.1;BAD99581.1;NP_001020397.1	2	2	11.9735	0.00601502	2753.93	Crude	Grad	tyrosinase-related protein 1	TYRP1	11646.4	11115.4	1.73172	6.53351		11380.9	4.13261		0.000363117		0.00010362
XP_003357279.1;XP_003129779.1;XP_003357278.2	2	2	13.0646	0.0379767	533.025	Crude	Grad	serine protease 23 isoform 3	PRSS23	2286.12	2077.5	0	8.18652		2181.81	4.09326		0.00187609		0.000535367
XP_003357777.1	2	2	11.5556	0.0320846	655.265	Crude	Grad	cytoplasmic aconitate hydratase	ACO1	2368.46	1987.57	0	6.64774		2178.01	3.32387		0.0015261		0.000435494
XP_005657438.1	2	2	10.7515	2.62458e-06	Infinity	Crude	Grad	RUN and FYVE domain-containing protein 2 isoform X5	RUFY2	7292.3	7069.6	0	0		7180.95	1		0.000139257		3.9739e-05
NP_001182281.1;ADC38911.1;XP_005660993.1;XP_005660994.1;XP_005660995.1;XP_005660996.1;XP_005660997.1	4	4	36.3205	0.000130413	Infinity	Crude	Grad	midkine precursor	MDK	15333	12142.3	0	0		13737.6	1		7.27927e-05		2.07724e-05
XP_003133396.4;XP_005671776.1;XP_005671791.1	2	2	11.4078	7.07479e-06	Infinity	Crude	Grad	cilia and flagella associated protein 97, cfap97	CFAP97	32831.8	34832.9	0	0		33832.3	1		2.95575e-05		8.43464e-06
XP_003481792.1;JAA53531.1;XP_003481790.1;XP_003481791.1;XP_003481793.1	1	1	5.243	0.933877	1.006	Crude	Grad	apoptotic protease-activating factor 1 isoform 3		78134.4	72046.3	67462.7	81822.1		75090.3	74642.4		0.994034		0.283661
XP_001926353.5	1	1	5.694	0.000316977	4.92087	Crude	Grad	melanotransferrin		335543	331553	69662.6	65902.2		333548	67782.4		0.203216		0.0579905
NP_001038003.1;ABB71823.2;BAF62301.1;Q2XSV9.2	1	1	5.3604	0.158122	1.19331	Grad	Crude	guanine nucleotide-binding protein subunit alpha-11		50198.6	45820.9	53557.9	61023.3		48009.8	57290.6		1.19331		0.340528
ABD61726.1;ABD64595.1;ABD64596.1;NP_001034837.1;Q27HV0.1;XP_005673769.1;XP_005673770.1	1	1	5.381	0.000284778	7.73791	Crude	Grad	O-linked N-acetylglucosamine transferase		360034	344096	44312.2	46685.3		352065	45498.7		0.129234		0.0368787
XP_005660023.1	1	1	5.1835	0.00332095	2.89976	Crude	Grad	fermitin family homolog 2,		92733.1	89126.7	29531.3	33184.2		90929.9	31357.7		0.344856		0.0984094
XP_005660861.1	1	1	5.3961	0.000356895	8.33265	Crude	Grad	ferritin heavy chain isoform X2	FTH	246216	235353	27940	29853.1		240785	28896.5		0.12001		0.0342465
XP_005664675.1	1	1	12.1362	0.66495	12.9134	Grad	Crude	guanine nucleotide-binding protein G(I)/G(S)/G(O) subunit gamma-8 isoform X3		2083.97	1917.2	684.906	50983.9		2000.58	25834.4		12.9134		3.68502
XP_005655914.1	1	1	5.7982	0.00070163	7.58866	Crude	Grad	latent-transforming growth factor beta-binding protein 4-like		197168	191338	24278	26917.6		194253	25597.8		0.131776		0.037604
P04163.2;AHW83664.1;NP_001278853.1;XP_003355214.1;XP_005663494.1;XP_005663495.1	1	1	6.9059	0.00324228	4.65579	Grad	Crude	Protein S100-A10; AltName: Full=Calpactin I light chain; AltName: Full=Calpactin-1 light chain; AltName: Full=Cellular ligand of annexin II; AltName: Full=S100 calcium-binding protein A10; AltName: Full=p10 protein; AltName: Full=p11		4110.6	3476.53	17187.4	18136.8		3793.57	17662.1		4.65579		1.32859
XP_005661791.1	1	1	8.5782	0.0386872	3.92615	Grad	Crude	cysteine-rich and transmembrane domain-containing protein 1 isoform X3	CYSTM1	3233.13	5719.83	17573.9	17576.7		4476.48	17575.3		3.92615		1.12038
XP_005654276.1;XP_003134035.3;XP_005654275.1	1	1	5.1629	0.000211426	8.30883	Grad	Crude	DEP domain-containing protein 1B isoform X3		1796.86	1797.95	14474.7	15393.9		1797.4	14934.3		8.30883		2.37104
XP_005662571.1;XP_003125137.1	1	1	5.6105	0.00545928	4.47417	Grad	Crude	SERTA domain-containing protein 2 isoform X2		3299.26	2758.41	14446.4	12656.7		3028.84	13551.5		4.47417		1.27677
XP_003353842.1	1	1	5.5967	0.00694008	1.88782	Grad	Crude	stress-induced-phosphoprotein 1		7163.46	6535.86	12580.2	13281.6		6849.66	12930.9		1.88782		0.538715
XP_005666382.1	1	1	5.3432	0.00214182	2.10933	Grad	Crude	DDB1- and CUL4-associated factor 5		6141.81	5831.85	12338.4	12918		5986.83	12628.2		2.10933		0.601927
XP_005659596.1;XP_001925610.2	1	1	5.0125	0.00733853	13.8971	Grad	Crude	NMDA receptor-regulated protein 2 isoform X3		1028.79	651.709	11477.6	11876.3		840.247	11677		13.8971		3.96572
XP_005664537.1;XP_003355898.1;XP_005664535.1;XP_005664536.1	1	1	8.0217	0.16482	2.09871	Grad	Crude	phospholemman-like isoform X4		4941.63	4769.61	7025.8	13355.2		4855.62	10190.5		2.09871		0.598895
XP_005662602.1	1	1	5.0583	0.00137689	14.6795	Crude	Grad	reticulon-4 isoform X6		132442	121519	9427.95	7872.37		126980	8650.16		0.068122		0.0194396
XP_005661993.1	1	1	5.4384	0.0145721	2.49363	Grad	Crude	PRKR-interacting protein 1 isoform X1		3719.26	2989.38	8149.55	8579.29		3354.32	8364.42		2.49363		0.71159
XP_005662344.1;XP_005662341.1;XP_005662342.1;XP_005662343.1	1	1	5.5739	0.0311774	16.6767	Grad	Crude	putative speedy protein E6-like isoform X4		236.486	687.243	7751.83	7652.92		461.865	7702.38		16.6767		4.75893
XP_003124525.1	1	1	6.6831	0.00893395	3.19783	Crude	Grad	syntaxin-4	STX4	23821.7	23924.9	6638.81	8292.1		23873.3	7465.45		0.312712		0.0892366
XP_005665014.1	1	1	6.1313	0.00223424	2.33359	Grad	Crude	WD repeat containing, antisense to TP73 isoform X2		2919.24	3115.23	6875.14	7206.87		3017.24	7041.01		2.33359		0.665923
XP_003361310.1	1	1	8.2452	0.538291	1.06932	Crude	Grad	protein lifeguard 3-like		7664.24	7280.7	6340.07	7636.02		7472.47	6988.04		0.935172		0.266864
NP_999253.1;BAB82986.1;Q8WNW2.1	1	1	5.1387	0.620882	1.19674	Grad	Crude	G1/S-specific cyclin-D2		2086.19	8205.8	6359.05	5957.78		5145.99	6158.42		1.19674		0.341506
NP_001172113.1	1	1	5.0832	0.0388949	3.09273	Crude	Grad	regulator of G-protein signaling 4		14149.5	15383.1	5857.57	3691.48		14766.3	4774.53		0.323339		0.0922691
XP_003126178.4	1	1	5.9556	0.000213091	14.1886	Crude	Grad	rac GTPase-activating protein 1		60273.7	57055.1	4247.58	4021.66		58664.4	4134.62		0.0704791		0.0201122
XP_003483878.1	1	1	5.1435	0.0031281	7.14805	Grad	Crude	ras-related protein Rab-3C isoform 2		561.955	571.925	3610.22	4494.81		566.94	4052.51		7.14805		2.03979
XP_005655840.1;ABH10830.1;ACN22080.1;AEX66154.1;NP_001243076.1	1	1	11.8706	0.00374138	6.44224	Crude	Grad	C-C motif chemokine 17 isoform X1		24044.7	27546.5	3636.83	4371.44		25795.6	4004.14		0.155226		0.0442957
XP_003121860.1;XP_005660013.1	1	1	7.1801	0.000601582	1.71863	Grad	Crude	guanine nucleotide-binding protein G(I)/G(S)/G(O) subunit gamma-2-like isoformX3		2317.04	2298.65	3916.08	4016.62		2307.85	3966.35		1.71863		0.490436
NP_001116553.1;ABI97167.1	1	1	5.5143	0.00178909	41.3695	Grad	Crude	ataxin-3		102.528	74.8692	3734.33	3604.51		88.6987	3669.42		41.3695		11.8054
XP_005659222.1	1	1	5.3083	0.106012	1.66503	Crude	Grad	utrophin		6146.82	5596.47	2898.42	4154.49		5871.65	3526.45		0.60059		0.171387
NP_001090906.1;ABG75907.1	1	1	5.0437	0.00389196	5.77986	Grad	Crude	DNA (cytosine-5)-methyltransferase 3A		657.269	528.599	3482.61	3371.54		592.934	3427.07		5.77986		1.64936
Q8HZJ6.1;AAN59952.1;NP_999449.1	1	1	6.9078	0.357423	1.11008	Crude	Grad	Syndecan-4; Short=SYND4; Flags: Precursor		3845.76	3622.71	3076.28	3651.56		3734.23	3363.92		0.900832		0.257065
AAC48713.1;XP_005671133.1;XP_005671134.1;XP_005671135.1;XP_005671136.1;XP_005671137.1;XP_005671138.1;XP_005671139.1;XP_005671140.1	1	1	5.5317	0.00788956	12.6679	Grad	Crude	calcium/calmodulin-dependent protein kinase II isoform gamma-E,		183.76	283.671	2747.78	3173.6		233.715	2960.69		12.6679		3.61497
Q06AA5.1;ABI96195.1;NP_001070694.1;XP_005664127.1	1	1	6.6043	0.00851218	9.84234	Grad	Crude	Tetraspanin-9; Short=Tspan-9		204.014	291.627	2156.67	2721.61		247.821	2439.14		9.84234		2.80865
NP_999132.1;AAL75567.1;Q8SQC1.1	1	1	5.7128	0.261832	1.38426	Grad	Crude	scavenger receptor class B member 1		1661.86	1577.71	1807.69	2676.71		1619.78	2242.2		1.38426		0.395017
XP_003133684.3	1	1	5.3686	0.00705506	1.96746	Crude	Grad	receptor tyrosine-protein kinase erbB-4,		4564.32	4075.69	2210.47	2180.99		4320.01	2195.73		0.50827		0.145042
XP_005654980.1	1	1	5.1798	0.00827811	2.78887	Grad	Crude	yjeF N-terminal domain-containing protein 3 isoform X4		810.9	713.012	2270.07	1979.92		761.956	2125		2.78887		0.795842
XP_005661790.1;XP_005661789.1	1	1	5.9326	0.00756193	2.17124	Crude	Grad	cysteine-rich and transmembrane domain-containing protein 1 isoform X2		4440.92	4733.37	1986.15	2239.22		4587.14	2112.69		0.460567		0.131429
NP_001231092.1	1	1	6.684	0.00534829	4.84852	Grad	Crude	dnaJ homolog subfamily A member 1		477.569	387.52	1990.49	2203.91		432.545	2097.2		4.84852		1.38359
NP_001116458.1;ABF81976.1;Q19PY3.1	1	1	5.4748	0.999949	9.14924	Grad	Crude	tRNA-splicing ligase RtcB homolog {ECO:0000255|HAMAP-Rule:MF_03144}		179.812	249.098	3912.78	11.4207		214.455	1962.1		9.14924		2.61086
XP_005660119.1;XP_005671664.1	1	1	10.5828	0.000271522	20.9383	Crude	Grad	zinc finger E-box-binding homeobox 2-like		40526.5	36726.3	1827.53	1862.01		38626.4	1844.77		0.0477593		0.0136288
ACJ60910.1;ACJ53938.1;JAA74170.1;NP_001136312.1	1	1	6.3692	0.0554811	1.24358	Crude	Grad	feline leukemia virus subgroup C receptor 2		2096	2271.76	1694.13	1818.13		2183.88	1756.13		0.804131		0.22947
XP_001927475.1;AAS20953.1;NP_999583.1;Q6QRN9.3	1	1	6.9586	0.000877159	4.34468	Crude	Grad	ADP/ATP translocase 2		7517.73	7542.76	1657.81	1808.61		7530.24	1733.21		0.230166		0.0656811
NP_001072131.1;AAY56774.1;AAY63803.1	1	1	8.4732	0.00638068	1.97104	Crude	Grad	protein DJ-1		3229.7	3358.66	1586.27	1756.32		3294.18	1671.29		0.507347		0.144778
CAA82747.1;BAI47709.1;CBN69800.1;NP_999074.1;P46410.3	1	1	5.5485	0.0494293	3.94364	Grad	Crude	glutamine synthetase		285.831	492.079	1271.48	1796.32		388.955	1533.9		3.94364		1.12537
XP_005654920.1;F1S584.1;JAA74304.1;XP_003123258.1;XP_003123259.1;XP_005654919.1	1	1	5.4572	0.11346	1.24078	Grad	Crude	choline transporter-like protein 2 isoform X4		1266.85	1168.33	1408.31	1613.2		1217.59	1510.76		1.24078		0.354073
XP_005665001.1;XP_005664985.1	1	1	5.2295	0.139242	1.81142	Grad	Crude	zinc finger protein 8		749.676	916.441	1833.82	1184.22		833.059	1509.02		1.81142		0.516914
AHI95966.1;JAA53801.1;XP_005669869.1	1	1	6.45	0.0616083	1.14375	Crude	Grad	sodium- and chloride-dependent taurine transporter,		1728.51	1645.35	1438.32	1511.49		1686.93	1474.91		0.874314		0.249497
NP_001116677.1;ABR67464.1;ACE82253.1	1	1	5.5856	0.0446463	1.80387	Grad	Crude	protein Tob1		899.494	702.61	1384.24	1505.75		801.052	1445		1.80387		0.51476
XP_005657597.1;XP_005657601.1	1	1	5.9746	0.250611	1.48171	Crude	Grad	integrin alpha-6-like		2180.64	1982.58	1764.53	1045.21		2081.61	1404.87		0.674897		0.192591
XP_003128130.1	1	1	5.5261	0.0240274	1.67654	Crude	Grad	protein FAM183A isoformX1		2340.51	2210.68	1461.42	1253.21		2275.6	1357.32		0.596468		0.17021
AAT37622.1;AAX85355.1;Q49I35.3	1	1	6.6022	0.00868595	3.92544	Crude	Grad	galectin-1,		5027.39	4501.61	1354.31	1073.19		4764.5	1213.75		0.254749		0.072696
XP_005655175.1;XP_003481139.1;XP_005655174.1;XP_005655176.1;XP_005655177.1;XP_005655178.1;XP_005655179.1;XP_005655180.1	1	1	5.1126	0.00171626	10.0093	Grad	Crude	protein ITFG3 isoform X3	FAM234A	108.918	131.893	1201.61	1208.75		120.406	1205.18		10.0093		2.85629
XP_005669265.1;XP_005669264.1	1	1	6.2155	0.0107585	1.66513	Grad	Crude	phospholipid scramblase 3 isoform X2		639.833	704.471	1145.16	1093.28		672.152	1119.22		1.66513		0.475167
NP_001090923.1;ABQ96222.1;CAL69435.1;JAA74132.1	1	1	5.5558	0.00653777	4.13249	Grad	Crude	F-actin capping protein subunit alpha 1	CAPZA1	264.147	271.949	982.136	1233.27		268.048	1107.7		4.13249		1.17926
XP_005667050.1	1	1	5.1218	0.849906	1.02274	Crude	Grad	G protein-regulated inducer of neurite outgrowth 3 isoform X2		1079.34	1163.17	1398.29	794.359		1121.25	1096.32		0.977769		0.27902
Q2QLE0.1;AAR16301.1;AAZ94040.1;AEB78549.1;NP_001033097.1	1	1	6.317	0.0402967	49.009	Crude	Grad	Hepatocyte growth factor receptor; Short=HGF receptor; AltName: Full=HGF/SF receptor; AltName: Full=Proto-oncogene c-Met; AltName: Full=Scatter factor receptor; Short=SF receptor; AltName: Full=Tyrosine-protein kinase Met; Flags: Precursor		54290.9	51225	318.043	1834.95		52757.9	1076.49		0.0204044		0.00582268
XP_001928821.1	1	1	5.2828	0.368675	2.5295	Crude	Grad	nicastrin		2845.67	2558.94	64.0503	2072.58		2702.31	1068.32		0.395336		0.112814
XP_005657713.1	1	1	5.8378	0.0477324	1.72722	Crude	Grad	sodium-dependent phosphate transporter 2-like		2003.16	1585.99	1000.53	1077.47		1794.58	1039		0.578965		0.165216
XP_005669386.1	1	1	6.6951	0.188312	2.18836	Grad	Crude	uncharacterized protein LOC102157971		517.225	427.934	680.173	1388.17		472.579	1034.17		2.18836		0.624478
XP_005660928.1;XP_005660921.1;XP_005660922.1;XP_005660923.1;XP_005660924.1;XP_005660925.1;XP_005660926.1;XP_005660927.1	1	1	6.4208	0.00701164	2.36323	Crude	Grad	syntaxin-3 isoform X8	STX3	2542.22	2204.38	992.911	1015.61		2373.3	1004.26		0.42315		0.120752
XP_005660369.1;XP_003480615.1	1	1	6.1043	0.122347	2.0776	Grad	Crude	choline transporter-like protein 1 isoform X3		356.28	593.829	850.11	1123.83		475.054	986.972		2.0776		0.592871
XP_005664430.1;JAA53740.1;XP_005664428.1;XP_005664429.1	1	1	5.7304	0.0279316	4.56361	Crude	Grad	IST1 homolog isoform X3	IST1	4415.68	4346.38	1208.58	711.403		4381.03	959.992		0.219125		0.0625302
XP_005656248.1	1	1	6.0488	0.0350865	3.20336	Grad	Crude	sodium- and chloride-dependent glycine transporter 1-like		351.044	222.104	911.223	924.776		286.574	918		3.20336		0.914123
XP_003480447.1	1	1	6.145	0.616844	1.06612	Crude	Grad	EH domain-containing protein 4,		793.671	934.013	867.35	753.187		863.842	810.268		0.937982		0.267666
XP_005671581.1;XP_005671579.1;XP_005671580.1;XP_005671582.1;XP_005671583.1;XP_005671584.1;XP_005671585.1;XP_005671586.1;XP_005671587.1;XP_005671588.1;XP_005671590.1	1	1	5.3898	0.215007	1.44436	Grad	Crude	carboxypeptidase X (M14 family), member 2 isoform X3		586.605	526.519	654.088	953.67		556.562	803.879		1.44436		0.412169
XP_005674227.1;XP_003121623.1	1	1	5.658	8.26941e-05	10.2676	Grad	Crude	EH domain-containing protein 3		78.7614	77.2005	815.619	785.733		77.9809	800.676		10.2676		2.93
NP_001103645.1;CAN13159.1;CAN13219.1	1	1	12.9048	0.000494574	579.056	Crude	Grad	breast carcinoma-amplified sequence 1		437625	479830	686.665	897.733		458727	792.199		0.00172695		0.000492809
XP_005658505.1	1	1	5.6376	0.537077	1.20882	Crude	Grad	uncharacterized protein C9orf117-like		954.876	955.736	39.7586	1540.8		955.306	790.28		0.827253		0.236068
ADA70129.1	1	1	5.8023	0.00418943	35.4426	Crude	Grad	MHC class II antigen,		29185.8	26440.6	960.601	608.88		27813.2	784.74		0.0282147		0.00805144
XP_005667472.1;XP_003129967.1;XP_003129968.1	1	1	5.9172	0.000672892	8.34554	Crude	Grad	40S ribosomal protein S25 isoform X3		5943.69	5622.86	725.931	660.026		5783.28	692.979		0.119825		0.0341936
XP_003357973.1	1	1	5.9496	0.703923	2.1643	Grad	Crude	monocarboxylate transporter 4		250.787	382.235	6.82565	1363.22		316.511	685.025		2.1643		0.617613
AHE18716.1;CAA53221.1;CAA53222.1;P80944.1;Q29419.1;XP_003135029.2;XP_005673557.1;XP_005673558.1	1	1	5.7499	0.587372	1.26475	Crude	Grad	zinc finger protein,		978.382	728.732	1028.87	320.89		853.557	674.88		0.790667		0.225628
BAI47599.1;NP_001161111.1;P08132.2	1	1	5.0579	0.00134483	2.42909	Crude	Grad	Annexin A4	ANXA4	1586.57	1556.23	626.776	667.043		1571.4	646.91		0.411677		0.117478
XP_005665844.1;AAR82957.1;ADD71918.1;CAB63858.1;NP_998933.1;XP_005665843.1;XP_005665845.1	1	1	5.3508	0.000947108	13.6036	Crude	Grad	MHC class I antigen 7 isoform X2		8011.36	9387.24	647.766	631.209		8699.3	639.487		0.0735102		0.0209771
XP_003480598.2;XP_003122046.1	1	1	6.7155	0.0789382	1.27246	Grad	Crude	golgi-associated plant pathogenesis-related protein 1-like		481.172	491.069	574.986	662.155		486.121	618.571		1.27246		0.363115
BAI48106.1;AAC61744.1;NP_999500.1;P67937.3;XP_005661255.1;XP_005661256.1;XP_005661257.1;XP_005661258.1	1	1	5.1138	0.0212837	2.82902	Crude	Grad	tropomyosin 4		1298.4	1677.44	570.353	481.542		1487.92	525.948		0.353479		0.10087
NP_001072145.1;ABJ09398.1;ACI15389.1;ACM17704.1;Q007T5.1;XP_005659996.1;XP_005659997.1	1	1	5.6353	0.00545165	2.48978	Crude	Grad	ADP-ribosylation factor 6		1284.28	1292.41	552.444	482.462		1288.35	517.453		0.401641		0.114614
NP_001136300.1;ACJ64500.1	1	1	6.0205	0.076742	8.67888	Crude	Grad	angiopoietin-related protein 7 precursor		4453.67	4480.31	202.567	826.825		4466.99	514.696		0.115222		0.0328802
XP_001927011.3;XP_005663022.1	1	1	5.2274	0.0131111	4.98588	Crude	Grad	GTP-binding protein GEM isoform X1		2749.17	2163.5	562.379	422.94		2456.34	492.659		0.200566		0.0572344
XP_003121421.2	1	1	5.6616	0.551922	1.34598	Crude	Grad	myristoylated alanine-rich C-kinase substrate		849.385	452.555	588.717	378.567		650.97	483.642		0.742956		0.212013
XP_005673641.1;XP_003360330.1;XP_005673640.1	1	1	5.7483	0.342065	4.86274	Crude	Grad	protein XRP2 isoform X3		2222.78	2349.57	940.281	0		2286.17	470.141		0.205645		0.0586837
ACM17702.1;AAX77012.1;ACH96700.1;NP_001041537.1	1	1	6.2774	0.12779	3.82695	Crude	Grad	ADP-ribosylation factor 4		2415.16	1123.09	300.142	624.419		1769.12	462.281		0.261305		0.0745669
NP_001011507.1;CAF04757.1;XP_005668609.1	1	1	5.4168	0.00671797	2.85492	Crude	Grad	lysosome-associated membrane glycoprotein 1 precursor		1403.16	1187.68	463.613	443.884		1295.42	453.749		0.350272		0.099955
NP_999404.1;AAD38324.1;Q9XT90.1;XP_005666329.1	1	1	5.3488	0.120421	4.33831	Crude	Grad	matrix metalloproteinase-14 precursor	MMP14	2024.97	1848.2	197.06	695.721		1936.58	446.39		0.230504		0.0657776
XP_005663639.1	1	1	5.5476	0.00599372	6.53559	Crude	Grad	homeobox protein aristaless-like 3-like		3272.48	2561.69	411.2	481.476		2917.08	446.338		0.153008		0.043663
NP_001231673.1	1	1	5.3061	0.00309208	Infinity	Grad	Crude	charged multivesicular body protein 5	CHMP5	0	0	285.402	603.76		1	444.581		444.581		126.867
XP_003125259.1;XP_003125258.1;XP_005662656.1;XP_005662657.1;XP_005662658.1	1	1	6.938	0.223885	30.9879	Crude	Grad	serine/arginine-rich splicing factor 7 isoformX2		13456.6	11653.9	0	810.333		12555.2	405.166		0.0322707		0.00920889
XP_003483753.2	1	1	5.4507	0.228181	4.04058	Crude	Grad	signal transducer and activator of transcription 1-like		1640.62	1558.79	76.0426	715.778		1599.71	395.91		0.247489		0.0706245
XP_005670168.1	1	1	11.9606	0.0131501	117.272	Crude	Grad	serine/threonine-protein kinase PAK 2,		44027	46040	186.337	581.681		45033.5	384.009		0.00852719		0.00243335
NP_999183.1;AAL36148.1	1	1	5.6139	0.00243767	85.9278	Crude	Grad	intermediate conductance calcium-activated potassium channel protein 4		32775.8	30457	447.032	288.85		31616.4	367.941		0.0116377		0.00332097
XP_003124036.3;XP_005661757.1;XP_005661758.1;XP_005661759.1	1	1	5.1929	0.116563	3.56787	Grad	Crude	catenin alpha-1 isoformX1		49.4191	141.406	330.396	350.444		95.4126	340.42		3.56787		1.01814
XP_005668937.1;XP_005668936.1	1	1	5.2768	0.204509	2.53369	Crude	Grad	integrin alpha-3 isoform X2		1125.42	495.788	246.92	392.94		810.603	319.93		0.394682		0.112628
XP_001924271.1	1	1	11.8678	0.000510171	30.309	Crude	Grad	tRNA-specific adenosine deaminase 2 isoform 1		10303.5	8924.03	308.396	325.987		9613.76	317.191		0.0329935		0.00941514
XP_005660643.1	1	1	5.2219	0.000678088	8.35993	Crude	Grad	RNA polymerase II subunit A C-terminal domain phosphatase		2485.19	2414.8	277.412	308.717		2449.99	293.064		0.119618		0.0341347
XP_005659583.1;ABC47143.1;ABK55659.1;NP_001090952.1;NP_001123419.1;P42639.2;XP_005659574.1;XP_005659575.1;XP_005659578.1;XP_005659579.1;XP_005659581.1;XP_005660264.1;XP_005660265.1	1	1	6.0797	0.153231	2.7713	Grad	Crude	tropomyosin alpha-1 chain isoform X10		50.3957	121.294	189.614	286.189		85.8448	237.901		2.7713		0.790828
XP_001928912.1	1	1	5.8404	0.0142781	2.84359	Crude	Grad	alpha-centractin		635.762	574.341	237.408	188.147		605.052	212.778		0.351669		0.100353
XP_003132080.1;XP_005669314.1	1	1	5.6544	0.00437635	3.07134	Crude	Grad	fatty aldehyde dehydrogenase isoform X1		625.386	576.031	183.437	207.734		600.709	195.585		0.325591		0.0929118
A1XQV4.1;ABK55660.1	1	1	5.7571	0.0162194	3.2226	Crude	Grad	Tropomyosin alpha-3 chain; AltName: Full=Gamma-tropomyosin; AltName: Full=Tropomyosin-3		599.225	633.8	162.89	219.727		616.512	191.309		0.310308		0.0885506
XP_003358947.1	1	1	5.7598	0.613561	1.86399	Grad	Crude	T-complex protein 1 subunit theta isoform 1		122.961	77.1464	0	372.998		100.054	186.499		1.86399		0.531914
XP_005668333.1;XP_005668329.1;XP_005668330.1;XP_005668331.1;XP_005668332.1	1	1	5.7793	0.0013917	68.1972	Crude	Grad	ADP-ribosylation factor-like protein 5B-like isoform X5		11817.2	13499.1	212.027	159.195		12658.2	185.611		0.0146634		0.00418439
Q0QF01.2	1	1	5.4953	0.276843	9.75922	Crude	Grad	Succinate dehydrogenase [ubiquinone] flavoprotein subunit, mitochondrial; AltName: Full=Flavoprotein subunit of complex II; Short=Fp; Flags: Precursor		1814.45	1750.29	0	365.269		1782.37	182.635		0.102467		0.0292404
NP_001230202.1;XP_005667153.1	1	1	5.8088	0.00616849	5.9641	Crude	Grad	ras-related protein Rab-6A		1189.85	963.475	197.307	163.741		1076.66	180.524		0.16767		0.0478469
XP_003355665.2	1	1	5.1727	0.372583	3.16041	Crude	Grad	contactin-1 isoform 2		568.714	541.086	0	351.157		554.9	175.579		0.316415		0.0902933
NP_998929.1;AAR22386.1;Q6SA96.3;XP_003121525.1	1	1	6.2604	0.000850311	22.2723	Crude	Grad	40S ribosomal protein S23		4037.2	3456.83	176.064	160.409		3747.01	168.237		0.0448989		0.0128125
AAL76273.1;AEI00724.1;JAA53742.1;NP_001231571.1;NP_001274345.1;NP_999095.1;Q71LE2.3;XP_003131242.1;XP_003355255.1;XP_003356567.1;XP_005663570.1;XP_005663571.1	1	1	6.0764	0.0129497	23.0007	Crude	Grad	histone H3.3A		3949.76	3727.18	108.292	225.478		3838.47	166.885		0.043477		0.0124068
XP_005662500.1	1	1	5.6312	0.144788	4.40629	Crude	Grad	ancient ubiquitous protein 1,		704.426	718.431	263.492	59.4228		711.429	161.458		0.226948		0.0647628
NP_001116634.1;A5GFY8.1;CAN13230.1	1	1	5.6595	0.0504917	4.50305	Crude	Grad	D-3-phosphoglycerate dehydrogenase		761.276	622.496	205.371	101.926		691.886	153.648		0.222072		0.0633713
XP_005661567.1;AAC48632.1;ADU33182.1;AGS56948.1;AGS56949.1;AGS56950.1;AGS56951.1;AGS56952.1;AGS56953.1;AGS56954.1;AGS56955.1;AGS56956.1;NP_001186971.1;Q95332.3;XP_003484245.1;XP_003484246.1;XP_005661566.1;XP_005674231.1	1	1	6.2735	0.00418473	24.1801	Crude	Grad	betaine--homocysteine S-methyltransferase 1 isoform X2		3372.88	3201.56	163.62	108.275		3287.22	135.947		0.0413563		0.0118016
XP_005654794.1;XP_003123198.1;XP_005654793.1	1	1	6.8275	0.458267	3.1522	Grad	Crude	syntaxin-binding protein 2 isoform X3		54.7396	30.6597	229.657	39.5386		42.6997	134.598		3.1522		0.899522
Q9N1F5.2;AAF71994.2;NP_999215.1;XP_005671495.1	1	1	5.3413	0.00292042	20.065	Crude	Grad	Glutathione S-transferase omega-1; Short=GSTO-1; AltName: Full=Glutathione S-transferase omega 1-1; Short=GSTO 1-1; AltName: Full=Glutathione-dependent dehydroascorbate reductase; AltName: Full=Monomethylarsonic acid reductase; Short=MMA(V) reductase; AltName: Full=S-(Phenacyl)glutathione reductase; Short=SPG-R		2863.46	2382.74	113.285	148.176		2623.1	130.73		0.0498381		0.014222
NP_001230751.1	1	1	5.7793	0.231201	17.2774	Crude	Grad	aldo-keto reductase family 7, member A2 (aflatoxin aldehyde reductase)		2075.82	2008.02	0	236.369		2041.92	118.184		0.057879		0.0165166
XP_005663832.1	1	1	5.9571	0.142376	121.469	Crude	Grad	trinucleotide repeat-containing gene 6B protein-like		10544	14335	0	204.818		12439.5	102.409		0.00823255		0.00234927
Q29223.2;XP_005666999.1;XP_005667000.1	1	1	6.0781	0.00571327	16.5567	Crude	Grad	60S ribosomal protein L34		1475.54	1286.57	100.135	66.6919		1381.05	83.4134		0.0603984		0.0172355
XP_003133326.3	1	1	5.5827	0.26532	9.26528	Crude	Grad	alpha-1,6-mannosylglycoprotein 6-beta-N-acetylglucosaminyltransferase A		713.129	765.021	0	159.536		739.075	79.7682		0.10793		0.0307993
XP_003353720.1	1	1	12.8076	0.000858452	1968.45	Crude	Grad	SH2 domain-containing protein 3C		155015	124911	57.4202	84.7865		139963	71.1033		0.000508015		0.000144969
AEA07667.1	1	1	5.0682	0.136853	93.1028	Crude	Grad	neuropeptide FF receptor 2,		5432.67	5054.41	0	112.64		5243.54	56.3199		0.0107408		0.00306504
NP_001230622.1;NP_001230623.1	1	1	5.9872	0.0429253	32.1117	Crude	Grad	heterogeneous nuclear ribonucleoprotein C (C1/C2) isoform 1		1503.55	1634.25	81.4356	16.2795		1568.9	48.8576		0.0311413		0.00888661
JAA53547.1;BAA95700.1;NP_999562.1;Q9N0F1.1	1	1	6.2681	0.145095	32.2606	Crude	Grad	dihydrolipoyllysine-residue succinyltransferase		1698.61	1380.79	1.26281	94.1912		1539.7	47.727		0.0309976		0.00884558
ABC58679.1	1	1	13.03	0.0216415	376.015	Crude	Grad	aldehyde dehydrogenase 8A1 isoform 1,		17104.9	16231.3	11.6171	77.0397		16668.1	44.3284		0.00265947		0.000758915
XP_005658999.1	1	1	5.1743	0.00816166	1241.83	Crude	Grad	radial spoke head protein 4 homolog A		40038.6	39226	50.5201	13.3087		39632.3	31.9144		0.000805263		0.000229793
XP_005664680.1	1	1	5.1965	0.00306746	130.949	Crude	Grad	radial spoke head protein 6 homolog A,		3697.61	4449.7	23.3122	38.9053		4073.66	31.1088		0.00763657		0.0021792
XP_003129222.2	1	1	5.2774	0.0070299	13.6886	Crude	Grad	SWI/SNF-related matrix-associated actin-dependent regulator of chromatin subfamily A member 5		376.823	420.787	35.3175	22.9506		398.805	29.134		0.0730533		0.0208468
ABF72035.1	1	1	5.4171	0.00362872	44.7385	Crude	Grad	ankyrin repeat domain 13C,		952.671	895.59	25.3116	16.001		924.13	20.6563		0.0223521		0.00637849
XP_003480386.1;XP_003125783.1;XP_005659593.1	1	1	5.9102	0.00296669	75.4951	Crude	Grad	40S ribosomal protein S27-like isoformX1		1295.27	1732.65	16.3553	23.7522		1513.96	20.0537		0.0132459		0.0037799
XP_003356041.1	1	1	5.8531	0.0441061	4968.57	Crude	Grad	transmembrane protein 143		106906	80249.6	0	37.6679		93577.7	18.8339		0.000201265		5.74338e-05
XP_005660499.1;AAS55903.1	1	1	6.5671	0.0248067	69.5034	Crude	Grad	60S ribosomal protein L12		1168.7	1339.46	29.1443	6.94253		1254.08	18.0434		0.0143878		0.00410575
ABF61221.1;ABW34947.1;AGZ63337.1;NP_001273945.1;XP_003126147.1	1	1	5.243	0.0019445	195.719	Crude	Grad	wingless-type MMTV integration site family member 10B,		3068.66	3272.53	12.5013	19.8981		3170.59	16.1997		0.00510937		0.00145803
XP_005674598.1	1	1	5.4739	0.0290538	114.018	Crude	Grad	family with sequence similarity 184, member B		1489.55	1352.95	3.57725	21.353		1421.25	12.4651		0.00877056		0.0025028
ABC84194.1;ABC84195.1;NP_001093665.1;XP_005652416.1;XP_005652417.1	1	1	5.2655	0.065856	269.297	Crude	Grad	eukaryotic translation initiation factor 4A isoform 2		2587.35	2479.2	18.814	0		2533.28	9.40699		0.00371337		0.00105966
XP_005669733.1	1	1	5.4371	0.0732913	128.933	Crude	Grad	filamin-B		878.399	950.616	14.1858	0		914.507	7.0929		0.00775597		0.00221327
XP_001926343.3	1	1	11.4052	0.00292439	9359.71	Crude	Grad	protein kinase C and casein kinase substrate in neurons protein 1		65069.5	60855.9	9.88217	3.57182		62962.7	6.72699		0.000106841		3.04885e-05
XP_001926390.1;JAA53714.1;XP_005664324.1;XP_005664325.1	1	1	5.306	0.0501027	412.449	Crude	Grad	early endosome antigen 1 isoform X1		2574.58	2633.94	12.6283	0		2604.26	6.31414		0.00242454		0.000691876
NP_001001770.1;1106188C;711683D;AAC48779.1;AAC48780.1;P00172.3;XP_005659882.1	1	1	5.6319	0.000863774	119.037	Crude	Grad	cytochrome b5		540.727	496.653	4.95236	3.7624		518.69	4.35738		0.00840074		0.00239727
XP_005666990.1	1	1	5.0556	0.000711109	Infinity	Crude	Grad	pituitary homeobox 2 isoform X1		930.781	629.354	0	0		780.068	1		0.00128194		0.000365819
XP_003130217.3	1	1	5.3852	1.96031e-05	Infinity	Crude	Grad	collagen alpha-1(XXVIII) chain		1025.59	1097.57	0	0		1061.58	1		0.000941996		0.000268811
XP_005657255.1	1	1	5.5914	0.00155418	Infinity	Crude	Grad	tyrosine-protein kinase transmembrane receptor ROR2		1466.46	799.758	0	0		1133.11	1		0.000882529		0.000251842
NP_001123427.1;ABK55650.1;P62831.1	1	1	6.6109	8.85998e-05	Infinity	Crude	Grad	60S ribosomal protein L23		1545.75	1800.82	0	0		1673.29	1		0.000597626		0.000170541
P08552.2	1	1	6.1967	5.41078e-05	Infinity	Crude	Grad	Neurofilament medium polypeptide; Short=NF-M; AltName: Full=160 kDa neurofilament protein; AltName: Full=Neurofilament 3; AltName: Full=Neurofilament triplet M protein		2933.1	2583.99	0	0		2758.55	1		0.00036251		0.000103447
XP_005672217.1	1	1	5.3631	0.000157291	Infinity	Crude	Grad	zinc finger protein Helios		3271.71	2631.71	0	0		2951.71	1		0.000338787		9.66774e-05
NP_999188.1;BAI48023.1;CAA34594.1;P14287.1;XP_005667061.1;XP_005667062.1;XP_005667063.1	1	1	6.1244	4.04565e-05	Infinity	Crude	Grad	osteopontin precursor		4532.5	4039.36	0	0		4285.93	1		0.000233322		6.65816e-05
ACI62523.1;NP_001131109.1	1	1	5.2531	1.88059e-05	Infinity	Crude	Grad	DBF4-like protein		19076.1	17415.1	0	0		18245.6	1		5.48077e-05		1.56401e-05
XP_005657537.1;XP_003133235.1;XP_003359421.1;XP_005657519.1;XP_005657520.1;XP_005657521.1;XP_005657522.1;XP_005657523.1;XP_005657524.1;XP_005657525.1;XP_005657528.1;XP_005657529.1;XP_005657530.1;XP_005657535.1;XP_005657536.1;XP_005657538.1;XP_005657539.1;XP_005657541.1;XP_005657543.1	1	1	5.1203	6.84998e-08	Infinity	Crude	Grad	transcription factor 7-like 2 isoform X29		106070	106753	0	0		106412	1		9.39748e-06		2.6817e-06
XP_001924871.1;XP_005662935.1	1	1	6.0017	1.32869e-05	157666	Crude	Grad	mdm2-binding protein isoform X1		1198.78	1266.16	0.015634	0		1232.47	0.00781699		6.34253e-06		1.80993e-06
