# Supplementary material for: Directional Exosome Proteomes Reflect Polarity-Specific Functions in Retinal Pigmented Epithelium Monolayers
Source: Sci Rep. 2017 Jul 7;7:4901. doi: 10.1038/s41598-017-05102-9 (PMC5501811; doi:10.1038/s41598-017-05102-9)
Supplement: Supplementary file 3 — Supplementary Dataset 2 [file 41598_2017_5102_MOESM3_ESM.xlsx]

## Sheet: Exosome enrichment
Samples were prepared using SP3 protocol, 3 ul of 10 ul were used for each LC-MS run
LC method: 100 min 5-30% gradient of acetonitrile in 0.1% formic acid, 75um x 150 mm BEH130 C18 1.7 um column
Acquisition method: HDMSE with ion mobility, 100 min, sensitivity mode, 0.8 sec cycle
Progenesis protein quantification: APEX-120-20-600, sens 4, max charge 5+, min RT window - 0.25 min
Protein identification: Uniprot-Pig-2014 protein database, peptide scores > 6, mass accuracy < 20 ppm
									Normalized abundance					crude	grad		grad/crude		norm to Syntenin-1
									crude		grad 2			ave	ave				grad/crude
Accession	Peptide count	Confidence score	Anova (p)	Max fold change	Highest mean condition	Lowest mean condition	Description	Gene name	1	2	1	2
F1SL24;I3LPR3;K7GMI9;Q8MJ48;D7PI99	3	32.4232	0.00130568	9.94955	grad 3	crude	CD9	CD9	8720.65	11620.8	60014.8	76908.1		10170.7	68461.4		6.73124		1.07873
A7WLI1;Q007T3	12	123.737	0.00160681	6.91701	grad 3	crude	CD81	CD81	48370.9	43912.5	251666	356152		46141.7	303909		6.58642		1.05552
F1RT83	20	217.623	0.000409218	7.77439	grad 3	crude	Syntenin-1 (SDCBP)	SDCBP	77989.4	72248.4	420680	516796		75118.9	468738		6.23995		1
I3LF44	2	19.2241	0.114846	6.03952	grad 2	crude	Calcineurin Like Phosphoesterase Domain Containing 1	CPPED1	198.99	206.908	976.002	1475.42		202.949	1225.71		6.03952		0.96788
F1SRL9;I3L661	7	68.6464	0.0395767	8.07103	grad 3	crude	Brain Abundant Membrane Attached Signal Protein 1 (BASP1)	BASP1	6234.59	8589.53	42977.2	45470.8		7412.06	44224		5.96649		0.956177
Q684M6	2	26.5792	0.00615895	5.95698	grad 2	crude	Cell Division Cycle 37	CDC37	451.055	266.706	2210.59	2065.1		358.881	2137.84		5.95698		0.954652
I3LKL3	10	89.4374	0.000783059	6.72126	grad 3	crude	G Protein-Coupled Receptor Class C Group 5 Member C	GPRC5C	7965.38	7389.95	40906.8	50011.5		7677.66	45459.2		5.92096		0.948881
F1SI24	9	58.9695	0.0236543	8.86715	grad 3	crude	Synaptosomal-associated protein SNAP23	SNAP23	615.276	1583.06	5208.26	7791.4		1099.17	6499.83		5.91342		0.947671
F1SRV9;F1SRU2	2	12.3853	0.00674247	8.44756	grad 3	crude	Zyxin	ZYX	320.165	198.744	1244.04	1813.97		259.454	1529		5.89316		0.944425
I3LHT9	3	25.571	0.0440556	6.31766	grad 3	crude	Syntaxin-12 (STX12)	STX12	445.928	292.503	1863.22	2422.67		369.215	2142.95		5.80405		0.930145
F1SLF0	2	19.5838	0.0326567	5.79955	grad 2	crude	Sepiapterin Reductase	SPR	214.449	579.705	2203.43	2402.3		397.077	2302.87		5.79955		0.929423
F1SFQ4	3	18.8965	0.340502	5.758	grad 2	crude	Poly(RC) Binding Protein 2	PCBP2	2545.78	4384.82	17618.1	22288.3		3465.3	19953.2		5.758		0.922764
F1RGF2	2	27.4665	0.0112958	7.66672	grad 3	crude	Cysteine Rich Transmembrane Module Containing 1	CYSTM1	2658.63	5453.31	21124.9	24708.5		4055.97	22916.7		5.65011		0.905474
F1RIP3;Q9GLE7	7	70.557	0.00372946	12.5427	grad 3	crude	Ferritin, Light Polypeptide	FTL	2362.38	1659.83	13436.2	9248.36		2011.1	11342.3		5.63982		0.903825
F1S2E2;K7GQ59	19	175.519	0.00110557	7.26335	grad 3	crude	Annexin A11	ANXA11	11224.8	8280.21	51924.2	57055.1		9752.5	54489.7		5.58725		0.895401
Q06AT6;I3L725	8	67.9422	0.0126748	6.42164	grad 3	crude	Ras Homolog Family Member G	RHOG	1623.9	1564.31	7719.3	9999.23		1594.11	8859.26		5.55752		0.890635
F2Z4Z1	4	35.8715	0.00648023	22.2829	grad 3	crude	14-3-3 Gamma (YWHAG)	YWHAG	683.337	925.671	4089.74	4798.31		804.504	4444.03		5.52393		0.885254
F1RWA6;I3LAD5	5	32.7925	0.00602761	5.51584	grad 2	crude	Signal transducing adapter molecule 1 (STAM)	STAM	1728.98	1187.64	9146.13	6941.49		1458.31	8043.81		5.51584		0.883957
I3L8L8	6	41.8488	0.156399	5.495	grad 2	crude	Sodium/potassium-transporting ATPase subunit alpha ATP1A4	ATP1A4	4937.85	4453.89	23942.9	27664.7		4695.87	25803.8		5.495		0.880617
F1SUK6	2	13.2896	0.0293348	5.46547	grad 2	crude	Calpain 5	CAPN5	723.574	340.811	2901	2916.36		532.193	2908.68		5.46547		0.875885
F1SE87	3	19.8477	0.0967295	9.6959	grad 3	crude	Charged Multivesicular Body Protein 5	CHMP5	377.156	1265.51	1815.89	7085.49		821.333	4450.69		5.41886		0.868415
K7GN83;F1S5D0;I3L8B9;K7GKB6	2	14.8569	0.00148535	5.39455	grad 2	crude	Bone Marrow Stromal Cell Antigen 1	BST1	637.815	501.813	2888.73	3259.04		569.814	3073.89		5.39455		0.864519
A5A8V6;I3L7U0;Q9BDE8;Q9BDE9	28	292.918	0.000424776	8.34894	grad 3	crude	Heat shock 70kDa protein 1A HSPA1A	HSPA1A	44897.2	46007.1	214271	266887		45452.1	240579		5.29302		0.848248
F1SE73	5	32.6247	0.00202502	8.70512	grad 3	crude	DnaJ Heat Shock Protein Family (Hsp40) Member A1	DNAJA1	1183.43	1009.26	5950.6	5550.44		1096.35	5750.52		5.24516		0.840577
F1RFQ7;Q8MJ37	2	13.5668	0.127189	11.3007	grad 3	crude	RAN, Member RAS Oncogene Family	RAN	47.222	685.85	1735	2096.79		366.536	1915.89		5.22703		0.837672
F1SEQ6	2	13.6534	0.00849486	5.94846	grad 3	crude	Tetraspanin 14	TSPAN14	1020.06	761.494	4550.84	4640.88		890.776	4595.86		5.15939		0.826833
G9JM01;F1S9C5;I3LK77	9	80.512	0.00258726	5.07182	grad 2	crude	Tumor susceptibility 101 protein (TSG101)	TSG101	4288.64	3633.79	17071.5	23109.6		3961.22	20090.6		5.07182		0.812798
F1S3B4;K9IVU1	8	71.0898	0.0009847	6.90029	grad 3	crude	IST1 homolog (IST1)	IST1	3548.72	3141.04	16355.3	17428.9		3344.88	16892.1		5.05013		0.809322
F1SAY0;A4GUH6;I3LUK5;O02834;Q7JJ74	13	104.173	0.00109111	5.50895	grad 3	crude	Prostaglandin F2 receptor negative regulator (PTGFRN)	PTGFRN	4684.14	4953.12	20485.8	26895.9		4818.63	23690.9		4.91651		0.78791
F1SH25	3	25.5318	0.00267805	4.90261	grad 2	crude	RAB21	RAB21	1021.11	1257.7	5089.54	6082.59		1139.41	5586.06		4.90261		0.785682
F1SPK8;K7GLY5;K7GST0;K7GP48	4	38.682	0.00143782	5.69735	grad 3	crude	CD63	CD63	11508.9	9228.84	45331.4	56027.2		10368.9	50679.3		4.88764		0.783283
I3LHI3	4	39.8205	0.000960159	4.86973	grad 2	crude	Phospholipid scramblase 3	PLSCR3	2682.35	3418.74	15006.6	14704.1		3050.55	14855.3		4.86973		0.780413
Q0R678;F1RII4;A0RZB0	10	99.6482	0.000982023	7.38263	grad 3	crude	Parkinsonism Associated Deglycase	PARK7	4328.7	3712.01	17872	21170.9		4020.36	19521.5		4.85565		0.778156
F1SRB9	9	90.2949	0.0652624	4.83701	grad 2	crude	Hsp70-interacting protein (ST13)	ST13	27328.9	35240.2	126649	175999		31284.6	151324		4.83701		0.775169
I3LCQ9;Q71U76;I3LPD9	4	37.0138	0.187897	4.79598	grad 2	crude	Kirsten Rat Sarcoma Viral Oncogene Homolog	KRAS	5121.5	3459.82	32049.9	9105.88		4290.66	20577.9		4.79598		0.768593
F1SKU3;F1SKU4	8	49.5385	0.00859142	4.74276	grad 2	crude	Crumbs 2, Cell Polarity Complex Component	CRB2	1967.36	1771.67	8421.18	9312.15		1869.52	8866.66		4.74276		0.760065
I3LLD0	4	47.465	0.00147023	6.48601	grad 3	crude	Neuronal membrane glycoprotein M6 A (GPM6A)	GPM6A	3706.25	3024.89	13894.4	17890.2		3365.57	15892.3		4.72203		0.756743
F2Z4Y1	8	69.1154	0.000481509	7.58812	grad 3	crude	14-3-3 Eta (YWHAH)	YWHAH	2706.41	3050.88	12987	14158.2		2878.65	13572.6		4.71492		0.755603
F1RWA2	4	34.4263	0.0703574	4.89199	grad 3	crude	Solute Carrier Family 39 Member 12	SLC39A12	787.765	2794.94	7269.43	9591.07		1791.35	8430.25		4.70608		0.754186
F1RIR2	3	18.5973	0.0108431	167.192	grad 2	grad 3	Syntaxin-4	STX4	517.189	493.234	2662.65	2092.33		505.211	2377.49		4.70594		0.754163
A0A024A2N6;M3VH74;F1RQ14;I3L7D4	8	51.0448	0.000219471	6.56932	grad 3	crude	CD2-associated protein CD2AP	CD2AP	1131.61	958.852	4841.28	4914.63		1045.23	4877.96		4.66686		0.747901
F1RRD6	37	365.986	0.00060825	5.71083	grad 3	crude	PDCD6IP (ALIX)	PDCD6IP	52032.9	51654.9	217117	260445		51843.9	238781		4.60577		0.738111
K7GRF4	2	14.6279	0.00258252	6.24769	grad 3	crude	Collectrin	TMEM27	1064.13	739.712	3961.93	4274.55		901.92	4118.24		4.56608		0.73175
K9IVK6	5	39.5952	0.00842718	5.26716	grad 3	crude	Large neutral amino acids transporter small subunit 1 (SLC7A5)	SLC7A5	4051.66	4878.9	18970	21763.4		4465.28	20366.7		4.56112		0.730955
I3LKS6	2	12.8554	0.525367	4.50104	grad 2	crude	Quinoid Dihydropteridine Reductase	QDPR	277.975	138.588	873.008	1001.96		208.281	937.483		4.50104		0.721327
F1SNL7	9	70.3783	0.00939555	5.64969	grad 3	crude	CNDP Dipeptidase 2 (Metallopeptidase M20 Family)	CNDP2	5719.27	5393.96	17922.2	31482.3		5556.61	24702.3		4.44556		0.712436
F1SMW4	2	12.7202	0.0845456	4.34742	grad 2	crude	Vacuolar Protein Sorting 4 Homolog B	VPS4B	1197.4	602.647	5319.93	2505.61		900.021	3912.77		4.34742		0.696708
A8VKH9;F1SL37	3	26.2146	0.273478	6.68306	grad 3	crude	CD47	CD47	1614.43	882.47	7425.45	3334.82		1248.45	5380.14		4.30945		0.690622
F1S8Y5;B5KJG2	11	128	0.0022016	4.91212	grad 3	crude	Phosphoglycerate Mutase 1	PGAM1	15243.6	20532.6	73534.9	78756.6		17888.1	76145.8		4.25679		0.682183
F1S4Z2	4	37.4416	0.0347277	6.67891	grad 3	crude	Charged Multivesicular Body Protein 4B	CHMP4B	2254.06	4230.5	13920.4	13676.3		3242.28	13798.4		4.25576		0.682019
F1SJS8;O62766	18	174.543	0.00623001	4.28318	grad 3	crude	Transgelin	TAGLN	27165.3	21213.6	87585.5	113633		24189.5	100609		4.15923		0.666549
F1SJM4;K7GMJ2;K7GN87	6	45.0557	0.00544653	4.12069	grad 2	crude	Neprilysin	MME	2555.07	1969.59	8758.64	9886.06		2262.33	9322.35		4.12069		0.660373
B1Q039	8	80.9365	0.00370015	4.081	grad 2	crude	Crystallin Alpha B	CRYAB	19035.4	21814.2	72076	94631.7		20424.8	83353.8		4.081		0.654013
F1RGX2	4	39.5246	0.00678157	5.18706	grad 3	crude	Family With Sequence Similarity 234 Member A	FAM234A	1828.86	1559.56	7425.9	6392.02		1694.21	6908.96		4.07799		0.65353
I3LVF9	3	31.2548	0.00150323	4.76745	grad 3	crude	Vesicle Associated Membrane Protein 3	VAMP3	3177.87	3718.67	12534.8	15572.6		3448.27	14053.7		4.07558		0.653144
D0G0C5;F1SLC4	19	190.473	0.000345386	5.43187	grad 3	crude	Annexin A4	ANXA4	31272.1	33320.7	121647	140469		32296.4	131058		4.05796		0.65032
I3LN31;I3LNF5;F1SKF9;F1SL58	2	12.2184	0.0635339	6.07088	grad 3	crude	Dynactin subunit 2	DCTN2	797.577	436.489	2480.68	2524.8		617.033	2502.74		4.05609		0.65002
F1RWJ6;Q6QAR9	3	31.9161	0.0340253	4.05093	grad 2	crude	Aminopeptidase Puromycin Sensitive	NPEPPS	612.571	291.425	1745.69	1916.33		451.998	1831.01		4.05093		0.649193
M3VK46	2	12.8356	0.510153	4.03401	grad 2	crude	Solute carrier family 44, member 2	SLC44A2	562.885	838.209	1410.82	4241.21		700.547	2826.01		4.03401		0.646482
A0PFK6;A9XFX7;Z4YP73	4	26.7751	0.00867621	5.25275	grad 3	crude	F-actin capping protein subunit alpha 2	CAPZA2	1268.49	2091.08	6145.19	7368.47		1679.78	6756.83		4.02244		0.644628
I3LV17	3	26.3579	0.0272066	5.014	grad 3	crude	Ras Related GTP Binding Protein B	RALB	742.57	1244.25	3531.79	4421.9		993.41	3976.84		4.00322		0.641548
F1RZL4	2	12.2835	0.0029563	3.97129	grad 2	crude	ADAM Metallopeptidase Domain 9	ADAM9	742.481	558.832	2556.02	2611.87		650.656	2583.95		3.97129		0.636431
F1S9Q3;F1S9Q1;Q29578	44	486.323	0.000306103	5.53669	grad 3	crude	Heat shock 70 kDa protein 1B	HSPA1B	183784	180713	658569	782309		182248	720439		3.95306		0.633508
I3LH84;I3LG75	2	14.3053	0.00521421	3.94536	grad 2	crude	Porcine endogenous retrovirus Envelope glycoprotein	ENV	424.416	295.647	1397.91	1442.99		360.031	1420.45		3.94536		0.632274
F1S830	3	18.7011	0.246387	4.10739	grad 3	crude	Retinal Pigment Epithelium-Specific Protein 65kDa (Retinoid isomerohydrolase)	RPE65	416.027	2121.5	5233.24	4773.9		1268.76	5003.57		3.94366		0.632003
I3L9H2	13	135.259	0.00100144	5.11718	grad 3	crude	Copine 2	CPNE2	13048.4	16448	54857.3	60084		14748.2	57470.6		3.8968		0.624492
F1SEX0	2	19.7457	0.684059	3.88285	grad 2	crude	Dimethylarginine Dimethylaminohydrolase 1	DDAH1	996.832	126.111	803.437	3556.78		561.471	2180.11		3.88285		0.622257
G3FNU5;A9X6R5;I3LF22	10	67.5608	0.00525844	5.67354	grad 3	crude	Integrin beta-5 (ITGB5)	ITGB5	4118.1	3532.39	17171.7	12494.7		3825.24	14833.2		3.87772		0.621435
F1SJB5	25	255.366	0.00151472	5.80744	grad 3	crude	Annexin A1	ANXA1	137537	149092	479411	628838		143315	554124		3.86649		0.619635
I3LL91	3	29.1432	0.17699	3.83355	grad 2	crude	CD200	CD200	2015.6	531.129	5162.36	4600.65		1273.36	4881.5		3.83355		0.614356
F2Z5M4;K7GQD4;F1RY38	5	59.408	0.00186115	4.4673	grad 3	crude	S100 Calcium Binding Protein A16	S100A16	4488.94	3911.94	15753.1	16071.6		4200.44	15912.4		3.78827		0.607099
F1RV50	7	68.0568	4.1556e-05	4.29491	grad 3	crude	Tweety Family Member 2	TTYH2	5747.33	5980.13	21710.1	22659.4		5863.73	22184.8		3.78339		0.606317
B7ZEQ3;I3L5L3	3	36.8336	0.00152001	5.45391	grad 3	crude	CD82	CD82	5266.37	4557.15	16315.3	20786.6		4911.76	18550.9		3.77684		0.605268
F2Z5M2;K7GMM3	4	46.7027	0.000637584	5.8195	grad 3	crude	S100 Calcium Binding Protein A10	S100A10	15955.2	14840.2	51742.2	63937.1		15397.7	57839.7		3.75637		0.601988
F1RJ25	10	85.7981	0.00141381	4.41904	grad 3	crude	Fructose-bisphosphate aldolase	ALDOC	7888.79	7355.03	24566.2	31418.4		7621.91	27992.3		3.67261		0.588564
F1SRH8;K7GKU6;K7GLB3;K7GLP0;K7GLQ9;K7GQJ5;K7GQS9;K7GS75;K7GT37	4	44.7859	0.0141518	3.66754	grad 2	crude	Glycoprotein M6B	GPM6B	3284.61	4499.22	13138.1	15409.4		3891.91	14273.7		3.66754		0.587752
F2Z5U0;A4US66;A7U5U2	9	99.0128	0.00344324	4.31044	grad 3	crude	Ribosomal Protein S27a	RPS27A	49745.9	54414.8	158293	219229		52080.4	188761		3.62441		0.58084
F1SFH7	2	12.6757	0.140892	4.4906	grad 3	crude	Lipoma-preferred partner	LPP	246.678	51.6332	547.358	525.218		149.155	536.288		3.5955		0.576206
F1RKG8	11	117.414	0.000506564	5.03048	grad 3	crude	Phosphatidylethanolamine Binding Protein 1	PEBP1	17581.7	17411.1	57334.4	67940.1		17496.4	62637.3		3.58001		0.573724
F1SJY6	6	43.9025	0.00581011	5.33806	grad 3	crude	Catenin Delta 1	CTNND1	1589.34	2348.29	6873.5	7025.18		1968.82	6949.34		3.52971		0.565663
F1SSV2;I3LTM8	3	18.9539	0.0755522	3.73879	grad 3	crude	Calcineurin Like EF-Hand Protein 1	CHP1	825.487	326.576	1970.35	2059.33		576.031	2014.84		3.4978		0.560549
F1SF43;Q9GJX4	11	95.2179	0.0501189	8.88878	grad 3	crude	Gap Junction Protein Alpha 1	GJA1	4399.85	5643.34	19076	15734.2		5021.6	17405.1		3.46605		0.555462
Q8WNW4;F1RX81	5	38.8991	0.00679107	3.69948	grad 3	crude	Beta-catenin	CTNNB1	2399.12	2405.71	6704.26	9918.59		2402.41	8311.42		3.45961		0.55443
F1REZ0	12	126.371	0.00745406	4.27884	grad 3	crude	EGF-like repeat and discoidin I-like domain-containing protein 3	EDIL3	35106.1	42529.4	108902	157508		38817.8	133205		3.43156		0.549934
F1ST88;I3LRZ5	7	51.5001	0.000610248	4.67358	grad 3	crude	GLI Pathogenesis Related 2	GLIPR2	9559.99	9817.83	30122.1	36219		9688.91	33170.5		3.42356		0.548652
D0G0C8	6	58.2381	0.104974	3.36703	grad 2	crude	Chaperonin containing TCP1, subunit 2	CCT2	1787.74	1218.66	4268.42	5854.2		1503.2	5061.31		3.36703		0.539592
D9D839;Q95ME5;Q712P4	3	23.9293	0.000874336	4.12926	grad 3	crude	Superoxide dismutase [Cu-Zn]	SOD1	2701.57	2818.21	8339.06	10194.2		2759.89	9266.65		3.35762		0.538084
B3VKE8;F1RZH3;K7GKL8	10	89.6335	0.00159155	4.20346	grad 3	crude	Disintegrin and metallopeptidase domain 10	ADAM10	10064.4	12183.3	34654.9	39755.7		11123.8	37205.3		3.34465		0.536006
A2SY05;A9X4P2;F1SKM9;Q6J267	2	13.5878	0.0539685	4.07243	grad 3	crude	Galectin 1	LGALS1	279.025	717.559	1679.54	1652.14		498.292	1665.84		3.3431		0.535758
M3V836;F1RVN0;F1RVM6;I3L7B9	14	146.545	0.00121928	4.59356	grad 3	crude	Glutathione S-transferase pi 1	GSTP1	28226	27811.4	82125.9	104382		28018.7	93254.2		3.32828		0.533383
F1SHN1;K7GK71;K7GL63;Q2Q6D5	10	67.4047	0.0641822	3.2804	grad 2	crude	Contactin 1	CNTN1	1260.4	2706.12	7018.61	5993.15		1983.26	6505.88		3.2804		0.52571
K7GN86;K7GSP7;F1SQX7	3	19.425	0.0201726	5.0196	grad 3	crude	Discs Large Homolog 1	DLG1	942.428	1065.17	2322.07	4243.49		1003.8	3282.78		3.27035		0.5241
F2Q9A3;Q9GK25;Q29564	14	147.886	0.00828948	3.54709	grad 3	crude	Peptidylprolyl Isomerase A	PPIA	36925.4	38398.4	105125	140449		37661.9	122787		3.26025		0.52248
F1SA70	14	146.451	0.00802897	4.71953	grad 3	crude	Heat Shock Protein Family A (Hsp70) Member 2	HSPA2	55532.9	76411.9	179848	247578		65972.4	213713		3.23943		0.519143
F1S073	36	434.795	0.0030732	4.81298	grad 3	crude	Annexin A2	ANXA2	322318	398145	1.01971e+06	1.30411e+06		360231	1.16191e+06		3.22547		0.516906
F1STW3	3	19.168	0.0259141	4.94435	grad 3	crude	Sodium/potassium-transporting ATPase subunit beta 3	ATP1B3	1583.69	2453.8	7201.87	5750.85		2018.75	6476.36		3.20811		0.514125
C6KE31	7	55.5236	0.000763622	4.85057	grad 3	crude	Solute Carrier Family 6 Member 8 (Creatine transporter)	SLC6A8	5993.06	7130.76	19608.3	22167.8		6561.91	20888		3.18322		0.510136
H6TBN0;A5J2A9;A5J2A8	4	39.9233	0.0039204	3.63293	grad 3	crude	Thioredoxin	TRX1	9023.52	8692.43	26634.5	29231.4		8857.98	27933		3.15343		0.505361
F1S1D7	3	19.2392	0.0261394	3.11941	grad 2	crude	N-Acetyl-Alpha-Glucosaminidase	NAGLU	936.264	774.891	3118.03	2219.76		855.577	2668.9		3.11941		0.49991
G9M4N3	2	13.1009	0.605774	3.09367	grad 2	crude	Toll interacting protein	TOLLIP	652.59	481.741	1626.48	1882.77		567.166	1754.62		3.09367		0.495785
D0G7F6;Q1W5B8;Q1PC32	17	188.894	0.00340443	3.60791	grad 3	crude	Triosephosphate isomerase 1	TPI1	41097.8	50073.3	125179	155152		45585.6	140166		3.07478		0.492758
E7EI20	4	38.5682	0.00127385	4.40566	grad 3	crude	Rho GDP dissociation inhibitor alpha	ARHGDIA	3964.06	4483.09	11614.6	14239.9		4223.58	12927.3		3.06074		0.490508
I3L929	6	41.2676	0.00416282	5.45537	grad 3	crude	Aldo-Keto Reductase Family 1, Member A1 (Aldehyde Reductase)	AKR1A1	3361.86	2435.53	7921.46	9810.55		2898.7	8866		3.05862		0.490168
F1SB62	3	18.3796	0.0548828	4.40572	grad 3	crude	Acetyl-CoA Acetyltransferase 2	ACAT2	1045.14	463.463	1994.5	2598.4		754.303	2296.45		3.04446		0.487899
O77773	6	39.6302	0.0152265	3.02065	grad 2	crude	Calcium Voltage-Gated Channel Auxiliary Subunit Alpha2delta 1	CACNA2D1	3979.99	3353.76	10630.7	11522		3666.87	11076.3		3.02065		0.484083
M3UYX3	7	46.769	0.0438615	4.08989	grad 3	crude	Hepatocyte growth factor-regulated tyrosine kinase substrate	HGS	5121.08	7302.53	19702.2	17710.6		6211.8	18706.4		3.01142		0.482604
F1SFV3	3	23.4095	0.000482418	5.7089	grad 3	crude	S100 Calcium Binding Protein A14	S100A14	2012.05	2221.49	5775.63	6745.76		2116.77	6260.69		2.95766		0.473989
F1SPI3;I3L6B0;K9J4W3;F1RF13;F1S024;F1SK80;I3LFP8;I3LR93	4	26.5603	6.91786e-05	4.72398	grad 3	crude	Sodium- and chloride-dependent taurine transporter	SLC6A6	1761.86	1722.76	4946.89	5354.82		1742.31	5150.86		2.95634		0.473776
F1S137;A0A0F6QEH3;Q9XT78;Q9XT79	6	43.1481	0.012248	2.94584	grad 2	crude	Pro-epidermal growth factor	EGF	4146.65	3089.71	9233.09	12084.1		3618.18	10658.6		2.94584		0.472094
F1RFY1	6	48.1368	0.000946851	3.43615	grad 3	crude	Profilin	PFN1	10435.9	9402.62	26897.8	31073.3		9919.27	28985.5		2.92215		0.468297
F1RI15	3	26.7747	0.00300904	2.91878	grad 2	crude	Heat Shock Protein Family A (Hsp70) Member 4	HSPA4	971.177	1018.87	3201.55	2606.95		995.022	2904.25		2.91878		0.467757
F1RGJ2;F1SNX6	19	153.468	0.00961992	3.99869	grad 3	crude	Catenin Alpha 1	CTNNA1	7076.5	8299.8	22311.4	22336.4		7688.15	22323.9		2.90367		0.465336
F1SJM5;F2Z519	7	53.3257	0.00594009	3.08254	grad 3	crude	Ras Family Small GTP Binding Protein RAP2B	RAP2B	4693	3792.97	10890.2	13718.1		4242.98	12304.2		2.89988		0.464729
L7UVL1	3	24.8855	0.0019005	5.25178	grad 3	crude	MHC class I alpha chain	SLA-3	2865.8	2335.02	7407.62	7645.23		2600.41	7526.42		2.89432		0.463838
A8U4R4	9	69.8309	0.0056758	3.69227	grad 3	crude	Transketolase	TKT	7672.41	8193.76	20601.7	25314.8		7933.09	22958.2		2.89398		0.463784
F1SA98;A4IE76	4	28.2356	0.047636	14.0902	grad 3	crude	14-3-3 Protein Tau	YWHAQ	411.091	376.256	662.01	1605.79		393.674	1133.9		2.88031		0.461592
B9ZSM8;K7GL43;Q27HS6	3	37.9352	0.271755	2.86889	grad 2	crude	Thy-1 Cell Surface Antigen (CD90)	THY1	5575.08	9037.08	18528.9	23391.8		7306.08	20960.3		2.86889		0.459762
F1SUT1	3	21.2659	0.0365654	2.97259	grad 3	crude	Pleckstrin Homology Domain Containing B1	PLEKHB1	1721.68	1944.82	3752.88	6758.13		1833.25	5255.51		2.86677		0.459423
I3LL27	4	33.081	0.00534563	4.87838	grad 3	crude	Vacuolar Protein Sorting 4 Homolog A	VPS4A	2837.92	2324.85	6214.65	8411.63		2581.39	7313.14		2.83303		0.454015
I3LF32;B7STY5;F1RQS2	34	348.131	0.00316656	4.00073	grad 3	crude	Chloride intracellular channel 6	CLIC6	110534	136084	312172	385847		123309	349009		2.83037		0.453589
I3LQG7	2	15.2984	0.00679078	3.66375	grad 3	crude	Vinculin	VCL	2792.43	2056.98	6082.67	7556.56		2424.7	6819.61		2.81255		0.450734
F1SK55;Q9TU79	9	66.7217	0.00269829	4.41288	grad 3	crude	Coxsackievirus and adenovirus receptor	CXADR	5048.54	5416.31	12841	16360.4		5232.43	14600.7		2.79043		0.447189
B6ICW6;Q95HD5;A4ZVH3;L7USE8;L7USD9;L7UVQ8;L7UYV1;L7UVR8;L7UYW7	14	133.395	0.00186977	4.09509	grad 3	crude	SLA-2 histocompatibility antigen, class I	SLA-2	31915.7	39838	97337.7	102230		35876.9	99783.9		2.78129		0.445723
F1SGY1	3	18.5357	0.0109038	3.07077	grad 3	crude	Anoctamin 6	ANO6	1157.07	1284.4	3130.02	3622.37		1220.74	3376.19		2.7657		0.443225
I3L677	10	65.9462	0.00134043	3.97938	grad 3	crude	Glucose-6-phosphate dehydrogenase	G6PD	5244.66	5567.75	13427.3	16219.4		5406.21	14823.3		2.74191		0.439413
A2RQD8;B5B2Z3;A4USB0;F1RYJ4;A1Z1R6;K7GPM1;K7GT59;K7GS65;Q9GM52	34	313.3	0.00888578	2.738	grad 3	crude	Integrin Subunit Alpha V	ITGAV	54898.5	45029	116580	154878		49963.7	135729		2.71655		0.435348
B8XH67	24	227.165	0.0107722	4.31724	grad 3	crude	Solute Carrier Family 9 Isoform A3 Regulatory Factor 1	SLC9A3R1	62682.3	96056	192690	237895		79369.2	215293		2.71255		0.434707
I3L9C8	7	52.29	0.00125054	4.11472	grad 3	crude	Integrin Linked Kinase	ILK	4595.13	5634.46	14493.8	13224.5		5114.79	13859.2		2.70962		0.434238
B2CZR7	5	41.6827	0.00320127	4.29582	grad 3	crude	Cofilin 2	CFL2	13868.9	16142.2	35244.6	45623.6		15005.6	40434.1		2.69461		0.431832
G9BFT9;G9BFU0;F1SN37;G9BFU1	2	12.2233	0.0480749	2.6582	grad 2	crude	Signal transducer and activator of transcription 1	STAT1	496.509	271.721	992.76	1049.35		384.115	1021.05		2.6582		0.425997
A9X6R3;A4GUC2;Q6RJT1	15	159.962	0.00652928	2.95678	grad 3	crude	Integrin beta-8	ITGB8	18911.8	19419.6	44655.5	57204.9		19165.7	50930.2		2.65736		0.425863
I3LFZ8	3	21.9287	0.0292066	2.65063	grad 2	crude	RAB5B, Member RAS Oncogene Family	RAB5B	3692.3	2301.86	7481.73	8406.57		2997.08	7944.15		2.65063		0.424784
K7GSR6;F1S0I1	21	231.714	0.00388574	3.35659	grad 3	crude	5'-Nucleotidase Ecto	NT5E	70333.4	67900	157004	208970		69116.7	182987		2.64751		0.424284
M3TYK5;F1S6B3;I3LSA3;Q3YB86	18	153.724	0.000878109	4.26132	grad 3	crude	ATPase Plasma Membrane Ca2+ Transporting 4	ATP2B4	12362.6	11511.4	28334	34106.2		11937	31220.1		2.61541		0.41914
F1SVA0	3	20.1731	0.0313927	3.273	grad 3	crude	Penta-EF-Hand Domain Containing 1	PEF1	2067.57	1197.13	3690.81	4815.93		1632.35	4253.37		2.60568		0.41758
F1RI88	5	39.1807	0.169782	2.59993	grad 2	crude	Syntaxin 3	STX3	4721.13	3248.15	9302.63	11417		3984.64	10359.8		2.59993		0.41666
Q29568	6	70.1484	0.001023	2.59936	grad 2	crude	Enolase 1	ENO1	32840.8	30975.5	77000	88881.5		31908.1	82940.8		2.59936		0.416568
K9J6J2;F1SMD7	5	48.9358	0.0070308	3.63878	grad 3	crude	Stomatin	STOM	7251.73	7983.78	16385.8	23184		7617.75	19784.9		2.59721		0.416223
F1RVE7;K7GS94;K7GNY7	26	255.655	0.00824444	2.81744	grad 3	crude	Integrin beta 1	ITGB1	127876	142908	301205	398950		135392	350077		2.58565		0.414371
M1KKG5	2	14.9191	0.165036	5.3241	grad 3	crude	RAP2A, Member Of RAS Oncogene Family	RAP2A	574.642	507.186	2300.78	490.758		540.914	1395.77		2.58039		0.413528
F1SMC0;I3LVT1	10	103.491	0.00122239	2.90577	grad 3	crude	Adenylyl cyclase-associated protein 1	CAP1	11788.7	13132.2	31158.9	33068.7		12460.4	32113.8		2.57726		0.413026
F1SR53;K7GNZ0;D0G772	19	138.81	0.0015383	3.04633	grad 3	crude	Integrin alpha-5	ITGA5	13369.3	12890.5	31830.2	35570.2		13129.9	33700.2		2.56668		0.41133
F1RHW4	8	56.9507	0.0137068	3.20716	grad 3	crude	Ras Family Small GTP Binding Protein R-Ras	RRAS	5399.66	7010.76	15467.6	16319.5		6205.21	15893.6		2.56133		0.410473
I3LR69;Q95314	3	27.3237	0.190089	2.55709	grad 2	crude	Ferritin, Heavy Polypeptide 1	FTH1	1803.24	3744.6	6112	8074.32		2773.92	7093.16		2.55709		0.409793
A9XFX6;D2JYW3;A0PFK4;D2JYW4	8	60.4024	0.00100306	3.38138	grad 3	crude	F-actin capping protein beta subunit	CAPZB	6268.79	5887.75	14365.8	16685.3		6078.27	15525.6		2.55427		0.409342
B5APU3	3	20.0379	0.558254	2.53317	grad 2	crude	ARP2 Actin-Related Protein 2 Homolog	ACTR2	2422.32	2075.99	6038.78	5356.23		2249.16	5697.5		2.53317		0.40596
F1SGT4;K7GL11;K7GN90;K7GND9;K7GLE2;K7GLL1;K7GM14;K7GKE4	15	171.151	0.0123214	3.46415	grad 3	crude	CD44	CD44	64027.2	87557	164900	218327		75792.1	191613		2.52814		0.405155
I3LN55	6	60.5694	0.00466438	3.33926	grad 3	crude	Sodium/potassium-transporting ATPase subunit alpha 2	ATP12A	20118.2	19310.7	42918.1	56558		19714.4	49738.1		2.52293		0.404319
B1A3A0;F1RFY2	5	60.4578	0.00253312	3.31852	grad 3	crude	Enolase 3	ENO3	15387.7	14069.2	32919.7	40659.5		14728.4	36789.6		2.49786		0.400302
D0G6Y0;I3LE12;I3LJY8	3	19.0843	0.16853	4.38644	grad 3	crude	Hydroxysteroid (17-beta) dehydrogenase 12	HSD17B12	1220.86	1161.9	3576.33	2371.15		1191.38	2973.74		2.49605		0.400011
F1S9C6;I3LEE9	2	12.4789	0.0351202	2.49517	grad 2	crude	Matrix metalloproteinase-14	MMP14	1124.8	796.418	2373.96	2419.79		960.608	2396.88		2.49517		0.39987
F1SIE2;I3LGH1	5	33.3973	0.127269	3.60906	grad 3	crude	Stimulated By Retinoic Acid 6	STRA6	2542.4	4756.76	9039.77	9171.79		3649.58	9105.78		2.49502		0.399846
I3LL80	5	39.9556	0.000578369	3.61121	grad 3	crude	L-lactate dehydrogenase B	LDHB	6285.77	6895.17	15687.4	17088.6		6590.47	16388		2.48662		0.398501
F1RT62;K7GKU7;K7GNL6;K7GNC3;K7GSF0;K7GM89	21	188.138	0.0032935	3.3972	grad 3	crude	Integrin alpha-3	ITGA3	24850.8	27805.9	57585.3	73287.9		26328.4	65436.6		2.4854		0.398305
F1SLX0	3	24.7477	0.127345	2.48475	grad 2	crude	Mannose-6-Phosphate Receptor, Cation Dependent	M6PR	1367.91	1211.2	2919.33	3489.09		1289.55	3204.21		2.48475		0.3982
A0PFK5;F6Q4Y6	6	52.4954	0.560728	2.4832	grad 2	crude	Capping protein (Actin filament) muscle Z-line, alpha 1	CAPZA1	17907.3	4094.72	11814.3	42821.1		11001	27317.7		2.4832		0.397952
F1S9Z1;P79326	5	39.5096	0.0384274	2.74996	grad 3	crude	Heat shock protein HSP 90-alpha	HSP90AA1	2647.62	4682.28	8517.67	9648.54		3664.95	9083.11		2.47837		0.397178
A4UXY9	6	66.5186	0.00375027	4.00035	grad 3	crude	Nucleoside diphosphate kinase B	NME2	9054.06	10803.6	21330.2	27634.3		9928.83	24482.3		2.46577		0.39516
I3LJ42	4	26.4323	0.0115766	5.75251	grad 3	crude	G Protein Subunit Gamma 2	GNG2	1478.73	1142.65	3930.47	2513.7		1310.69	3222.08		2.45831		0.393964
F2Z5C1	26	314.826	0.0036503	3.51336	grad 3	crude	Annexin A5	ANXA5	335202	346320	718373	951266		340761	834819		2.44987		0.39261
F2Z5U4;I3L6D2	7	74.8785	0.0129378	2.45104	grad 3	crude	Ras-related protein Rab-1B	RAB1B	10754	8945.42	23956.5	24291.5		9849.73	24124		2.44921		0.392505
F1SU59;I3LEY2	14	145.704	0.00366404	3.07672	grad 3	crude	Annexin A7	ANXA7	28091.6	27012.2	58786.4	75610.8		27551.9	67198.6		2.43898		0.390866
Q5IZV0	5	46.1983	0.00229851	3.48034	grad 3	crude	Heat shock protein beta-1	HSPB1	7535.67	7142.51	15699.4	19810.6		7339.09	17755		2.41924		0.387702
I3L5M4	4	28.7315	0.00135874	2.76485	grad 3	crude	Carbonic Anhydrase 14	CA14	42092.5	42865.8	94387.6	110424		42479.1	102406		2.41073		0.386338
F1SEN1;K7GQD0	13	107.03	0.000574853	2.83992	grad 3	crude	Annexin A8	ANXA8	14631.6	16004	35009.1	38396.7		15317.8	36702.9		2.3961		0.383993
F1S182;I3L6Y6	2	12.2097	0.408658	3.27445	grad 2	grad 3	Adaptor Related Protein Complex 2 Beta 1 Subunit	AP2B1	548.981	344.072	1198.19	929.654		446.526	1063.92		2.38266		0.38184
F1SMP2;I3LBA8	5	36.2946	0.0569315	3.92451	grad 3	crude	Protein Tyrosine Phosphatase, Receptor Type D	PTPRD	3950.38	2763.66	8477.18	7518.72		3357.02	7997.95		2.38245		0.381807
F1SSX0	6	48.7354	0.00385781	3.34926	grad 3	crude	EH domain-containing protein 4	EHD4	2858.32	2928.84	6725.8	7058.35		2893.58	6892.07		2.38185		0.38171
F1RNK3;M3UZ75	4	34.0605	0.0193812	3.39549	grad 3	crude	Myeloid-Associated Differentiation Marker	MYADM	6208.39	5945.34	11157.2	17686.7		6076.87	14422		2.37326		0.380333
Q6IG15;Q6IM70	2	27.0728	0.527912	2.37191	grad 2	crude	Reticulon 4	RTN4	5196.82	231.704	3267.96	9608.04		2714.26	6438		2.37191		0.380118
F1S081;I3LEE5;K7GT68	8	64.3515	0.0108726	3.11876	grad 3	crude	Integrin alpha-6	ITGA6	4659.37	3761.89	8733.01	11228.3		4210.63	9980.66		2.37035		0.379867
F1S8A4	3	33.2685	0.0327146	2.36976	grad 2	crude	Protein Tyrosine Phosphatase, Receptor Type A	PTPRA	1766.45	1308.39	3620.73	3665.9		1537.42	3643.31		2.36976		0.379773
F1RP17	6	38.1479	0.38954	2.36911	grad 2	crude	Chaperonin Containing TCP1 Subunit 3	CCT3	5829.99	4384.27	10024.8	14174		5107.13	12099.4		2.36911		0.379669
L0N3Z3;I3L7Z1	11	75.505	0.00184955	3.44183	grad 3	crude	Solute Carrier Family 4 Member 5	SLC4A5	6302.95	6365.41	16508.3	13491.1		6334.18	14999.7		2.36805		0.379499
D2SW96;Q70PG4;Q29385	12	124.898	0.0248826	3.53819	grad 3	crude	L-lactate dehydrogenase	LDHA	38797.2	50790.5	81902.6	129254		44793.8	105578		2.35699		0.377726
B0LY43;B2CZF5;F1SBQ5;A9NJG8	9	103.213	0.0185433	2.64179	grad 3	crude	Monocarboxylate transporter 1	SLC16A1	36216.8	42684.8	85740.2	99897		39450.8	92818.6		2.35277		0.377049
F1RL75;Q9BDK8	2	13.4353	0.120838	2.33424	grad 2	crude	Platelet-derived growth factor receptor beta	PDGFRB	612.783	269.201	989.098	1069.67		440.992	1029.38		2.33424		0.37408
F2Z560;I3LR74;Q6QAR0	5	47.9242	0.00417375	3.04312	grad 3	crude	RAB5C, Member RAS Oncogene Family	RAB5C	14452.1	12082.2	28125.4	33689.3		13267.2	30907.4		2.32961		0.373339
I3L9V2	14	115.401	0.00200359	3.42483	grad 3	crude	Vesicle Amine Transport 1	VAT1	20210.6	19670.1	42043.2	50318		19940.4	46180.6		2.31594		0.371147
F1RXD5;F1RVT1;F1RX25;F1SGL6;F1SHQ4;I3LB11;I3LHX9;K7GN09	10	85.1258	0.00201387	3.38266	grad 3	crude	Copine-3	CPNE3	12224.6	11843	24704.9	30831.3		12033.8	27768.1		2.30751		0.369796
F1SDX9	9	72.8363	0.00148383	4.08111	grad 3	crude	Peroxiredoxin 2	PRDX2	12702.3	11330.5	27478.3	27822.8		12016.4	27650.5		2.30107		0.368765
M3VK17;F1SIC6	7	74.1599	0.00825138	2.28865	grad 2	crude	CD276	CD276	20911.8	21132.4	42215.8	54008.4		21022.1	48112.1		2.28865		0.366774
I3LFQ5	5	39.0729	0.00228514	2.88894	grad 3	crude	Phosphofructokinase, Liver Type	PFKL	2063.36	1988.53	4660.54	4604.61		2025.95	4632.57		2.28662		0.366449
F2Z558;G9F6X7;A0SNV3;Q00P21	9	97.9338	0.00133966	4.95953	grad 3	crude	14-3-3 Zeta	YWHAZ	17832.2	13972.2	35617.1	37004.7		15902.2	36310.9		2.2834		0.365932
Q6RCS8;I3LE68;A9X946	4	26.5534	0.00303067	13.6122	grad 2	grad 3	Coagulation Factor III, Tissue Factor	F3	4636.79	6246.66	11493.7	13328		5441.72	12410.8		2.28068		0.365497
F1RRN0	19	145.702	0.000480015	3.21815	grad 3	crude	Protein Tyrosine Kinase 7	PTK7	18845.5	19243.2	40447.2	46067.5		19044.3	43257.4		2.2714		0.36401
Q06AS6;Q06AS7;Q28946;I3LA61;E8ZF15	16	177.243	0.00935902	3.49503	grad 3	crude	G Protein Subunit Alpha I2	GNAI2	47682.3	54087.6	94339	135908		50884.9	115123		2.26243		0.362572
I3LIB6	5	40.4918	0.220999	3.14995	grad 3	crude	Golgin A7	GOLGA7	2203.9	1891.77	3649.27	5585.39		2047.83	4617.33		2.25474		0.361339
M3VH45;F1S0V2	50	600.691	0.000649504	3.24527	grad 3	crude	Annexin A6	ANXA6	118687	120945	252531	284089		119816	268310		2.23934		0.358872
A0A140H1A1;I3LGB8;A7LGJ4;I3L5Z2;F1SIC5;I3LSH8	12	121.1	0.0160201	3.9584	grad 3	crude	Solute Carrier Family 2 Member 1 (GLUT1)	SLC2A1	120935	123533	229911	317171		122234	273541		2.23785		0.358633
F1SB90;Q28945;I3LV59	6	65.5969	0.024249	2.53763	grad 3	crude	G Protein Subunit Alpha I1	GNAI1	15004.2	20364.5	34430.9	44477.4		17684.4	39454.2		2.23102		0.357539
F2Z5B6;A1X899;F1SG00;D0G7F7;F1RGK5;Q29219;Q2XQY5;Q6QA25	5	44.1148	0.00431958	3.4334	grad 3	crude	Tropomyosin alpha-1 chain	TPM1	8168.87	6995.78	14859.3	18527.6		7582.33	16693.5		2.20163		0.352828
F1SB42	27	273.278	0.0132292	3.44274	grad 3	crude	Ezrin	EZR	69586.7	92239.3	155840	198687		80913	177263		2.19079		0.351091
F2Z5N8	5	49.8749	0.0265072	2.18758	grad 2	crude	RAB14, Member RAS Oncogene Family	RAB14	4470.46	4968.47	10915.8	9732.6		4719.47	10324.2		2.18758		0.350577
F1S8J6	5	34.3089	0.0397554	2.95534	grad 3	crude	RAB2B, Member RAS Oncogene Family	RAB2B	2702.09	1893.57	3907.36	6120.98		2297.83	5014.17		2.18213		0.349703
F2Z5G5;F1STD5	3	20.6176	0.18483	2.54916	grad 3	crude	ARP1 Actin-Related Protein 1 Homolog A, Centractin Alpha	ACTR1A	1062.59	927.537	3116.44	1219.31		995.065	2167.88		2.17863		0.349142
F1SK35	18	168.059	0.00296162	3.03852	grad 3	crude	Retinaldehyde Binding Protein 1	RLBP1	55621.4	56762.2	108638	135655		56191.8	122146		2.17374		0.348359
F1RP05	12	86.5404	0.105719	2.17301	grad 2	crude	DnaJ Heat Shock Protein Family (Hsp40) Member A2	DNAJA2	6090.75	11399	18753.4	19252		8744.86	19002.7		2.17301		0.348242
J9JIL3;Q9N0I6	12	167.182	0.0222043	2.33399	grad 3	crude	ATPase Na+/K+ Transporting Subunit Beta 1	ATP1B1	112458	121340	207173	300206		116899	253690		2.17016		0.347785
I3L893	8	62.1671	0.0104361	2.15951	grad 2	crude	GDP Dissociation Inhibitor 1	GDI1	7646.85	6454.02	14194.3	16256.8		7050.43	15225.5		2.15951		0.346079
I3LSK5;F2Z4Z8;F1SLU8	11	118.319	0.0337135	2.63236	grad 3	crude	G Protein Subunit Beta 2 (Transducin Beta Chain 2)	GNB2	49641.4	52228.5	85690.3	133973		50934.9	109832		2.15632		0.345567
F1S8S4	2	18.6184	0.00231641	5.15128	grad 3	crude	Enabled Homolog	ENAH	1096.93	1493.02	2710.78	2801.52		1294.98	2756.15		2.12834		0.341083
I3L6B4;I3L5Q1	4	26.5521	0.00647896	3.93144	grad 3	crude	Sodium- and chloride-dependent transporter XTRP3	SLC6A20	4887.8	4997.3	11732.7	9293.71		4942.55	10513.2		2.12708		0.340881
F1RV20	4	26.798	0.0138776	2.12779	grad 3	crude	G Protein Subunit Alpha 13	GNA13	2249.98	2623.76	4623.78	5714.57		2436.87	5169.18		2.12124		0.339945
I3LKU0	4	37.4587	0.0418736	3.19896	grad 3	crude	Ras-Related C3 Botulinum Toxin Substrate 3	RAC3	8775.65	15216.8	21626.8	29107.5		11996.2	25367.1		2.11459		0.33888
F1RKY3	5	38.1436	0.18241	2.54723	grad 3	crude	Phosphatidylinositol 4-Kinase Alpha	PI4KA	2597.93	1660.79	4549.32	4305.69		2129.36	4427.5		2.07927		0.333219
B0LY42;I3L9F1	14	172.915	0.00256547	3.68722	grad 3	crude	CD147 (Basigin)	BSG	60007	59493.1	120885	127319		59750.1	124102		2.07702		0.332858
F1RH60;I3LK24	2	12.495	0.130919	10.3616	grad 3	crude	Adaptor Related Protein Complex 2 Alpha 1 Subunit	AP2A1	329.658	461.759	657.822	958.837		395.708	808.329		2.04274		0.327365
I3LIK6	4	42.6412	0.00294926	2.56759	grad 3	crude	Alpha-actinin-1	ACTN1	7670.84	7645.7	14398.6	16701.9		7658.27	15550.3		2.03052		0.325407
I3LHC8;F1S109	3	20.0311	0.220895	2.5418	grad 3	crude	3-hydroxybutyrate dehydrogenase type 2	BDH2	1219.95	1384.04	2459.93	2816.63		1301.99	2638.28		2.02634		0.324736
F1SQX4;K7GKK8;K7GNQ6;K7GQJ9	5	33.3191	0.134703	2.0152	grad 2	crude	Melanotransferrin	MELTF	1501.96	2019.07	4292.6	2802.96		1760.51	3547.78		2.0152		0.322951
A5A766	5	48.7071	0.122314	2.01361	grad 2	crude	Glycoprotein NMB	GPNMB	11240.9	8945.62	14740.2	25907.6		10093.3	20323.9		2.01361		0.322697
A7VK01;K7GKN2;B7NZV3;F1SG50;Q1AFY9;Q1AFZ0	2	12.5586	0.0080915	2.54299	grad 3	crude	MX Dynamin Like GTPase 1	MX1	2140.61	1750.71	3535.53	4282.12		1945.66	3908.83		2.009		0.321957
J9JIM1	2	12.4769	0.814569	2.48143	grad 3	crude	Scavenger receptor class B member 1	SCARB1	621.24	1252.3	2698.76	1064.42		936.771	1881.59		2.00859		0.321892
F1SUT8;D3K5K6;F1RMX5;F1RY15;F1STZ2;I3L7R2;I3LEB9;B5M6R3;D3K5K5;F1RVG1;F1S1L0;F1SR66;F1STZ5;I3LG48	19	143.841	0.00932502	3.09591	grad 3	crude	EPH Receptor A2	EPHA2	23479.9	29619.5	49317.1	57234.1		26549.7	53275.6		2.00664		0.321579
I3LBB6	4	31.8542	0.027105	2.06593	grad 3	crude	Protein Tyrosine Phosphatase, Receptor Type J	PTPRJ	2637.44	2075.44	4622.01	4774.88		2356.44	4698.45		1.99388		0.319534
I3LLI8	6	56.4111	0.0134803	3.40123	grad 3	crude	14-3-3 protein epsilon	YWHAE	7559.74	11235	17265.7	20012.1		9397.37	18638.9		1.98342		0.317858
I3LJW4;P79312	6	37.734	0.115397	1.9703	grad 2	crude	Aconitase 1	ACO1	2198.94	1943.02	4037.66	4123.26		2070.98	4080.46		1.9703		0.315756
F1SNH3;I3L650;I3L7S4	8	73.8993	0.000122894	3.37841	grad 3	crude	Caldesmon 1	CALD1	6121.23	5766.01	11401.5	11630.6		5943.62	11516		1.93755		0.310507
B2D2K7;I3LB80	28	318.526	0.0145688	2.68834	grad 3	crude	Solute carrier family 3 member 2	SLC3A2	172305	187202	289574	406801		179754	348188		1.93703		0.310423
B2CZF8	38	423.166	0.0164803	2.68728	grad 3	crude	Milk Fat Globule-EGF Factor 8 (Lactadherin)	MFGE8	1.01574e+06	1.17718e+06	1.76503e+06	2.46307e+06		1.09646e+06	2.11405e+06		1.92806		0.308987
F1RP42;F1SIN8	2	12.825	0.060072	2.42128	grad 3	crude	Serine/Threonine Kinase 24	STK24	658.201	376.712	1063.72	925.194		517.457	994.458		1.92182		0.307987
B9V4F1;C4MQ03	4	37.7246	0.060107	1.93688	grad 3	crude	ADP-ribosylation factor 6	ARF6	7923.62	6597.42	12444.1	15406.9		7260.52	13925.5		1.91797		0.30737
F1S3M9;I3LUL5	8	52.3657	0.103431	2.8376	grad 3	crude	Erythrocyte Membrane Protein Band 4.1 Like 2	EPB41L2	3560.53	1525.93	4595.72	5145.03		2543.23	4870.37		1.91503		0.306899
M3UYZ6	7	45.9124	0.00690707	2.31799	grad 3	crude	ATPase Phospholipid Transporting 11A	ATP11A	5860.59	6865.04	11211.4	13024		6362.82	12117.7		1.90445		0.305203
F1SPG0	8	66.9198	0.00147547	2.66986	grad 3	crude	RAB7A, Member RAS Oncogene Family	RAB7A	12264.5	12058.7	21626.9	24524		12161.6	23075.5		1.89741		0.304075
F1SV14	24	238.005	0.00855852	4.10464	grad 3	crude	Radixin	RDX	14970.9	21214.8	30457.7	38193.8		18092.8	34325.7		1.8972		0.304041
I3LL97	8	74.4128	0.0149541	2.22735	grad 3	crude	Cysteine And Glycine Rich Protein 1	CSRP1	18365.3	16713.1	28421.5	37917.6		17539.2	33169.5		1.89117		0.303074
F1SMQ4;E7EI18;F1S610	9	74.4495	0.248263	2.01379	grad 3	crude	Adenosylhomocysteinase Like 2	AHCYL2	3987.79	8882.47	11779	12424.3		6435.13	12101.6		1.88056		0.301374
J9JIL5	2	14.9575	0.0366486	4.07677	grad 3	crude	Protein S100-A11	S100A11	3894.79	1925.36	5194.86	5619.25		2910.08	5407.06		1.85805		0.297766
F2Z571	9	69.0161	0.012416	3.18245	grad 3	crude	Tubulin Beta 4B Class IVb	TUBB4B	13917	15181.2	25291.4	28521.4		14549.1	26906.4		1.84935		0.296374
D2WKD6;F1SAX3;I7HD36;O62815;Q95M24	56	595.159	0.00989037	2.85916	grad 3	crude	ATPase Na+/K+ Transporting Subunit Alpha 1	ATP1A1	389673	411879	643976	836823		400776	740400		1.84742		0.296063
F1SQA7	8	86.7109	0.0360041	1.84075	grad 2	crude	Plasma membrane calcium-transporting ATPase 2	ATP2B2	4539.16	3558.19	7316.04	7589.18		4048.67	7452.61		1.84075		0.294995
D2WKD7;F1RGF9	5	45.0941	0.0530643	2.18168	grad 3	crude	ATPase Na+/K+ Transporting Subunit Alpha 3	ATP1A3	34509.9	36187.4	50373.5	79751.5		35348.6	65062.5		1.84059		0.294969
M3V7Z1	4	24.9571	0.00289253	4.1238	grad 3	crude	Cytoplasmic FMR1 interacting protein 1	CYFIP1	1433.3	1539.32	2750.96	2692.93		1486.31	2721.94		1.83134		0.293487
F1RIF8;D4N874	6	40.2281	0.00482171	5.6627	grad 3	crude	Phosphogluconate Dehydrogenase	PGD	1607.32	1969.18	2759.55	3789.77		1788.25	3274.66		1.83121		0.293466
F1RJY0	4	27.4232	0.0150113	2.6049	grad 3	crude	Nicastrin	NCSTN	4972.87	4760.02	7698.9	10094.1		4866.44	8896.5		1.82813		0.292972
F1S3U9	16	134.145	0.00916908	2.70815	grad 3	crude	Peroxiredoxin 1	PRDX1	22327.1	24600.3	38477.7	47282.8		23463.7	42880.2		1.82751		0.292873
F1RTA1;I3LGT1	9	64.0304	0.159508	2.01197	grad 3	crude	ATP Binding Cassette Subfamily C Member 3	ABCC3	5298.1	4857.79	6324.68	12174.5		5077.94	9249.57		1.82152		0.291913
F1S441	2	12.4108	0.215594	2.08626	grad 3	crude	Calnexin	CANX	1858.62	1738.37	2101.07	4317.84		1798.5	3209.46		1.78452		0.285983
A5A755;J9JIL1	13	100.276	0.0351808	1.78333	grad 2	crude	G Protein Subunit Alpha Q	GNAQ	11172.9	10398.4	22088.5	16380.2		10785.7	19234.4		1.78333		0.285792
F1SK96	3	26.5722	0.070802	4.96701	grad 3	crude	Discoidin, CUB and LCCL domain-containing protein 2	DCBLD2	1189.43	425.648	1472.42	1397.7		807.541	1435.06		1.77707		0.28479
A5GHL0;I3LIU8	2	13.1972	0.000461289	3.48213	grad 3	crude	RAB22A, member RAS oncogene family	RAB22A	1602.72	1779.96	2869.76	3125.62		1691.34	2997.69		1.77238		0.284037
F1SIX3	4	30.7312	0.103926	1.7709	grad 2	crude	UDP-Glucose Pyrophosphorylase 2	UGP2	2115.05	2934.87	3751.44	5191.46		2524.96	4471.45		1.7709		0.283801
F1RI39;Q5MCI8	44	448.88	0.00831567	2.37363	grad 3	crude	Actinin Alpha- 4	ACTN4	64136.5	67574.3	102302	130791		65855.4	116547		1.76974		0.283614
I3LAB9	5	37.3109	0.0206758	1.9872	grad 3	crude	Solute carrier family 23 member 2	SLC23A2	16737.8	18775.3	27366.1	35399.5		17756.6	31382.8		1.76739		0.283239
I3LII3	18	151.673	0.105768	1.84315	grad 3	crude	Eukaryotic Translation Elongation Factor 2	EEF2	15686.2	15674.9	26232	29119.9		15680.5	27675.9		1.76499		0.282853
F1RM08	3	25.1514	0.0932284	6.81146	grad 3	crude	Solute Carrier Family 1 Member 5	SLC1A5	1903.06	1768.38	2623.27	3851.47		1835.72	3237.37		1.76355		0.282622
F1RNU9	24	263.237	0.00977261	2.02165	grad 3	crude	Glucose-6-phosphate isomerase	GPI	92258.7	84439.8	137594	169850		88349.3	153722		1.73994		0.278838
F1SFE3	13	105.295	0.000278248	1.96521	grad 3	crude	Fermitin Family Member 2	FERMT2	12148	11754.8	20708.7	20784.5		11951.4	20746.6		1.73591		0.278194
F1RYZ1;K7GRT9	3	20.8053	0.000398634	3.98192	grad 3	crude	CD151	CD151	4628.41	4733.25	7651.1	8549.93		4680.83	8100.52		1.73057		0.277338
F1SCI9	3	19.6063	0.11894	2.70637	grad 3	crude	Syntaxin-binding protein 2	STXBP2	1161.49	876.122	1671.96	1852.55		1018.81	1762.26		1.72973		0.277202
F1SB63	4	33.2156	0.020496	1.7142	grad 2	crude	T-Complex 1	TCP1	5840	6595.74	9883.34	11434		6217.87	10658.7		1.7142		0.274714
I3LAJ6	4	35.146	0.0323558	2.15027	grad 3	crude	Ras Family Small GTP Binding Protein RALA	RALA	3423.8	2690.24	5021.63	5399.81		3057.02	5210.72		1.70451		0.273161
F2Z5J9;F1RLQ0	7	52.1789	0.0137274	1.97371	grad 3	crude	RAB11B, Member RAS Oncogene Family	RAB11B	11029	12997.3	18691.6	22217.4		12013.1	20454.5		1.70268		0.272868
F1SL52;Q53J08;D3U657	10	80.9885	0.00105274	2.70626	grad 3	crude	Retinol Binding Protein 1	RBP1	14086.7	14665.3	22757.2	26131.7		14376	24444.4		1.70036		0.272497
B5APU4;F2Z5D2;Q9GL80	10	66.7545	0.127433	1.89805	grad 3	crude	Actin-related protein 3	ACTR3	4581.09	4796.55	7909.79	7948.92		4688.82	7929.35		1.69112		0.271015
L7UVJ6	2	16.2049	0.00912217	3.28373	grad 3	crude	MHC class I alpha chain	SLA-1	488.747	440.864	648.537	916.552		464.806	782.544		1.68359		0.269809
F2Z5K4	5	43.6034	0.0816182	1.68066	grad 2	crude	Ras Homolog Family Member C	RHOC	8722.03	8346.54	11968.9	16717.6		8534.28	14343.3		1.68066		0.269339
I3LIL4	30	237.739	0.0162161	2.32602	grad 3	crude	Myosin IC	MYO1C	25466.9	24307.6	38155.8	45497.6		24887.3	41826.7		1.68064		0.269336
F1SS00;I3L5W9;I3L884	2	23.3148	0.301417	11.8142	grad 3	crude	Transmembrane BAX Inhibitor Motif Containing 1	TMBIM1	544.977	1209.22	1207.13	1732.45		877.097	1469.79		1.67575		0.268551
F2Z5F2;F1RFW5;I3L5L9	6	40.6953	0.0252971	2.69579	grad 3	crude	RAB10, Member RAS Oncogene Family	RAB10	12137.4	12406.9	16690.4	24333.8		12272.1	20512.1		1.67144		0.267861
F1RUK8;P79315;Q6EEJ3	14	121.357	0.0353943	1.93768	grad 3	crude	GDP Dissociation Inhibitor 2	GDI2	22815.5	18195.3	31280.4	36471.5		20505.4	33876		1.65205		0.264754
F1SIH8	13	94.1598	0.357879	1.629	grad 2	crude	Valosin Containing Protein	VCP	11585.2	5363.39	13633.7	13975.6		8474.31	13804.6		1.629		0.26106
F1RRT6;I3LSC5;M3TYQ4	2	18.5193	0.249736	3.28193	grad 3	crude	EFR3 Homolog A	EFR3A	886.298	643.155	1973.94	512.383		764.726	1243.16		1.62563		0.26052
I3LVD5;A0A140H1A5;A0SNU5;Q28937;Q8SPK6;Q95319;A1BPP7	36	495.991	0.0399296	2.16142	grad 3	crude	Actin Gamma 1	ACTG1	1.06211e+06	1.26648e+06	1.56847e+06	2.19748e+06		1.1643e+06	1.88298e+06		1.61727		0.25918
B5APU9;F1SQE6	3	19.8723	0.101092	2.66171	grad 3	crude	Actin-related protein 2/3 complex subunit 4	ARPC4	1722.17	1906.55	1919.6	3940.95		1814.36	2930.28		1.61505		0.258824
A0SNU7;F1SLR8;Q71UN0	5	80.5686	0.0357769	1.67813	grad 3	crude	Glyceraldehyde-3-phosphate dehydrogenase	GAPDH	64543.8	62683	87866.7	116047		63613.4	101957		1.60276		0.256855
F1SUP1	7	48.4136	0.012487	2.8534	grad 3	crude	Aldo-Keto Reductase Family 7, Member A2	AKR7A2	4783.42	4078.6	6607.77	7585.05		4431.01	7096.41		1.60153		0.256658
I3LEC2;Q29181	3	20.8558	0.0215947	1.87428	grad 3	crude	Poly(RC) Binding Protein 1	PCBP1	2335.86	2912.97	3857.25	4381.72		2624.42	4119.49		1.56968		0.251553
C0LZL0;C0LZL1;F1RFN9;I3LKF3	5	32.9428	0.0815363	1.75155	grad 3	crude	Fascin Actin-Bundling Protein 1	FSCN1	4678.9	4640.17	5940.78	8677.31		4659.54	7309.05		1.56862		0.251384
F1SHL9;Q29582;I3LAK4	34	381.998	0.017375	1.95964	grad 3	crude	Pyruvate Kinase, Muscle	PKM	246208	245124	336112	433009		245666	384561		1.56538		0.250865
I3VKE6	5	36.7377	0.113505	2.16963	grad 3	crude	Ceruloplasmin	CP	9159.58	15494.9	18349.3	20002.8		12327.2	19176		1.55558		0.249294
F1S340	3	18.9268	0.166177	3.02743	grad 3	crude	Sorcin	SRI	2410.39	3999.86	3910.07	6006.02		3205.12	4958.05		1.54691		0.247905
A5A756;I3L6U9	6	42.4587	0.00682919	2.09073	grad 3	crude	G Protein Subunit Alpha 11	GNA11	6029.31	6567.89	8824.87	10603.7		6298.6	9714.29		1.54229		0.247164
K9IWF9;F1RMJ4;F1RP39;F1S2H7;K9J6M1	59	530.717	0.0115445	2.16779	grad 3	crude	IQ Motif Containing GTPase Activating Protein 1	IQGAP1	113304	110863	149745	192839		112083	171292		1.52825		0.244915
I3LG15;K9IVW6;B6E5P8;B6C6Q5	10	86.835	0.00301467	1.97474	grad 3	crude	Solute carrier family 2, facilitated glucose transporter member 3	SLC2A3	34340.3	34297.9	48616	55573.9		34319.1	52095		1.51796		0.243265
F1RPY1;I3L9S5	2	13.9594	0.421217	1.76839	grad 2	grad 3	Atlastin GTPase 3	ATL3	902.59	866.649	1362.58	1293.81		884.619	1328.19		1.50143		0.240616
F1SVB0	7	45.7762	0.0900323	2.2592	grad 3	crude	Capping Actin Protein, Gelsolin Like	CAPG	4487.11	7463.43	7589.49	10336.2		5975.27	8962.83		1.49999		0.240385
Q56P20	5	38.4188	0.812959	1.48667	grad 2	crude	ADP-ribosylation factor 4	ARF4	7980.53	7995.35	10997	12753.9		7987.94	11875.5		1.48667		0.238251
K7GRY0;F1RWX8;Q9N1Y0	8	51.7155	0.170854	1.73195	grad 3	crude	Ubiquitin Like Modifier Activating Enzyme 1	UBA1	7620.1	6141.77	10410	10033.6		6880.93	10221.8		1.48553		0.238067
I3LPB5	5	32.9585	0.00325889	2.71634	grad 3	crude	Creatine kinase B-type	CKB	5823.17	5522.01	7660.66	9094.05		5672.59	8377.35		1.47681		0.236671
F1SM78;F2Z5V6;I3LBF7;Q1HFY1;Q6QAQ4	4	33.2873	0.396746	1.4615	grad 2	crude	Myosin Light Chain 12B	MYL12B	3360.69	3394.55	3841.85	6030.94		3377.62	4936.4		1.4615		0.234217
C4MXZ1;C4MRC5;B9V4E8;F1RRS4	9	101.087	0.0280033	1.45785	grad 2	crude	ADP-ribosylation factor 1	ARF1	22489.9	21180.2	31532.9	32131.4		21835	31832.1		1.45785		0.233631
D4NVU5;Q6S7D1;Q9TNZ1	2	21.0098	0.54168	9.85122	grad 2	grad 3	MHC class I antigen	SLA-8	6494.29	6322.94	300.275	18210.4		6408.61	9255.34		1.4442		0.231445
I3L5L1	8	66.3065	0.00576283	2.16508	grad 3	crude	RAP1B, Member Of RAS Oncogene Family	RAP1B	14666	13253.7	18251.3	21644.5		13959.9	19947.9		1.42895		0.229
I3LGE9;I3LUE2;F1SMP3	9	73.6675	0.204597	9.49722	grad 3	crude	Protein Tyrosine Phosphatase, Receptor Type S	PTPRS	11027.2	13423.2	20741.6	14009.2		12225.2	17375.4		1.42128		0.227771
Q06AT8	3	20.663	0.252358	1.77347	grad 3	crude	Ras Homolog Family Member B	RHOB	2185.45	3252.96	2829.86	4887.81		2719.2	3858.84		1.41911		0.227423
I3LFI0	5	38.4644	0.00864941	2.09953	grad 3	crude	Ras-Related C3 Botulinum Toxin Substrate 1	RAC1	21643.6	21917.5	27485.1	34182.6		21780.5	30833.8		1.41566		0.226871
A5GFT9;A5GFU0;A5GFU5;A5GFU2;A5GFU7;A5GFU4;A4H2R7;Q2I6X7;A4H2R3	16	124.603	0.00142145	2.3664	grad 3	crude	GNAS complex locus	GNAS	19008.2	20535.9	27360.6	28308.1		19772.1	27834.3		1.40776		0.225605
F1RS15	7	45.5527	0.0327691	1.47458	grad 3	crude	Family With Sequence Similarity 129 Member B	FAM129B	5461.02	4922.57	7415.64	7170.97		5191.8	7293.3		1.40477		0.225126
K7GL05;K7GM61;F1SP53;K7GQR8	6	39.807	0.0106343	2.18564	grad 3	crude	Solute Carrier Family 44 Member 1	SLC44A1	4957.62	5072.46	6562.46	7297.03		5015.04	6929.75		1.38179		0.221443
F2Z5M5;F1RYM8	3	19.1529	0.123331	1.72893	grad 3	crude	Lin-7 Homolog C, Crumbs Cell Polarity Complex Component	LIN7C	1823.63	1158.52	1945.2	2164.65		1491.07	2054.92		1.37815		0.220859
D0G6X5	3	27.703	0.116322	2.10428	grad 3	crude	Glutamate-Ammonia Ligase	GLUL	3333.31	3874.73	3923.12	6003.6		3604.02	4963.36		1.37717		0.220703
I3LBY9;F1SIX2;I3LSS1	10	75.5995	0.116515	1.82633	grad 3	crude	Malate dehydrogenase, cytoplasmic	MDH1	28533.7	19045.7	27918.7	36712.3		23789.7	32315.5		1.35838		0.217691
I3LVS7	7	52.9508	0.0140884	1.73009	grad 3	crude	Ras Homolog Family Member A	RHOA	19703.7	18749.3	23956.3	28196.9		19226.5	26076.6		1.35628		0.217355
A0A068F143;O77732;Q5XPL9	5	35.6493	0.191194	1.84771	grad 3	crude	Glutathione peroxidase 1	GPX1	4721.82	4961.88	4804.5	8304.98		4841.85	6554.74		1.35377		0.216952
F1RGJ3	2	12.4002	0.00928882	2.08361	grad 2	grad 3	Stress-70 protein, mitochondrial	HSPA9	789.09	685.128	987.684	1007.71		737.109	997.698		1.35353		0.216914
F1RQR4;I3LTZ1	23	179.189	0.0244032	1.79408	grad 3	crude	EH Domain Containing 1	EHD1	35441.5	37490.6	43684.1	54973.6		36466	49328.8		1.35273		0.216786
F1SUT0;F2Z5S1	4	27.848	0.226158	1.53727	grad 3	crude	RAB6A, Member RAS Oncogene Family	RAB6A	2567.86	3044.07	3192.73	4398.26		2805.97	3795.5		1.35265		0.216773
K7GQY9	2	33.5112	0.00789373	1.4522	grad 3	crude	Cofilin-1	CFL1	7205	7282.96	9371.7	10219.9		7243.98	9795.81		1.35227		0.216712
F1SB33	2	12.9378	0.0162671	2.28431	grad 3	crude	Synaptophysin Like 1	SYPL1	5022.46	3874.15	5511.06	6472.07		4448.3	5991.57		1.34693		0.215856
F1RS36	21	180.787	0.023045	1.58645	grad 3	crude	Heat Shock Protein Family A (Hsp70) Member 5	HSPA5	23518.6	21948.5	28208.1	32940.6		22733.5	30574.4		1.3449		0.215531
F1SBA5;I3LVJ7	3	27.2615	0.155465	1.4396	grad 3	crude	Proteasome subunit alpha 8	PSMA8	2610.2	2833.54	3048.5	4257.12		2721.87	3652.81		1.34202		0.215069
I3L5D5	37	300.155	0.0708682	1.87505	grad 3	crude	AHNAK Nucleoprotein	AHNAK	80146.7	94436.2	99315.5	133660		87291.4	116488		1.33447		0.213859
A0A0K1TQQ7;I3LM03	3	19.0305	0.535227	1.49538	grad 3	crude	Carbonyl Reductase 3	CBR3	1386.69	1007.36	1062.96	2084.02		1197.02	1573.49		1.3145		0.210659
A5A754;F1RZJ8;F1S3B8;K7GKU3;K7GL40;K7GL48;K7GQJ1;K7GRT5;A1Y2K2;A2TNA6;B5AF37;B6E1W3;B8XSK4;D3K5N0;F1RV90;F1RZM8;F1S7C7;F1SI00;F1STN5;F1SV94;I3LQ97;K7GL51;K7GLJ8;K7GN44;K7GPU5;K7GSH3;K9IVM1;Q9N0K5	2	13.4335	0.0249557	2.33505	grad 3	crude	Fibroblast growth factor receptor 2	FGFR2	1608.21	1253.62	1611.22	2138.19		1430.92	1874.7		1.31014		0.20996
F1S2Q3	2	19.7616	0.661352	1.3095	grad 2	crude	Transmembrane P24 Trafficking Protein 10	TMED10	3665.47	3373.38	3985.22	5232.13		3519.43	4608.67		1.3095		0.209857
F1SRM1	5	32.3594	0.127256	2.09489	grad 3	crude	Myosin X	MYO10	2689.31	3720.98	3932.58	4424.01		3205.15	4178.3		1.30362		0.208916
F1SD42;K7GMF6;Q95L62	2	13.1629	0.376155	2.16801	grad 2	grad 3	Adhesion G Protein-Coupled Receptor E5	ADGRE5	1892.42	1707.51	2354.19	2327.25		1799.96	2340.72		1.30043		0.208404
F1RIU3;I3L9J4;I3LT97	7	60.2984	0.0682972	1.55967	grad 3	crude	T-complex protein 1 subunit zeta	CCT6A	5246.3	6426.09	7995.73	7123.15		5836.2	7559.44		1.29527		0.207577
F1S467	13	112.972	0.213696	1.6185	grad 3	crude	Vesicle Amine Transport 1-Like	VAT1L	17768.9	29735.6	28336.1	32395.4		23752.2	30365.7		1.27844		0.204879
F1SL01;I3LNI2;Q6QAR1	2	19.1019	0.432486	1.87184	grad 3	crude	TRK-Fused Gene	TFG	1119.11	719.903	1339.25	996.047		919.508	1167.65		1.26986		0.203505
E1CAJ5	11	95.5462	0.457845	1.37032	grad 3	crude	Protein disulfide-isomerase A3	PDIA3	15607.9	12917.5	13525.1	22594		14262.7	18059.6		1.26621		0.20292
Q0PY11;Q4QZ00;B9W5V0;F1STM4;F1STN7	20	227.668	0.0582489	1.54515	grad 3	crude	Elongation factor 1-alpha	EEF1A	159355	180158	191577	233775		169756	212676		1.25283		0.200776
Q4U1U4;Q5MJE5;Q4U1U3	12	105.667	0.389584	1.2527	grad 2	crude	Cathepsin D	CTSD	26522.7	29280.2	29533.1	40370.8		27901.4	34952		1.2527		0.200754
F1RPW9	4	32.7672	0.00820091	2.14181	grad 3	crude	Elongation factor 1-gamma	EEF1G	3099.53	3116.19	3588.95	4144.9		3107.86	3866.93		1.24424		0.199399
G9F6X8	7	51.7456	0.00204852	1.72458	grad 3	crude	Protein disulfide-isomerase	P4HB	4776.77	4551.83	5572.87	5956.64		4664.3	5764.76		1.23593		0.198068
Q9TSW5;Q9TSW6	2	20.5068	0.919154	1.82658	grad 3	crude	Leucocyte antigen 5/2 (SLA-5/2)	SLA-5	415.773	213.954	74.3461	699.117		314.863	386.732		1.22825		0.196837
Q2VTP6	3	20.6719	0.436643	1.26939	grad 3	crude	Peptidyl-prolyl cis-trans isomerase FKBP1A	FKBP1A	3885.91	4178.02	3867.53	5665.84		4031.96	4766.69		1.18222		0.189461
D0G0C9;F1SLF6	2	12.7144	0.572274	1.44565	grad 2	grad 3	Chaperonin containing TCP1 subunit 7	CCT7	1576.3	2111.74	1879.16	2452.25		1844.02	2165.7		1.17445		0.188214
F6PUK1;Q0PM28	5	32.3546	0.105916	1.73018	grad 2	grad 3	Serpin Family F Member 1 (PEDF)	SERPINF1	4952.04	4112.09	4642.18	5967.02		4532.06	5304.6		1.17046		0.187575
F1SE25	4	38.186	0.445184	1.16094	grad 2	crude	Solute Carrier Family 20 Member 2	SLC20A2	12172.5	14622	14405.2	16701.5		13397.2	15553.4		1.16094		0.186049
I3LC73;Q866R7	10	76.3693	0.0118165	1.39712	grad 3	crude	Fatty acid synthase	FASN	9406.18	9954.57	10906.6	11001.2		9680.38	10953.9		1.13156		0.181341
F1SGJ3;Q6QAP9	11	84.9214	0.048624	1.41341	grad 3	crude	Filamin-B	FLNB	6955.99	5724.32	7022.83	7244.44		6340.15	7133.63		1.12515		0.180314
K9IVR7	17	145.45	0.167555	1.38371	grad 3	crude	WD repeat-containing protein 1	WDR1	44403.6	37555.6	40610.7	50218.7		40979.6	45414.7		1.10823		0.177602
Q2YHQ3	5	48.5462	0.598995	1.09394	grad 2	grad 3	Filamin-A	FLNA	13040.5	14434.2	14987.5	14810.7		13737.3	14899.1		1.08457		0.173811
F1RFH3;F1RJU4	4	26.3304	0.0108621	1.41716	grad 3	crude	Neurofilament heavy polypeptide	NEFH	11487.8	11872.9	12123.9	13163.3		11680.4	12643.6		1.08246		0.173473
Q0Z8R0	2	14.2865	0.0155858	2.17323	grad 2	grad 3	Cystatin C	CST3	3489.27	4008.49	3841.59	4035.68		3748.88	3938.64		1.05062		0.16837
F1SPK7	5	63.6495	0.327736	1.16723	grad 3	crude	Retinol Dehydrogenase 5	RDH5	11903.2	11405.3	10884.3	12911.5		11654.3	11897.9		1.0209		0.163607
F1S2F6	2	13.5361	0.453192	1.33258	grad 2	grad 3	Voltage-dependent anion-selective channel protein 2	VDAC2	3770.6	4413.38	4130.27	4162.78		4091.99	4146.52		1.01333		0.162394
F1SHC1;A7E1S4;A7E1S5;Q2XVP3;A7E1S6;Q29220;Q29196	15	195.738	0.160268	1.43457	grad 3	grad 2	Tubulin Alpha 1c	TUBA1C	151375	153022	131956	170763		152198	151359		0.994488		0.159375
F2Z5B2;I3L630	25	225.904	0.987611	1.02923	grad 3	grad 2	Tubulin Beta 2B Class IIb	TUBB2B	91763.7	94117.9	80824	102060		92940.8	91442.2		0.983876		0.157674
F2Z5L7	2	12.3648	0.583316	1.10513	grad 3	grad 2	Proteasome subunit alpha 1	PSMA1	1428.48	1687.9	1639.78	1422.28		1558.19	1531.03		0.98257		0.157464
Q06AS8;Q28947	7	54.8441	0.0328503	2.14552	grad 3	grad 2	G Protein Subunit Alpha I3	GNAI3	13803.9	9637.44	10388.1	12594.6		11720.7	11491.4		0.980437		0.157123
F2Z521	2	12.9169	0.62649	1.27427	crude	grad 3	Platelet Activating Factor Acetylhydrolase 1b Regulatory Subunit 1	PAFAH1B1	3185.25	5170.09	3494.22	4679.79		4177.67	4087		0.978297		0.15678
F1SUE3	3	19.6665	0.942401	1.07641	grad 3	grad 2	Pyrophosphatase (Inorganic) 1	PPA1	2947.58	3007.33	2125.87	3608.9		2977.45	2867.39		0.963034		0.154334
B6VNT8;C7AI81;F1SLG5;B2ZFN7;O62788	26	333.98	0.0924894	1.46767	grad 3	grad 2	Cardiac muscle alpha actin 1	ACTC1	95642.5	109362	83605.1	109409		102502	96507.2		0.941511		0.150885
B8XSK0;F1S4V8	6	46.5833	0.543023	1.09434	grad 3	grad 2	Copine-1	CPNE1	8632.44	9145.1	7812.93	8812.12		8888.77	8312.52		0.935171		0.149868
I3LCA2	9	67.0386	0.000175229	1.49271	grad 3	grad 2	Chaperonin Containing TCP1 Subunit 8	CCT8	12126.2	11768.6	10929.8	11061.7		11947.4	10995.7		0.920349		0.147493
F1RWT2;K7GMS2;K7GPC4;K7GQS5;K7GQL0;F1RK02;F1SKF1	16	142.447	0.0694155	1.37517	grad 3	grad 2	Plastin 3	PLS3	36617.3	40149.1	32132.1	38098.7		38383.2	35115.4		0.914863		0.146614
A6M928;I3LLD5;A6M929;A6M930	6	40.6694	0.614453	1.50324	grad 3	grad 2	Eukaryotic Translation Initiation Factor 4A1	EIF4A1	7195.3	6965.54	4819.07	7495.96		7080.42	6157.51		0.869653		0.139369
M3TYR7;Q6XQN2	2	12.8023	0.0535578	3.45146	grad 3	grad 2	Nicotinate phosphoribosyltransferase domain containing 1	NAPRT1	893.837	737.96	621.431	750.134		815.898	685.783		0.840524		0.134701
D3K5N9;I3LI77	2	12.9648	0.454422	1.1977	crude	grad 2	Solute carrier family 5 (Sodium/myo-inositol cotransporter), member 3	SLC5A3	3704.98	3645.05	2589.63	3547.14		3675.02	3068.39		0.834932		0.133804
F1SSF7;Q1W0S7;Q1W0S8	5	45.564	0.193306	1.53221	crude	grad 3	AE Binding Protein 1	AEBP1	9556.66	10650.8	6831.67	9900.35		10103.7	8366.01		0.828014		0.132696
F2Z5I8	4	36.3749	0.716402	1.21959	crude	grad 2	RAB8A, Member RAS Oncogene Family	RAB8A	6732.82	9999.35	5504.8	8214.71		8366.09	6859.76		0.819948		0.131403
F2Z5K3;I3LF84	4	25.985	0.538959	1.52358	grad 3	grad 2	RAP1A, Member Of RAS Oncogene Family	RAP1A	2981.32	1710.97	2503.01	1338.32		2346.14	1920.67		0.818649		0.131195
F1S285;K7GT00	2	12.2156	0.000119513	Infinity	crude	grad 3	Collagen Type XIV Alpha 1	COL14A1	924.882	655.762	490.732	785.887		790.322	638.31		0.807658		0.129433
C0MHR2;F6PV15;K7GQL8;I3LGD4;Q29199	26	224.893	0.353641	1.31634	grad 3	grad 2	Clathrin heavy chain	CLTC	67253.8	66119.7	48231.2	57645		66686.7	52938.1		0.793833		0.127218
I3LD72	2	14.1127	0.78987	1.51788	crude	grad 3	EH Domain Containing 2	EHD2	1827.96	494.671	856.012	983.335		1161.32	919.674		0.791923		0.126912
I3LDC7;Q0QEQ1;F1SK00	6	40.5375	0.455355	1.41487	crude	grad 3	Isocitrate dehydrogenase [NADP]	IDH1	10134.9	9068.52	7629.32	7549.7		9601.72	7589.51		0.790432		0.126673
A6YNL5	2	19.0921	0.0978814	1.36957	grad 3	grad 2	Calpain 2	CAPN2	3500.88	3013.88	2404.46	2724.88		3257.38	2564.67		0.787339		0.126177
F1SII4	5	31.706	0.00863333	1.67576	grad 3	grad 2	Glycyl-TRNA Synthetase	GARS	5260.83	4603.77	3879.95	3870.52		4932.3	3875.24		0.785686		0.125912
F1RKW9;Q29059	39	334.256	0.136717	1.36116	grad 3	grad 2	Myosin ID	MYO1D	102976	112968	76972.2	92496.3		107972	84734.2		0.78478		0.125767
A5X2G6	2	14.1929	0.00646494	1.27428	crude	grad 2	60S acidic ribosomal protein P0	RPLP0	2903.83	2826.95	2190.65	2306.61		2865.39	2248.63		0.784755		0.125763
F1SPZ4	6	49.4873	0.700223	1.36982	grad 3	grad 2	Plasma membrane calcium-transporting ATPase 1	ATP2B1	10954.7	12622.4	7897.96	10426.9		11788.5	9162.41		0.777231		0.124557
F1RPH0;K7GKJ8;K7GRJ0;K7GNI9;K7GSU7;F1RPH1;Q6T4P2;K7GMF2;K7GNH6;Q6T4P4	18	191.276	0.54908	1.61571	grad 3	grad 2	Phosphoglycerate kinase 1	PGK1	102086	263047	122830	157947		182567	140388		0.76897		0.123233
F1SHC0	2	14.5647	0.816577	1.32398	crude	grad 2	Peripherin	PRPH	10691.7	12691.1	8786.46	8874.48		11691.4	8830.47		0.755296		0.121042
F2Z5I9	3	22.5007	0.234233	1.67833	grad 3	grad 2	Destrin	DSTN	6265.43	9649.45	5063.85	6924.07		7957.44	5993.96		0.753253		0.120715
F1RQU2;Q9GLE9;Q29284;F1SRK6;Q29379	23	214.735	0.18441	1.84027	grad 3	grad 2	Heat Shock Protein 90kDa Alpha Family Class B Member 1	HSP90AB1	263257	386581	297699	181422		324919	239560		0.737292		0.118157
Q6QAS5	4	38.5247	0.0866246	1.54494	crude	grad 2	60S ribosomal protein L12	RPL12	4345.41	3675.3	2287.99	2903.6		4010.35	2595.8		0.647273		0.103731
F1SDR7	6	47.7087	0.013436	1.7596	grad 3	grad 2	14-3-3 Beta	YWHAB	6669.14	6643.46	4691.42	3810.85		6656.3	4251.13		0.638663		0.102351
F1SPG5;I3LHL6	7	61.9643	0.306446	2.14159	crude	grad 3	Fibulin 2	FBLN2	13029.8	14014.2	7267.87	8905.87		13522	8086.87		0.598053		0.0958427
I3LNG8	4	25.3573	0.0503926	1.75097	crude	grad 2	Stress Induced Phosphoprotein 1	STIP1	35605.3	45811.7	20763.7	25734.6		40708.5	23249.2		0.571113		0.0915253
F1SAM3;I3LFD4;K7GLI7	2	19.6531	0.0192243	2.52868	grad 3	grad 2	Cadherin 2	CDH2	9053.14	8653.48	4746.36	5255.54		8853.31	5000.95		0.564868		0.0905245
C1PIG4	2	12.8072	0.25951	1.78455	crude	grad 2	cAMP-dependent protein kinase regulatory subunit type II alpha	PRKAR2A	2335.23	2469.58	894.229	1798.22		2402.4	1346.23		0.560366		0.0898031
F1SAC1	2	12.4865	0.128331	4.10632	crude	grad 3	Enoyl-CoA Hydratase, Short Chain, 1, Mitochondrial	ECHS1	390.317	182.809	143.483	174.368		286.563	158.926		0.554593		0.0888778
F1S021;F1S022;Q59IP3;Q8HYS4	2	12.6142	0.00187142	73.5061	crude	grad 3	Collagen Type V Alpha 1	COL5A1	3201.21	2926.92	1269.6	2089.31		3064.07	1679.45		0.548113		0.0878393
K9IVP5;Q95272;I3LIE3;I3LV99	81	818.854	0.00778707	1.87052	crude	grad 2	Myosin, Heavy Chain 9, Non-Muscle	MYH9	286607	337515	161481	172181		312061	166831		0.53461		0.0856755
F2Z565;A5PI51;Q29368	6	41.0463	0.042831	1.87447	crude	grad 2	Solute Carrier Family 25 Member 5	SLC25A5	14922	12846.8	6871.23	7942.95		13884.4	7407.09		0.533483		0.0854949
B3CL06;A0FJ29;Q6YST2;Q6YT39;Q7YS20;Q8WMN8	6	51.1966	0.0517724	5.89232	crude	grad 3	Transferrin	TF	20252.1	19226.1	6014.77	14660.3		19739.1	10337.6		0.523709		0.0839284
F1SLA0;Q0QEM6;K7GLT8;Q29235	16	141.4	0.049102	2.12937	crude	grad 3	Mitochondrial ATP Synthase Beta Subunit	ATP5B	44686.5	38390.7	18729.6	24289.6		41538.6	21509.6		0.517821		0.0829849
F1RPS8	10	87.2866	0.00154478	1.94494	crude	grad 2	ATP Synthase Alpha Chain, Mitochondrial	ATP5A1	19530.6	17532.4	9660.52	9395.56		18531.5	9528.04		0.514154		0.0823972
F1S431	6	44.4677	0.467956	1.94708	crude	grad 2	Alanyl-TRNA Synthetase	AARS	199088	513337	155607	210286		356213	182947		0.513588		0.0823066
I3LBV1	7	63.165	0.0093656	1.96846	crude	grad 2	Tubulin Beta 6 Class V	TUBB6	17554.4	16895.2	7916.01	9584.8		17224.8	8750.41		0.508012		0.0814129
F1S8X3	7	75.9367	0.00297726	5.30396	crude	grad 3	Secreted Frizzled-Related Protein 5	SFRP5	52849.2	51792.6	22059	30902.3		52320.9	26480.7		0.506121		0.0811098
F1RTN3	48	504.667	0.0617249	2.02838	crude	grad 2	Moesin	MSN	417197	435375	166188	254133		426286	210161		0.493004		0.0790077
F1SC82;I3LR15	59	478.516	0.033397	2.1347	crude	grad 2	Myoferlin	MYOF	335485	421970	152352	202478		378728	177415		0.46845		0.0750728
F1RY92;I3LAE9	4	26.5398	0.00571606	6.16785	crude	grad 3	Serine/Arginine-Rich Splicing Factor 3	SRSF3	7559.13	7507.06	3468.49	3530.55		7533.09	3499.52		0.464553		0.0744482
F1RM45	18	179.184	0.00536891	2.26397	crude	grad 2	Apolipoprotein E	APOE	115168	137910	52624.6	59160.9		126539	55892.8		0.441703		0.0707863
I3LDS3;F1RXF8;F1RXG1;I3L6B5	19	160.796	0.00444545	3.17484	crude	grad 3	Keratin 10	KRT10	220953	268234	92811.4	107313		244594	100062		0.409096		0.0655608
A5A759	7	63.4344	0.0220214	2.8369	crude	grad 3	Keratin 2A	KRT2A	53931.2	77192.3	22317.6	29966.5		65561.8	26142.1		0.398739		0.0639011
I3LPQ3	7	75.941	0.883535	2.65059	crude	grad 2	Potassium Voltage-Gated Channel Subfamily J Member 13	KCNJ13	35127.6	366966	75854.8	75844.9		201047	75849.9		0.377275		0.0604612
F1SSA6;I3L5B3;I3LJ44	12	111.502	0.0639955	2.78796	crude	grad 2	Myosin, Heavy Chain 10, Non-Muscle	MYH10	23340.6	24867.7	6171.4	11120.2		24104.2	8645.8		0.358685		0.0574821
B1A8Z3;F1SFF8;F1RQQ7;F1RQQ8;Q19PY1;Q19PY2	8	57.6918	0.00132177	2.83613	crude	grad 2	Glycogen phosphorylase, liver form	PYGL	15442.7	14990.8	4936.05	5794.59		15216.8	5365.32		0.352593		0.0565057
A0A0C3SG01	22	236.909	0.00207365	2.84843	crude	grad 2	Apolipoprotein A-I	APOA1	292554	325172	98235	118631		308863	108433		0.351071		0.0562619
F1SFA7	4	31.6241	0.000817257	9.79038	crude	grad 3	Collagen Type I Alpha 2	COL1A2	3851.5	3052.96	1297.2	1099.12		3452.23	1198.16		0.347069		0.0556205
F1SS26;K7GPJ3;Q5U903;Q1RP81	25	219.487	0.00169546	3.00984	crude	grad 2	Thrombospondin 1	THBS1	125883	137822	40319.9	47294.5		131853	43807.2		0.332244		0.0532447
Q5MBI0;Q5MG87;Q863H9	14	126.705	0.00244675	7.98309	crude	grad 3	Fibronectin	FN1	45437.8	44660	13928.2	15284.3		45048.9	14606.2		0.324231		0.0519605
A5A758;F1SGG3	18	146.979	0.0152948	3.82358	crude	grad 3	Keratin 1	KRT1	340799	516461	113025	153415		428630	133220		0.310805		0.0498089
F2Z5Q6;Q29198;A1XQU8	4	32.7917	0.00287826	3.46529	crude	grad 2	40S ribosomal protein S6	RPS6	19332.5	21389.5	6005.43	5745.95		20361	5875.69		0.288576		0.0462465
F1RF28;F1RF27;I3L8H4;Q866A6	14	135.427	0.00336991	5.13313	crude	grad 3	Thrombospondin-4	THBS4	81110.1	82974.3	23209.3	24001.7		82042.2	23605.5		0.287724		0.04611
F1S232	4	24.5592	0.00294406	3.53242	crude	grad 2	Aldehyde Dehydrogenase 9 Family Member A1	ALDH9A1	28875.4	34469.1	8484.67	9447.69		31672.3	8966.18		0.283092		0.0453678
F1SU03	15	119.565	0.000277128	5.52831	crude	grad 3	Heparan Sulfate Proteoglycan 2 (Perlecan)	HSPG2	21119	21727.4	5559.26	6434.83		21423.2	5997.05		0.279932		0.0448613
F1SUM7	4	26.564	0.00461538	3.62752	crude	grad 2	40S ribosomal protein S3	RPS3	11608.2	10194.5	3079.16	2931.2		10901.4	3005.18		0.275671		0.0441784
I3LJ87	3	25.9937	0.0088274	3.7078	crude	grad 2	40S ribosomal protein S2	RPS2	11221.9	10666.9	2843.14	3060.31		10944.4	2951.73		0.269702		0.0432218
F1SGG6;F1SGI5;I3L5C4;Q29386	10	78.8054	0.00174832	5.95242	crude	grad 3	Keratin 5	KRT5	83037	82417.2	19081.5	24285.9		82727.1	21683.7		0.262111		0.0420053
F1SGI7	6	49.6934	0.000431427	6.39737	crude	grad 3	Keratin 75	KRT75	139480	157107	35603.7	42060		148293	38831.8		0.261859		0.0419649
F1RJS2;K7GSW5;K7GNZ2;I6QTG7	19	208.439	0.00395212	3.85777	crude	grad 2	Clusterin	CLU	170531	198040	42505.2	53034.8		184286	47770		0.259217		0.0415415
E2I6L6;I3LJI8;K7GLI1;Q2LGB0;F1SS18	4	33.5942	0.00170349	3.92551	crude	grad 2	Insulin-like growth factor-binding protein 5	IGFBP5	34112.1	35888.1	8087.72	9744.4		35000.1	8916.06		0.254744		0.0408247
B6V8C7;F1SEG5;K7GLK5;K7GSD9;K7GKC0;F1SP46	6	49.9692	0.00625007	3.93109	crude	grad 2	40S ribosomal protein S16 OS=Sus scrofa GN=RPS16 PE=1 SV=1	RPS16	20460.4	20522.4	4823.56	5601.75		20491.4	5212.66		0.254383		0.0407668
Q765P8	2	19.8482	0.00353671	3.98083	crude	grad 2	Prostaglandin D synthase	PTGDS	4875.16	4714.22	1112.46	1296.43		4794.69	1204.44		0.251204		0.0402574
F1RUN2	14	145.725	0.00591491	4.03289	crude	grad 2	Serum albumin OS=Sus scrofa GN=ALB PE=1 SV=1	ALB	1.29778e+06	1.72951e+06	327961	422690		1.51365e+06	375325		0.247961		0.0397377
D0G0C3;F1S4Y7	12	100.443	0.00301067	4.04079	crude	grad 2	Adenosylhomocysteinase	AHCY	57817.2	67042.2	14855.6	16044.1		62429.7	15449.9		0.247476		0.03966
F1SGD7;K9JX42	5	40.8314	0.00641653	4.19872	crude	grad 2	Nucleosome Assembly Protein 1 Like 1	NAP1L1	8369.72	7283.97	1951.93	1776.27		7826.84	1864.1		0.238168		0.0381682
A8YQT9;F1RWI5;Q6QAS9;A8YQT8	9	66.3586	0.00105598	4.22502	crude	grad 2	Ribosomal protein L7	RPL7	35659	36676.5	8429.14	8691.58		36167.7	8560.36		0.236685		0.0379306
F1SFG0;I3LJ95	2	12.1959	0.00378671	4.83961	crude	grad 3	Ninein	NIN	55797.1	73055.8	12987.3	17192.2		64426.4	15089.7		0.234217		0.037535
F1SMZ7;I3L9N6;G9F6X6;Q5UES3	7	61.4372	0.00727627	4.31002	crude	grad 2	Heat Shock Protein Family D (Hsp60) Member 1	HSPD1	25137.7	24933.5	4652.84	6964.56		25035.6	5808.7		0.232018		0.0371826
F1SQL2;F8SIP2	9	67.4428	0.00697246	8.68213	crude	grad 3	EGF Containing Fibulin-Like Extracellular Matrix Protein 1	EFEMP1	28960.2	30729.5	5070.39	8728.05		29844.9	6899.22		0.231169		0.0370467
F1S0L1;F1S0J9;F1RXG2;F1RXE5;F1RXG3;I3LHI0	21	172.282	0.000914825	4.65377	crude	grad 3	Keratin 14	KRT14	68862.4	84355.9	15597.6	17773.4		76609.2	16685.5		0.2178		0.0349042
I3L6F1;I3LFL4;Q0QEV2	3	21.6478	0.00094996	5.25777	crude	grad 2	60S ribosomal protein L18	RPL18	15140.2	14356.6	2632.86	2977.28		14748.4	2805.07		0.190195		0.0304802
F2Z5C7;B6V8C8;Q6QAP5	3	19.1125	0.0014056	5.89974	crude	grad 3	40S ribosomal protein S3a	RPS3A	2771.74	2627.11	445.299	552.633		2699.43	498.966		0.184841		0.0296223
F2Z5F5	8	74.974	0.00388842	5.66926	crude	grad 2	40S ribosomal protein S8	RPS8	35464	36212.7	5720.85	6922.21		35838.4	6321.53		0.17639		0.0282679
F1RRY2;I3LTH8;I3LUP6	3	27.9773	0.0152803	976.021	crude	grad 3	Nucleophosmin (Nucleolar Phosphoprotein B23, Numatrin)	NPM1	4937.56	3347.8	805.255	604.021		4142.68	704.638		0.170092		0.0272586
F1STR4	3	25.1312	0.0451966	26.2873	crude	grad 3	Protease, Serine 23	PRSS23	7651.14	7427.17	773.267	1781.04		7539.15	1277.15		0.169402		0.0271481
F1SJJ5;A0SNV0	9	82.6057	0.00209888	5.9146	crude	grad 2	60S ribosomal protein L4	RPL4	41649.3	40200	6804.86	7033.66		40924.6	6919.26		0.169073		0.0270953
B2ZF47;F1ST54	12	89.1886	0.00244366	6.34027	crude	grad 2	Mitochondrial aldehyde dehydrogenase 2	ALDH2	57415.8	61014.1	8139.78	10539.2		59215	9339.51		0.157722		0.0252762
I3LEX0	5	41.9756	0.0142173	9.14288	crude	grad 3	40S ribosomal protein S9	RPS9	15123	14404.6	1413.07	3197.55		14763.8	2305.31		0.156146		0.0250236
F1SVA2	9	67.0975	0.0067732	6.52582	crude	grad 2	Tubulointerstitial Nephritis Antigen Like 1	TINAGL1	31382.1	30879.1	3692.95	5847.81		31130.6	4770.38		0.153237		0.0245575
I3LVI8	3	26.9193	8.48489e-05	6.81645	crude	grad 2	60S ribosomal protein L7a	RPL7A	9589.14	10328.6	1533.33	1388.68		9958.86	1461		0.146704		0.0235105
F1SEN2	16	156.475	9.41191e-05	7.07545	crude	grad 2	Glutamate dehydrogenase 1, mitochondrial	GLUD1	117517	123231	17645.2	16380.5		120374	17012.9		0.141334		0.0226498
F1SFF3	10	70.2543	0.00133689	14.2065	crude	grad 3	Nidogen 2	NID2	19074.9	18599.4	3005.8	1978.98		18837.2	2492.39		0.132312		0.0212041
F2Z567;K7GLA0;K7GRF2;K7GSL7;K7GNY4;K7GQ66;K7GST6	2	22.828	0.0397498	8.61453	crude	grad 3	Ribosomal Protein L8	RPL8	6519.84	9921.85	887.614	1222.8		8220.85	1055.21		0.128357		0.0205703
K7GMR8;Q8WNW8	6	45.236	0.00401816	8.99248	crude	grad 3	Serpin Family E Member 2	SERPINE2	11383.9	11903.9	1267.45	1480.89		11643.9	1374.17		0.118016		0.018913
F1SIC9;I3LV29	14	118.941	0.00221464	13.1868	crude	grad 3	Lysyl Oxidase Like 1	LOXL1	57242.9	54427.4	4721.36	7099.43		55835.1	5910.39		0.105854		0.016964
I3LK33;I3LS62	3	19.4215	0.0214194	9.65742	crude	grad 2	Ribosomal protein L15	RPL15	5907.54	5422.37	839.194	333.988		5664.95	586.591		0.103547		0.0165943
K9J6H8	16	110.787	0.000143992	14.5296	crude	grad 3	Alpha-2-macroglobulin	A2M	31435.8	31607.9	2840.5	3402.29		31521.8	3121.4		0.0990233		0.0158693
B0FWK5;F1S530;I3LS96	5	33.8795	0.000226755	10.4639	crude	grad 2	Ribosomal protein L5	RPL5	18333.7	16777.6	1851.47	1504.01		17555.7	1677.74		0.0955669		0.0153153
I3LJ41	3	18.8081	0.140487	10.8827	crude	grad 2	FK506 Binding Protein 14	FKBP14	25586.6	3998.12	1178.58	1539.93		14792.4	1359.26		0.0918891		0.014726
F1SNY2	8	64.5629	0.00187257	11.2357	crude	grad 2	60S ribosomal protein L3	RPL3	30976.3	35749.2	3028.83	2909.85		33362.7	2969.34		0.0890017		0.0142632
F1S935	4	28.41	0.00326336	34.9952	crude	grad 3	Ribosomal Protein L18a	RPL18A	6763.61	7046.11	383.536	808.536		6904.86	596.036		0.0863213		0.0138337
F1RTM6;Q9BE98	2	12.606	0.100071	111.776	crude	grad 3	Androgen receptor	AR	1889.6	23205.5	325.952	1712.15		12547.5	1019.05		0.0812154		0.0130154
I3LQ79	2	12.3413	0.011758	12.9179	crude	grad 2	Major Vault Protein	MVP	1208.27	931.508	113.18	52.4652		1069.89	82.8226		0.0774122		0.0124059
F1RQ91;Q6LEP1	5	34.204	0.0215765	30.5649	crude	grad 3	40S ribosomal protein S4, X-linked	RPS4X	10767.2	10485.4	873.013	763.384		10626.3	818.199		0.0769973		0.0123394
F1RJ66	2	24.5388	0.000458414	23.5467	crude	grad 3	Protocadherin 17	PCDH17	31179.5	35828.8	2496.66	2561.91		33504.2	2529.28		0.0754916		0.0120981
I3LIX1	2	20.254	0.00656953	15.7006	crude	grad 2	60S ribosomal protein L27	RPL27	10991.7	11498.7	858.062	574.392		11245.2	716.227		0.0636918		0.0102071
F1RTJ9	3	31.7229	0.0162069	78.3772	crude	grad 3	60S ribosomal protein L21	RPL21	14031.1	13345.2	296.267	1388.82		13688.2	842.541		0.0615525		0.00986427
F1RZQ6	2	13.0326	0.171572	18.6438	crude	grad 3	Solute Carrier Family 25 Member 4	SLC25A4	1754.42	1640.84	195.427	3.39003		1697.63	99.4086		0.0585572		0.00938425
F1SGS9	6	60.1101	0.00652025	17.7362	crude	grad 2	Catalase OS=Sus scrofa GN=CAT PE=1 SV=1	CAT	17221.9	17837.7	755.694	1221.03		17529.8	988.364		0.0563819		0.00903565
I3LRT4;I3LQA1	2	19.0496	0.0142504	32.7136	crude	grad 3	Aldehyde dehydrogenase family 8 member A1	ALDH8A1	7047.41	6687.75	558.271	145.259		6867.58	351.765		0.0512211		0.00820857
F1RYA4;I6NCL0	3	27.1274	0.000770799	21.1971	crude	grad 3	Nucleosome Assembly Protein 1 Like 4	NAP1L4	119941	116106	5480.97	6608.63		118024	6044.8		0.0512169		0.00820791
F1SSS0;I3LIW0;I3LQI8	14	116.681	0.00141764	20.7787	crude	grad 2	Carbamoyl-Phosphate Synthase 1	CPS1	38069.3	36449.3	1311.05	2275.25		37259.3	1793.15		0.0481262		0.0077126
F1RVA0;F2Z576;F2Z5K9;K9IWF3;Q29569	2	13.228	0.032608	45.3707	crude	grad 3	Histone H3	H3F3A	1996.15	8041.57	109.972	352.198		5018.86	231.085		0.0460433		0.0073788
F1RII6;F1RII5	2	13.9023	0.0310451	22.8183	crude	grad 2	Hemoglobin subunit epsilon 1	HBE1	52499.5	58343.4	1509.72	3347.9		55421.4	2428.81		0.0438244		0.0070232
F2Z578;F2Z579;F2Z580;F2Z581;F2Z584;I3LAQ1;F2Z5L0;I3LE39;I3LEB6;I3LL41;F1RTQ5;F1RTQ6;F1SSL5;Q29574	7	54.8548	8.23626e-05	28.6159	crude	grad 2	Histone H2B type 1-K	HIST1H2BK	45468.1	45994.6	1645.97	1550.24		45731.3	1598.11		0.0349456		0.0056003
I3LT81	5	48.3056	0.000772332	52.0748	crude	grad 3	Ribosomal Protein L17	RPL17	10875.8	10342.3	259.345	207.48		10609	233.412		0.0220013		0.00352589
F1RPK0;F1RPL1;F1RPL3;F2Z575;F2Z5L2;F2Z5L5;F2Z587;B1PEY3;F1RTQ7;F2Z5I4;F2Z5P1;I3L7T6;Q29579;F1S0Z4;F2Z5L6	4	41.6354	0.00560402	50.066	crude	grad 2	Histone H2A type 1-D	HIST1H2AD	69715.7	69618.6	1930.39	852.624		69667.1	1391.5		0.0199736		0.00320093
F1RG59	3	26.3534	0.100807	130.421	crude	grad 3	Tetratricopeptide Repeat Domain 13	TTC13	1.43119e+06	924815	163.446	20137.7		1.178e+06	10150.6		0.00861678		0.00138091
Q6IU11	1	6.6223	8.83932e-07	Infinity	grad 3	crude	Claudin-3	CLDN3	1	1	1284.23	1453.51		1	1368.87		1368.87		219.372
F1S3P8	1	7.1847	3.53264e-06	Infinity	grad 3	crude	Uncharacterized protein OS=Sus scrofa GN=STX7 PE=1 SV=1	STX7	1	1	988.173	1203.75		1	1095.96		1095.96		175.636
F1SMJ9	1	6.8112	0.010765	425.801	grad 2	crude	ATPase H+ Transporting V1 Subunit G1	ATP6V1G1	3.32599	0	741.191	675.016		1.66299	708.103		425.801		68.2379
F1SV88	1	6.3608	0.126714	Infinity	grad 3	crude	Uncharacterized protein OS=Sus scrofa GN=LOC100628001 PE=1 SV=1	LOC100628001	1	1	0	849.404		1	424.702		424.702		68.0618
F1S0C1	1	6.5575	0.00800757	Infinity	grad 2	crude	S-(hydroxymethyl)glutathione dehydrogenase OS=Sus scrofa GN=ADH5 PE=1 SV=1	ADH5	1	1	454.865	370.366		1	412.615		412.615		66.1248
F1RN78;K7GNE9	1	6.3397	0.013992	Infinity	grad 2	crude	Uncharacterized protein OS=Sus scrofa GN=KIRREL PE=4 SV=3	KIRREL	1	1	295.086	382.704		1	338.895		338.895		54.3105
G9F6X9;I3LJE2	1	6.3929	0.31982	Infinity	grad 3	crude	Dihydropyrimidinase-like 2 OS=Sus scrofa PE=2 SV=1		1	1	539.545	0		1	269.773		269.773		43.2332
I3LHE8	1	6.1136	0.000102252	Infinity	grad 2	crude	Uncharacterized protein OS=Sus scrofa GN=RAB29 PE=4 SV=1	RAB29	1	1	202.828	199.181		1	201.005		201.005		32.2126
D0G0C7;I3L7P7	1	12.0972	0.0391939	Infinity	grad 2	grad 3	Antioxidant protein 1 homolog (Yeast) OS=Sus scrofa GN=ATOX1 PE=2 SV=1	ATOX1	21.3368	3.70011	151.333	4532.68		12.5184	2342.01		187.085		29.9818
F1SAP4;K9IVV5	1	6.0126	0.464758	Infinity	grad 2	crude	Uncharacterized protein OS=Sus scrofa GN=WARS PE=1 SV=1	WARS	1	1	250.925	0		1	125.463		125.463		20.1064
F1SMI5;I3LDR6;I3LJU9	1	6.0054	0.437999	189.21	grad 3	crude	Uncharacterized protein OS=Sus scrofa PE=1 SV=2		7.49747	0	154.273	772.382		3.74873	463.328		123.596		19.8072
I3LD66	1	6.1189	0.0426198	120.226	grad 2	crude	Uncharacterized protein OS=Sus scrofa PE=1 SV=1		2.86089	8.27684	689.253	649.791		5.56887	669.522		120.226		19.2671
F1S9G9	1	7.1722	0.726225	113.035	grad 3	crude	Uncharacterized protein OS=Sus scrofa GN=BROX PE=1 SV=1	BROX	0	19.0845	1715.53	7.48066		9.54225	861.505		90.2832		14.4686
I3L5P9	1	6.005	0.136665	80.1182	grad 2	crude	Sarcoplasmic/endoplasmic reticulum calcium ATPase 2 OS=Sus scrofa GN=ATP2A2 PE=1 SV=1	ATP2A2	31.466	5.76894	2819.8	163.388		18.6174	1491.6		80.1182		12.8396
I3LKB9	1	7.1592	0.0573056	76.5593	grad 2	crude	Uncharacterized protein OS=Sus scrofa GN=EVA1A PE=4 SV=1	EVA1A	30.5383	20.4805	1709	2196.97		25.5094	1952.98		76.5593		12.2692
F1S814;G0Z3A1;Q9TQR6	1	6.1857	0.0775895	71.4578	grad 2	crude	Uncharacterized protein OS=Sus scrofa GN=PGM1 PE=1 SV=2	PGM1	9.77406	0	327.966	370.467		4.88703	349.216		71.4578		11.4517
F1S3K9;Q0MS44	1	6.0576	0.880919	42.846	grad 3	crude	Presenilin OS=Sus scrofa GN=PSEN1 PE=1 SV=2	PSEN1	12.019	0	505.994	0		6.00948	252.997		42.0997		6.7468
J9JIM2;K7GN58;K7GQM9	1	13.0794	0.00789324	35.8712	grad 3	crude	Gamma-glutamyltranspeptidase 1 OS=Sus scrofa GN=GGT1 PE=1 SV=1	GGT1	88.8885	25.8646	1957.49	1901.09		57.3765	1929.29		33.6251		5.38869
K7GLQ8;K7GLZ4;K7GMC3;K7GPH5;K7GQC7;K7GS06;Q8WMK1;Q9GJV4;Q9GL05	1	12.0764	0.376261	33.0866	grad 2	crude	Uncharacterized protein (Fragment) OS=Sus scrofa GN=FHL1 PE=1 SV=1	FHL1	0	30.772	519.918	498.222		15.386	509.07		33.0866		5.30238
F1SBZ0;I3L6P9;Q5MIZ9	1	6.1983	0.112009	52.4627	grad 3	crude	Uncharacterized protein OS=Sus scrofa PE=4 SV=2		34.6376	1	854.453	183.584		17.8188	519.018		29.1276		4.66792
A0A142EGG6;E7EAX3;F1RGC3;F1RGC4;F4ZS15;I3LUQ7	1	6.786	0.138752	34.2354	grad 3	crude	Interferon-induced transmembrane protein 3 OS=Sus scrofa PE=2 SV=1		84.8492	0	865.671	1030.72		42.4246	948.196		22.3502		3.58179
F1S5N0;K9IVF7	1	6.0801	0.392461	56.2713	grad 3	crude	Uncharacterized protein OS=Sus scrofa GN=XPNPEP1 PE=1 SV=2	XPNPEP1	18.847	8.85044	0.149784	552.477		13.8487	276.314		19.9523		3.19751
C9EF58;F1SLQ6;Q9TT27	1	6.3833	0.586079	18.9289	grad 2	crude	Prostaglandin-endoperoxide synthase-1 (Fragment) OS=Sus scrofa GN=PGHS-1 PE=4 SV=1	PGHS-1	125.835	1	2283.34	98.5842		63.4175	1190.96		18.7797		3.00959
I3LD43	1	6.1581	0.0536555	48.4229	grad 3	crude	Uncharacterized protein OS=Sus scrofa PE=1 SV=1		23.0773	4.41782	69.8583	434.637		13.7476	252.247		18.3485		2.94049
F1RZ71	1	6.0451	0.127929	27.5506	grad 3	crude	Uncharacterized protein OS=Sus scrofa GN=SEPT9 PE=1 SV=2	42622	0.207314	51.2811	464.354	472.096		25.7442	468.225		18.1876		2.9147
B6E241	1	6.2713	0.0998835	18.0195	grad 2	crude	Growth factor receptor bound protein 2 OS=Sus scrofa GN=GRB2 PE=1 SV=1	GRB2	56.605	54.5836	597.092	1406.47		55.5943	1001.78		18.0195		2.88776
F1REY0	1	6.3454	0.50688	15.7832	grad 2	crude	Uncharacterized protein OS=Sus scrofa GN=VPS37B PE=1 SV=1	VPS37B	104.957	101.446	1627.43	1630.27		103.202	1628.85		15.7832		2.52939
F1S087	1	6.3348	0.0572313	14.28	grad 2	crude	Uncharacterized protein OS=Sus scrofa GN=DYNC1I2 PE=1 SV=2	DYNC1I2	50.9363	129.597	638.16	1939.86		90.2669	1289.01		14.28		2.28848
F1SC32	1	6.6615	0.315628	34.1077	grad 3	crude	Uncharacterized protein OS=Sus scrofa PE=4 SV=2		167.784	0	1912.95	16.8202		83.892	964.886		11.5015		1.84321
F1RG36	1	7.0549	0.64598	17.0589	grad 3	crude	Uncharacterized protein OS=Sus scrofa GN=RAB4A PE=1 SV=2	RAB4A	1.73426	48.9107	395.978	147.295		25.3225	271.636		10.7271		1.7191
D0G6X4	1	12.005	0.23071	30.03	grad 3	crude	Farnesyl diphosphate synthase OS=Sus scrofa GN=FDPS PE=1 SV=1	FDPS	156.491	97.6914	2641.69	60.0859		127.091	1350.89		10.6293		1.70343
F1RMT1;K7GR94;M3VK20	1	6.1668	0.567669	10.6159	grad 2	crude	Uncharacterized protein OS=Sus scrofa GN=PVR PE=1 SV=2	PVR	180.951	216.115	1895.78	2319.45		198.533	2107.61		10.6159		1.70129
I3LPH3	1	6.1286	0.0589943	10.163	grad 2	crude	Uncharacterized protein OS=Sus scrofa PE=4 SV=1		13.4003	26.8005	207.653	200.909		20.1004	204.281		10.163		1.62871
F1RRV6	1	6.5616	0.0536012	9.75553	grad 2	crude	Uncharacterized protein OS=Sus scrofa GN=NDRG1 PE=1 SV=2	NDRG1	28.7495	79.0335	353.654	697.826		53.8915	525.74		9.75553		1.5634
Q9GJX2	1	6.4116	0.0761027	39.9675	grad 3	crude	Diazepam binding inhibitor (Fragment) OS=Sus scrofa GN=DBI PE=2 SV=1	DBI	108.637	6.068	734.39	353.454		57.3526	543.922		9.48383		1.51986
F1SPD2;I6YP72;I6YZK2;I6ZJZ7;I6ZT54;I6ZX61	1	6.1782	0.0603554	12.8696	grad 3	crude	Uncharacterized protein OS=Sus scrofa GN=GSK3B PE=1 SV=2	GSK3B	16.8676	119.857	592.341	684.911		68.3624	638.626		9.34177		1.49709
F1S3J9;Q9MZU5	1	13.2411	0.183398	9.31945	grad 2	crude	Intercellular adhesion molecule 1 OS=Sus scrofa GN=ICAM1 PE=1 SV=1	ICAM1	300.762	260.636	2827.01	2404.92		280.699	2615.96		9.31945		1.49351
F1SIJ9	1	6.0027	0.100129	8.89235	grad 2	crude	Uncharacterized protein OS=Sus scrofa GN=PSAT1 PE=1 SV=2	PSAT1	62.412	55.3177	510.637	536.255		58.8648	523.446		8.89235		1.42507
F1RMT6;I3L8Z1;I3LAP4;I3LHJ4;I3LJ26;I3LQQ2	1	6.9452	0.00814158	8.81423	grad 3	crude	Uncharacterized protein OS=Sus scrofa GN=PCDHGA7 PE=4 SV=2	PCDHGA7	501.235	250.398	2841.37	3728.7		375.817	3285.04		8.74106		1.40082
F1SU64	1	7.5501	0.627703	8.70078	grad 2	crude	Uncharacterized protein OS=Sus scrofa GN=MAL PE=4 SV=1	MAL	87.6822	589.204	5728.46	160.979		338.443	2944.72		8.70078		1.39437
F1RPA3	1	12.1044	0.000150314	8.61063	grad 3	crude	Uncharacterized protein OS=Sus scrofa GN=GPRC5B PE=4 SV=2	GPRC5B	597.546	656.363	5015.81	5705.11		626.954	5360.46		8.55001		1.37021
F1SRU8	1	6.0992	0.38846	8.35177	grad 2	crude	Uncharacterized protein OS=Sus scrofa GN=TMEM30B PE=4 SV=2	TMEM30B	42.4649	457.355	1895.26	2279.11		249.91	2087.19		8.35177		1.33844
F1SKI1	1	6.037	0.294499	8.04472	grad 2	crude	Uncharacterized protein OS=Sus scrofa GN=CCDC36 PE=4 SV=2	CCDC36	0	187.117	824.962	680.345		93.5587	752.653		8.04472		1.28923
F1SD92	1	6.1027	0.590618	7.29626	grad 3	crude	Uncharacterized protein OS=Sus scrofa GN=GPR68 PE=3 SV=1	GPR68	0.112265	34.4485	119.935	122.918		17.2804	121.427		7.02685		1.12611
F1RPQ3	1	6.5113	0.00660744	18.0683	grad 2	grad 3	Uncharacterized protein OS=Sus scrofa GN=PSMD14 PE=1 SV=2	PSMD14	142.109	74.3518	669.06	711.594		108.231	690.327		6.3783		1.02217
A5JVA2;A9LJA0;B3XXC2;B6EUP3;D0V2A4;F1APT1;F1APT2;Q865R7;S5RTG0;T1UPX5	1	13.422	0.447704	5.84915	grad 2	crude	Toll-like receptor 8 OS=Sus scrofa GN=TLR8 PE=2 SV=1	TLR8	1676.8	1210.56	8340.74	8547.88		1443.68	8444.31		5.84915		0.937371
F1SH61;K9IVH4	1	6.1048	0.147834	5.78232	grad 2	crude	Uncharacterized protein OS=Sus scrofa PE=1 SV=1		313.544	83.077	975.829	1317.56		198.31	1146.69		5.78232		0.926661
F1RFJ9	1	6.509	0.0700457	38.5138	grad 2	grad 3	Uncharacterized protein OS=Sus scrofa GN=RILPL2 PE=4 SV=1	RILPL2	262.506	360.814	676.331	2914.95		311.66	1795.64		5.76154		0.923332
I3LTC6	1	6.1246	0.0603627	5.57918	grad 2	crude	Inositol monophosphatase 1 OS=Sus scrofa GN=IMPA1 PE=1 SV=1	IMPA1	225.888	119.441	962.762	963.893		172.665	963.327		5.57918		0.894107
I3L8R1	1	7.5283	0.257045	13.1474	grad 3	crude	Uncharacterized protein OS=Sus scrofa GN=CLIC4 PE=1 SV=1	CLIC4	0.358058	345.698	885.852	1036.75		173.028	961.301		5.55576		0.890353
F1RRT3;F2Z5E7	1	6.7744	0.369295	8.52885	grad 2	grad 3	Uncharacterized protein OS=Sus scrofa GN=FAM49B PE=1 SV=2	FAM49B	52.5078	96.3453	130.295	681.485		74.4266	405.89		5.45357		0.873977
I3L660	1	6.6684	0.010229	8.18264	grad 3	crude	Profilin OS=Sus scrofa GN=PFN2 PE=1 SV=1	PFN2	197.599	392.552	1603.93	1587.62		295.075	1595.77		5.40802		0.866677
F1RKX0	1	12.1348	0.00214819	6.09107	grad 3	crude	Uncharacterized protein OS=Sus scrofa GN=TMEM98 PE=4 SV=2	TMEM98	445.07	616.689	2957.7	2675.87		530.879	2816.79		5.30588		0.85031
F1RM78	1	6.8848	0.487139	5.19604	grad 2	crude	Uncharacterized protein OS=Sus scrofa GN=LSR PE=4 SV=2	LSR	252.595	273.294	1259.53	1473		262.944	1366.27		5.19604		0.832706
F1SHW1	1	6.2815	0.00870564	5.1166	grad 2	crude	Uncharacterized protein OS=Sus scrofa GN=ESYT2 PE=1 SV=2	ESYT2	506.188	486.636	3126.67	1953.22		496.412	2539.94		5.1166		0.819975
I3L8J8	1	12.2572	0.00529832	5.09188	grad 2	crude	Uncharacterized protein OS=Sus scrofa GN=DIP2B PE=1 SV=1	DIP2B	193.216	134.941	815.57	855.365		164.078	835.468		5.09188		0.816013
F1RLZ2;F1SV36;I3LV92	1	6.6306	0.288819	9.80299	grad 3	crude	Uncharacterized protein OS=Sus scrofa PE=4 SV=2		508.662	2420.58	9330.03	4174.4		1464.62	6752.21		4.61021		0.738823
A6P389	1	6.2027	0.153558	5.40228	grad 3	crude	TRDV3 protein (Fragment) OS=Sus scrofa GN=TRDV3 PE=4 SV=2	TRDV3	235.36	34.7891	688.605	481.423		135.075	585.014		4.33104		0.694083
F1SPF5	1	6.4912	0.598573	4.02978	grad 2	crude	Uncharacterized protein OS=Sus scrofa GN=KBTBD12 PE=4 SV=1	KBTBD12	616.912	839.239	2552.65	3315.32		728.076	2933.98		4.02978		0.645804
I3LRH2	1	12.79	0.00403515	123.086	grad 2	grad 3	Uncharacterized protein OS=Sus scrofa GN=LOC100519984 PE=1 SV=1	LOC100519984	301.214	121.368	869.402	825.921		211.291	847.662		4.01182		0.642926
K7GPJ9	1	6.3618	0.636603	3.87391	grad 2	crude	Flotillin-1 OS=Sus scrofa GN=FLOT1 PE=1 SV=1	FLOT1	254.286	75.242	646.765	629.798		164.764	638.282		3.87391		0.620825
F1S6Z8	1	6.536	0.00519994	5.93513	grad 3	crude	Uncharacterized protein OS=Sus scrofa GN=VTA1 PE=1 SV=2	VTA1	301.64	414.68	1088.97	1481.46		358.16	1285.21		3.58838		0.575066
F1SQN1	1	12.1428	0.206823	3.4415	grad 2	crude	T-complex protein 1 subunit delta OS=Sus scrofa GN=CCT4 PE=1 SV=1	CCT4	501.94	108.318	961.736	1138.47		305.129	1050.1		3.4415		0.551528
F1S100;F1SU57;F2Q9B8;K7GMY6;K7GNY8;K7GPL8;K7GS05;Q95MZ3	1	6.199	0.00641598	4.70541	grad 3	crude	Serine/threonine-protein phosphatase OS=Sus scrofa PE=1 SV=2		55.8085	55.7526	225.807	146.491		55.7806	186.149		3.33717		0.534807
H6WA55	1	6.2903	0.414845	4.57228	grad 2	grad 3	Solute carrier organic anion transporter family member OS=Sus scrofa GN=SLCO1A2 PE=2 SV=1	SLCO1A2	211.556	56.9861	465.43	399.097		134.271	432.264		3.21934		0.515924
F1RHJ9	1	6.1564	0.18275	3.13078	grad 2	crude	Uncharacterized protein OS=Sus scrofa GN=GLOD4 PE=1 SV=2	GLOD4	110.361	52.3003	263.808	245.45		81.3306	254.629		3.13078		0.501733
Q29275	1	6.2473	0.826623	5.55739	grad 3	crude	Uridylate kinase (Fragment) OS=Sus scrofa PE=2 SV=1		64.7232	161.667	594.623	106.7		113.195	350.662		3.09785		0.496454
F1SFX1	1	6.2359	0.363398	3.04038	grad 2	crude	Uncharacterized protein OS=Sus scrofa GN=UEVLD PE=4 SV=2	UEVLD	394.712	11.7476	625.744	610.046		203.23	617.895		3.04038		0.487244
F1RX15;K7GSB2	1	6.1695	0.00732599	21.9413	grad 3	crude	Uncharacterized protein OS=Sus scrofa GN=CASK PE=1 SV=2	CASK	22.3258	48.5706	87.7189	127.049		35.4482	107.384		3.02932		0.485473
I3LKW3	1	6.0852	0.00294911	4.72025	grad 3	crude	Uncharacterized protein OS=Sus scrofa GN=LOC100622849 PE=4 SV=1	LOC100622849	1025.54	1349.43	3282.5	3862.71		1187.49	3572.61		3.00855		0.482143
F1RWC5;K9J4S7	1	6.2527	0.487132	2.98251	grad 2	crude	Kinesin-like protein OS=Sus scrofa GN=KIF5B PE=1 SV=1	KIF5B	238.54	240.061	881.319	546.115		239.301	713.717		2.98251		0.47797
I3LDW3	1	6.2713	0.172507	12.7768	grad 3	crude	Fascin OS=Sus scrofa GN=FSCN2 PE=1 SV=1	FSCN2	151.89	142.194	62.8244	808.47		147.042	435.647		2.96274		0.474802
B6VAQ2;F2Z5N0	1	6.812	0.00228522	5.10697	grad 3	crude	Proteasome subunit alpha type 6 OS=Sus scrofa GN=PSMA6 PE=2 SV=1	PSMA6	460.455	587.617	1321.89	1595.12		524.036	1458.5		2.78321		0.446032
D0G776;E0D7H7;F1SQR8	1	6.0856	0.0912113	2.77157	grad 2	crude	Leukotriene A(4) hydrolase OS=Sus scrofa GN=LTA4H PE=2 SV=1	LTA4H	193.909	90.1508	371.252	416.041		142.03	393.647		2.77157		0.444166
B6VAQ1;F2Z5R5	1	6.2351	0.024441	2.75681	grad 2	crude	Programmed cell death 10 OS=Sus scrofa GN=PDCD10 PE=2 SV=1	PDCD10	328.465	395.508	1188.39	807.461		361.986	997.925		2.75681		0.4418
B5APU7;F1SS01	1	6.3998	0.040839	3.76467	grad 3	crude	Actin related protein 2/3 complex subunit 2 OS=Sus scrofa PE=2 SV=1		477.699	962.492	2206.33	1700.57		720.096	1953.45		2.71276		0.434742
B2NJ26;Q00P28	1	8.0704	0.0339968	2.86364	grad 3	crude	Beta-2-microglobulin OS=Sus scrofa GN=B2m PE=1 SV=1	B2m	1154.7	1398.78	2586.87	4036.07		1276.74	3311.47		2.59369		0.41566
F1S1X9	1	6.7041	0.560303	4.92871	grad 3	crude	Uncharacterized protein OS=Sus scrofa GN=TXNL1 PE=1 SV=1	TXNL1	180.512	614.677	2.00661	2056.32		397.594	1029.16		2.58847		0.414823
I3LS61	1	6.1115	0.168586	6.47014	grad 3	crude	Uncharacterized protein OS=Sus scrofa GN=FIGNL1 PE=3 SV=1	FIGNL1	140.211	1088.48	2008.35	1007.92		614.347	1508.14		2.45486		0.393411
I3LJC9	1	6.2107	0.0188414	3.42939	grad 3	crude	Uncharacterized protein OS=Sus scrofa GN=HAPLN3 PE=1 SV=1	HAPLN3	317.117	241.086	674.995	610.93		279.101	642.963		2.30369		0.369184
F1SHY8;I3LLX4	1	6.6596	0.477142	2.28722	grad 2	crude	Uncharacterized protein OS=Sus scrofa PE=4 SV=1		1198.03	2307.6	3428.89	4589.26		1752.81	4009.08		2.28722		0.366546
F2Z5Q1	1	6.037	0.333241	2.28273	grad 2	crude	Uncharacterized protein OS=Sus scrofa GN=CHMP2B PE=3 SV=1	CHMP2B	331.917	110.432	465.77	543.993		221.175	504.881		2.28273		0.365825
F1SID4	1	6.1556	0.582668	2.27717	grad 2	crude	Uncharacterized protein OS=Sus scrofa GN=PSMC3 PE=1 SV=1	PSMC3	243.687	163.974	457.885	470.426		203.83	464.155		2.27717		0.364934
F1S9Y6;Q29349	1	6.6428	0.411466	4.49894	grad 2	grad 3	Uncharacterized protein OS=Sus scrofa PE=1 SV=1		480.426	121.502	600.703	748.683		300.964	674.693		2.24178		0.359262
F1SSG1	1	6.2924	0.00502981	3.62752	grad 3	crude	Uncharacterized protein OS=Sus scrofa GN=YKT6 PE=1 SV=1	YKT6	269.497	202.369	464.677	536.037		235.933	500.357		2.12076		0.339868
I3LQ54	1	6.4233	0.000717428	3.69429	grad 3	crude	Uncharacterized protein OS=Sus scrofa PE=1 SV=1		634.123	571.175	1188.06	1325.5		602.649	1256.78		2.08542		0.334205
F1S092	1	6.9844	0.180888	2.42387	grad 3	crude	Uncharacterized protein OS=Sus scrofa GN=CA12 PE=4 SV=2	CA12	624.398	1065.1	1726.88	1783.24		844.749	1755.06		2.07761		0.332954
I3LK58;I3LKY2;I3LPK8;I3LV34;I3LV80	1	6.8125	0.000212153	Infinity	grad 2	grad 3	Uncharacterized protein OS=Sus scrofa GN=PCDHGB6 PE=4 SV=1	PCDHGB6	274.946	151.625	484.102	397.157		213.286	440.629		2.06591		0.331079
F1SUH8	1	6.0914	0.127328	3.48471	grad 3	crude	V-type proton ATPase proteolipid subunit OS=Sus scrofa GN=ATP6V0C PE=1 SV=1	ATP6V0C	2548.34	920.28	4420.49	2686.16		1734.31	3553.33		2.04884		0.328343
I3LK50	1	6.1827	0.0175817	3.36719	grad 3	crude	Uncharacterized protein OS=Sus scrofa PE=1 SV=1		643.839	548.129	1263.25	1152.56		595.984	1207.91		2.02674		0.324801
F1RGV7	1	6.0231	0.688552	2.01481	grad 3	crude	Uncharacterized protein OS=Sus scrofa GN=TMEM8A PE=4 SV=2	TMEM8A	307.47	16.1279	282.658	365.75		161.799	324.204		2.00375		0.321116
F1RQI7	1	6.438	0.329793	3.34554	grad 3	crude	Unconventional myosin-VI OS=Sus scrofa GN=MYO6 PE=1 SV=1	MYO6	620.641	432.139	1760.63	339.665		526.39	1050.15		1.995		0.319714
I3LCN6	1	6.0939	0.240633	12.211	grad 2	grad 3	Uncharacterized protein OS=Sus scrofa GN=PURA PE=1 SV=1	PURA	404.584	366.592	589.612	903.18		385.588	746.396		1.93573		0.310217
B9TRW9	1	6.1846	0.0723275	2.07476	grad 3	crude	Guanine nucleotide-binding protein subunit gamma OS=Sus scrofa GN=GNG12 PE=2 SV=1	GNG12	1071.82	740.846	1624.96	1864.48		906.331	1744.72		1.92503		0.308501
F1SIP0	1	6.4071	0.514991	2.21018	grad 2	grad 3	Uncharacterized protein OS=Sus scrofa GN=SEPT2 PE=1 SV=2	42615	372.828	152.017	497.886	447.034		262.423	472.46		1.80038		0.288525
M3UZ93	1	6.5518	0.00189349	85.3714	grad 2	grad 3	Synaptogyrin OS=Sus scrofa GN=SYNGR2 PE=2 SV=1	SYNGR2	439.723	365.007	587.422	852.665		402.365	720.044		1.78953		0.286786
I3LK68;K9J4R6	1	6.4876	0.590907	1.78919	grad 2	crude	Uncharacterized protein OS=Sus scrofa GN=PFKP PE=1 SV=1	PFKP	383.606	176.529	500.038	502.15		280.067	501.094		1.78919		0.286732
F1SDH4	1	6.9352	0.222886	3.44716	grad 3	crude	Uncharacterized protein OS=Sus scrofa GN=SCAMP4 PE=1 SV=2	SCAMP4	705.375	614.22	487.051	1867.65		659.797	1177.35		1.78441		0.285966
F1RT87	1	7.1634	0.637621	1.76877	grad 2	crude	Uncharacterized protein OS=Sus scrofa GN=RAB2A PE=1 SV=2	RAB2A	1254.97	1307.2	1961.69	2570.21		1281.09	2265.95		1.76877		0.28346
F2Z528	1	6.0063	0.133945	2.43578	grad 3	crude	Proteasome subunit alpha type OS=Sus scrofa GN=PSMA4 PE=1 SV=1	PSMA4	804.461	1365.15	1490.81	2199.17		1084.81	1844.99		1.70075		0.272559
I3LKW2;K9J4N3	1	6.1383	0.603672	1.86833	grad 3	crude	Uncharacterized protein OS=Sus scrofa GN=BCAT1 PE=1 SV=1	BCAT1	1498.38	1592.7	2116.06	2975.34		1545.54	2545.7		1.64713		0.263965
B7TJ17;B7U653;I3LAU7;I3LIC4;M3UZ52	1	6.4379	0.367941	2.34626	grad 3	crude	Feline leukemia virus subgroup C cellular receptor family member 2 OS=Sus scrofa PE=2 SV=1		1117.1	6030.62	4644.27	6896.49		3573.86	5770.38		1.61461		0.258753
F1SEV8;I3LT08	1	7.1834	0.0805464	2.76839	grad 3	crude	Uncharacterized protein OS=Sus scrofa GN=EEF1D PE=1 SV=2	EEF1D	799.984	573.355	927.187	1280.72		686.67	1103.96		1.6077		0.257646
F1SUM3	1	7.5693	0.817472	1.59321	grad 2	crude	Uncharacterized protein OS=Sus scrofa GN=SERPINH1 PE=1 SV=1	SERPINH1	32.6398	678.165	177.814	954.645		355.403	566.23		1.59321		0.255324
F1RUK3	1	12.8404	0.328461	2.74544	grad 3	crude	Uncharacterized protein OS=Sus scrofa GN=LOC100624768 PE=4 SV=1	LOC100624768	1108.95	1240.36	804.157	2931.45		1174.65	1867.8		1.59009		0.254824
F1RW43;K7GP35	1	8.5441	0.87814	1.82108	grad 3	crude	Uncharacterized protein OS=Sus scrofa GN=PLP2 PE=1 SV=1	PLP2	5730.39	2044.72	7014	4932.73		3887.55	5973.36		1.53653		0.246242
I3L8I5	1	6.3222	0.363779	4.63271	grad 2	grad 3	Eukaryotic translation initiation factor 6 OS=Sus scrofa GN=EIF6 PE=1 SV=1	EIF6	330.221	280.545	595.109	342.612		305.383	468.861		1.53532		0.246047
B5APU6	1	6.1328	0.0978839	2.9386	grad 3	crude	Actin related protein 2/3 complex subunit 1B OS=Sus scrofa PE=2 SV=1		1177.13	560.91	1124.83	1448.28		869.022	1286.55		1.48046		0.237255
D0G0C6	1	6.1343	0.52564	1.46021	grad 2	crude	Asparagine synthetase OS=Sus scrofa GN=ASNS PE=1 SV=1	ASNS	397.809	561.018	498.168	901.923		479.413	700.045		1.46021		0.23401
F1SL63;K7GS03	1	6.3364	0.651	1.42254	grad 2	crude	Uncharacterized protein OS=Sus scrofa PE=1 SV=2		648.595	488.505	742.889	874.683		568.55	808.786		1.42254		0.227974
F1RGC0;I3LK51	1	8.0403	0.38915	3.53194	grad 2	grad 3	60S ribosomal protein L27a OS=Sus scrofa GN=RPL27A PE=1 SV=2	RPL27A	7684.19	8424.87	6821.82	15669.4		8054.53	11245.6		1.39619		0.22375
F1RN32;K7GQB9;M1TFP4	1	6.1539	0.467036	2.28369	grad 2	grad 3	Uncharacterized protein OS=Sus scrofa GN=GAS6 PE=4 SV=2	GAS6	198.016	178.202	272.602	239.11		188.109	255.856		1.36014		0.217974
I3L5Z9;I3LBR7;I3LPF3;K9J4W6	1	12.43	0.00114409	11.5804	grad 2	grad 3	Uncharacterized protein OS=Sus scrofa PE=4 SV=1		2498.02	3002.28	3522.38	3953.72		2750.15	3738.05		1.35922		0.217825
B2LUG8;I3LU39	1	6.0385	0.420411	22.4631	grad 2	grad 3	Interferon stimulated gene 15 OS=Sus scrofa PE=2 SV=1		99.3125	0	79.4864	53.444		49.6562	66.4652		1.33851		0.214506
F1SVB8;I3LJW6	1	7.1124	0.616663	1.36091	grad 3	crude	Uncharacterized protein OS=Sus scrofa PE=4 SV=1		708.661	1511.95	1172.39	1731.9		1110.3	1452.14		1.30788		0.209598
F1S792	1	6.4467	0.933442	8.26651	grad 3	crude	Solute carrier family 37 (Glycerol-3-phosphate transporter), member 2 tv2 OS=Sus scrofa GN=SLC37A2 PE=2 SV=1	SLC37A2	87.2713	40.089	42.1887	111.506		63.6802	76.8473		1.20677		0.193394
C8C420;F1SQT3	1	7.0171	0.716678	1.18013	grad 2	crude	Solute carrier family 25 member 3 OS=Sus scrofa GN=SLC25A3 PE=2 SV=1	SLC25A3	309.378	2870.76	1804.32	1948.67		1590.07	1876.49		1.18013		0.189126
Q29231	1	7.1594	0.0997421	1.8565	grad 3	crude	Potential laminin-binding protein (Fragment) OS=Sus scrofa PE=2 SV=1		478.621	300.179	458.184	446.529		389.4	452.356		1.16168		0.186168
F6Q402;Q8MIA5;Q8SPK7;Q9GJX6;Q9GJX7	1	6.0167	0.315601	3.46279	grad 3	crude	Uncharacterized protein OS=Sus scrofa GN=SLC5A5 PE=1 SV=1	SLC5A5	614.905	644.86	143.153	1319.34		629.883	731.245		1.16092		0.186047
F1RL74;I3LNG5;I3LSJ3;Q7JFN2;Q7JFN3;Q7JFN4;Q95264	1	6.3883	0.121917	1.66857	grad 3	crude	Uncharacterized protein OS=Sus scrofa PE=1 SV=2		1939.45	1240.71	1685.52	1822.54		1590.08	1754.03		1.10311		0.176781
F1SEV7	1	6.0612	0.130635	1.23176	grad 3	crude	Uncharacterized protein OS=Sus scrofa GN=GSDMD PE=1 SV=1	GSDMD	843.064	754.415	792.544	912.214		798.739	852.379		1.06715		0.17102
F1S0P3	1	6.0448	0.520355	Infinity	grad 3	crude	2',3'-cyclic-nucleotide 3'-phosphodiesterase OS=Sus scrofa GN=CNP PE=1 SV=1	CNP	1	1	0	2.05118		1	1.02559		1.02559		0.164359
B7U3Y5;F1RJ33;Q9XSM8;Q9XSM9	1	6.4151	0.0101784	7.77294	grad 2	grad 3	Galectin OS=Sus scrofa GN=LGALS9 PE=2 SV=1	LGALS9	1595.12	790.172	1151.82	1273.03		1192.64	1212.43		1.01659		0.162916
I3L5F4;I3LTC1	1	6.1431	4.5053e-06	Infinity	grad 3	crude	Uncharacterized protein OS=Sus scrofa PE=3 SV=1	3	1	1	1	1		1	1		1		0.160258
A7UIU7;G1FJ20;H9BYW4	1	6.5621	0.538976	1.38046	grad 3	grad 2	ATP-citrate synthase OS=Sus scrofa GN=ACL PE=2 SV=1	ACL	903.166	662.283	761.329	790.919		782.724	776.124		0.991568		0.158906
I3LC07	1	6.3567	0.569326	1.19228	crude	grad 3	Uncharacterized protein OS=Sus scrofa GN=RAB18 PE=1 SV=1	RAB18	197.079	132.514	163.98	156.275		164.796	160.127		0.97167		0.155718
F1S135	1	6.4784	0.617869	1.11562	crude	grad 2	Uncharacterized protein OS=Sus scrofa GN=RRH PE=1 SV=1	RRH	4884.45	5288.51	4396.39	4722.23		5086.48	4559.31		0.896359		0.143649
I3L6A4	1	6.0717	0.700431	1.30108	crude	grad 3	Uncharacterized protein OS=Sus scrofa PE=1 SV=1		1704.49	1723.11	1364.88	1548.14		1713.8	1456.51		0.849873		0.136199
F1RQP0;Q9GLW8	1	6.2003	0.0927328	1.57771	grad 3	grad 2	Uncharacterized protein OS=Sus scrofa GN=PRDX5 PE=1 SV=2	PRDX5	1665.49	1504.58	1492.88	1191.12		1585.03	1342		0.846671		0.135686
F1RTW7	1	6.6835	0.0481806	3.57376	grad 3	grad 2	Uncharacterized protein OS=Sus scrofa PE=1 SV=2		1171.66	1116.09	850.488	978.304		1143.88	914.396		0.799383		0.128107
F2Z5I5	1	6.1775	0.0570006	81.5859	crude	grad 3	Uncharacterized protein OS=Sus scrofa GN=CSNK2A3 PE=1 SV=1	CSNK2A3	942.945	662.316	587.18	692.603		802.63	639.891		0.797243		0.127764
F2Z5G8	1	6.7279	0.0437	1.67718	grad 3	grad 2	Uncharacterized protein OS=Sus scrofa GN=RPS25 PE=1 SV=2	RPS25	5293.11	5991.02	3845.3	4921.64		5642.07	4383.47		0.776926		0.124509
F1RMZ8	1	6.5891	0.339127	1.31179	crude	grad 2	Uncharacterized protein OS=Sus scrofa GN=LOC106504095 PE=1 SV=1	LOC106504095	1489.94	2058.15	1235.12	1469.66		1774.05	1352.39		0.76232		0.122168
I3LL07	1	6.2098	0.649298	Infinity	crude	grad 3	Uncharacterized protein OS=Sus scrofa GN=AP2M1 PE=1 SV=1	AP2M1	919.951	0	0	672.166		459.976	336.083		0.730654		0.117093
I3LEV3	1	6.0263	0.46794	4.29976	grad 3	grad 2	Ubiquitin carboxyl-terminal hydrolase 37 OS=Sus scrofa GN=USP37 PE=3 SV=1	USP37	266.561	1155.69	376.725	634.742		711.126	505.733		0.711172		0.113971
I3L855	1	7.0379	0.00229293	2.05487	grad 3	grad 2	Protein XRP2 OS=Sus scrofa GN=RP2 PE=1 SV=1	RP2	1924.24	1732.91	1234.28	1319.88		1828.58	1277.08		0.698403		0.111925
F1SMP0;M3VK11	1	6.1118	0.297251	2.88007	crude	grad 3	Uncharacterized protein OS=Sus scrofa GN=LOC100622077 PE=4 SV=2	LOC100622077	5065.6	6991.17	1814.81	6312		6028.39	4063.41		0.674046		0.108021
B3VP30;F1RIT1;I3LF17	1	6.0234	0.688526	1.65054	crude	grad 3	Transient receptor potential cation channel subfamily V member 4 OS=Sus scrofa GN=TRPV4 PE=2 SV=1	TRPV4	238.531	2532.64	822.2	983.89		1385.58	903.045		0.651743		0.104447
A2IBS6;Q29222	1	6.8542	0.0327403	1.59843	crude	grad 2	Sara2 protein OS=Sus scrofa PE=2 SV=1		1182.5	1033.91	703.066	683.545		1108.2	693.306		0.625612		0.100259
F1SFL1	1	6.1977	0.37688	2.49335	grad 3	grad 2	Uncharacterized protein OS=Sus scrofa GN=ARL8B PE=1 SV=2	ARL8B	1539.14	1757.58	216.981	1767.43		1648.36	992.205		0.601934		0.0964646
F1SJQ6;I3LFN7;I3LIZ8	1	6.2981	0.742555	2.29183	crude	grad 3	60S ribosomal protein L14 OS=Sus scrofa GN=RPL14 PE=1 SV=1	RPL14	1025.48	4862.08	2200.1	1103.27		2943.78	1651.68		0.561076		0.0899168
I3LGP8;I3LV55	1	12.8138	0.0929387	1.87855	crude	grad 2	Uncharacterized protein OS=Sus scrofa PE=4 SV=1		1.08846e+06	1.54432e+06	596547	804948		1.31639e+06	700748		0.532326		0.0853094
I3LJX2	1	7.4886	0.812149	8.46406	crude	grad 3	Uncharacterized protein OS=Sus scrofa PE=1 SV=1		4.17532	2808.93	303.114	1095.72		1406.55	699.419		0.497258		0.0796895
Q9N0M7	1	6.288	0.269734	21.1212	crude	grad 3	Micromolar calcium-activated neutral protease 1 isoform B OS=Sus scrofa PE=2 SV=1		1056.52	917.283	42.5121	930.504		986.903	486.508		0.492964		0.0790014
F1RI01	1	6.2242	0.298253	2.05073	crude	grad 2	60S ribosomal protein L13a OS=Sus scrofa GN=RPL13A PE=1 SV=1	RPL13A	2142.29	5218.15	1832.34	1756.83		3680.22	1794.59		0.48763		0.0781466
I3LVB1	1	12.2292	0.00152892	16.8333	crude	grad 3	Uncharacterized protein OS=Sus scrofa PE=4 SV=1		25117.5	23977.2	9341.32	12391.6		24547.4	10866.5		0.442673		0.0709418
F2Z5C9	1	6.2528	0.393329	3.44223	grad 3	grad 2	Uncharacterized protein OS=Sus scrofa GN=MOB1B PE=4 SV=2	MOB1B	485.873	756.405	526.926	2.99597		621.139	264.961		0.426572		0.0683616
B6VGE2	1	7.5909	0.624006	2.40111	crude	grad 2	Caveolin (Fragment) OS=Sus scrofa GN=Cav1 PE=3 SV=1	Cav1	2278.15	2013.17	1.86094	1785.36		2145.66	893.613		0.416474		0.0667433
F1SCA0;I3LD21;I3LTQ1	1	6.4001	0.389029	15.3829	grad 3	grad 2	Uncharacterized protein OS=Sus scrofa GN=BTAF1 PE=4 SV=2	BTAF1	269.366	1476.11	67.9833	520.137		872.74	294.06		0.336939		0.0539971
K9J6J4	1	12.3518	0.201904	3.13988	crude	grad 2	Caspase-7 isoform alpha OS=Sus scrofa GN=CASP7 PE=2 SV=1	CASP7	78616.5	85571.6	22984.1	29307.2		82094.1	26145.6		0.318484		0.0510395
F1SLS0	1	6.2983	0.0392632	110.562	crude	grad 3	Uncharacterized protein OS=Sus scrofa GN=MORC1 PE=4 SV=2	MORC1	375.32	251.102	36.9173	119.326		313.211	78.1219		0.249423		0.039972
C3W4W6;C8BKC4;F6Q0Q4	1	13.0544	0.00426231	6.59573	crude	grad 3	Influenza virus NS1A binding protein IV OS=Sus scrofa PE=2 SV=1		142350	146852	29310.4	36146.6		144601	32728.5		0.226337		0.0362723
F1S204	1	6.4761	0.0530096	6.64576	crude	grad 3	Uncharacterized protein OS=Sus scrofa GN=ZNHIT3 PE=4 SV=1	ZNHIT3	1485	2250.94	432.066	407.142		1867.97	419.604		0.224631		0.0359989
K7GNM1	1	6.5851	0.00342816	5.09806	crude	grad 2	Uncharacterized protein (Fragment) OS=Sus scrofa GN=LOC100739773 PE=4 SV=1	LOC100739773	28993	36282.2	6481.64	6322.29		32637.6	6401.96		0.196153		0.031435
A7XXV9;B0FWP7	1	12.1108	0.893609	7.06609	crude	grad 3	NAD-dependent protein deacylase sirtuin-5, mitochondrial OS=Sus scrofa GN=SIRT5 PE=2 SV=1	SIRT5	254.874	11747.7	1187.12	1079.24		6001.3	1133.18		0.188822		0.0302602
F2Z5E2;Q19AZ5	1	6.2995	0.00109246	5.30478	crude	grad 2	Uncharacterized protein OS=Sus scrofa GN=SERPINC1 PE=1 SV=1	SERPINC1	2268.75	2472.58	494.326	399.458		2370.67	446.892		0.188509		0.0302101
D6QST6;Q6XGY2	1	6.0326	0.0350044	5.59228	crude	grad 2	2,4-dienoyl-CoA reductase 1 OS=Sus scrofa GN=DECR1 PE=2 SV=1	DECR1	2531.44	2500.16	421.04	478.699		2515.8	449.87		0.178818		0.028657
F1SPS4	1	6.4396	0.362332	15.6554	crude	grad 3	Uncharacterized protein OS=Sus scrofa GN=TIMP3 PE=4 SV=2	TIMP3	550.995	336.26	0.102027	156.998		443.628	78.5499		0.177063		0.0283757
F2Z546;Q95L19	1	6.8991	9.42242e-06	5.73557	crude	grad 2	Ribosomal protein L19 OS=Sus scrofa GN=RPL19 PE=1 SV=2	RPL19	3277.09	3172.96	564.782	559.789		3225.03	562.285		0.174351		0.0279411
A4K553	1	17.4044	0.0075303	8.25735	crude	grad 3	Complement cytolysis inhibitor (Fragment) OS=Sus scrofa PE=2 SV=1		50692.2	47997.7	8044.72	8860.81		49345	8452.77		0.171299		0.0274521
F1RW55;K7GQM4	1	7.0108	0.0158581	5.93545	crude	grad 2	Uncharacterized protein OS=Sus scrofa GN=PRAF2 PE=1 SV=1	PRAF2	75228.9	75845.4	11641.1	13811.8		75537.1	12726.4		0.168479		0.0270001
F2Z4Z0	1	6.6614	0.172925	10.782	grad 3	grad 2	Uncharacterized protein OS=Sus scrofa GN=RAB35 PE=1 SV=1	RAB35	390.104	69.714	34.0526	30.6295		229.909	32.3411		0.140669		0.0225433
Q4TTS4;Q53DY7	1	6.0129	0.213077	7.30383	crude	grad 2	Histone H1.2-like protein OS=Sus scrofa PE=3 SV=1		1553.81	374.063	181.752	82.2019		963.937	131.977		0.136914		0.0219416
I3L701	1	6.9089	0.0138485	167.788	crude	grad 3	Uncharacterized protein OS=Sus scrofa PE=1 SV=1		3389.41	3252.58	368.196	511.699		3321	439.947		0.132474		0.0212301
F1S887;I3L932;I3LAN1;K7GP73	1	12.1104	0.00314518	7.66317	crude	grad 2	Uncharacterized protein OS=Sus scrofa PE=4 SV=2		180460	239919	23198	31659.1		210190	27428.6		0.130494		0.0209127
D3K5N3	1	6.4589	0.10035	9.44388	crude	grad 2	Midkine OS=Sus scrofa GN=MDK PE=2 SV=1	MDK	405.58	1768.63	116.58	113.644		1087.1	115.112		0.105889		0.0169695
F1SPH5;I3L5L2	1	6.9778	0.227089	16.0291	crude	grad 3	40S ribosomal protein S26 OS=Sus scrofa GN=RPS26 PE=1 SV=1	RPS26	1956.68	1621.68	346.355	5.14111		1789.18	175.748		0.0982283		0.0157418
F1RP57	1	12.1618	0.000278623	18.4754	crude	grad 3	Uncharacterized protein OS=Sus scrofa GN=LOC100152536 PE=4 SV=2	LOC100152536	27042.9	20813.1	2209.94	2340.24		23928	2275.09		0.0950806		0.0152374
F1SS16	1	12.4352	3.24577e-05	12.1065	crude	grad 3	Uncharacterized protein OS=Sus scrofa GN=FAM98B PE=1 SV=2	FAM98B	318793	352088	27809.3	30150.2		335440	28979.7		0.0863931		0.0138452
I3LIM2	1	12.0744	0.0452715	32.1089	crude	grad 3	UDP-glucose 6-dehydrogenase OS=Sus scrofa GN=UGDH PE=1 SV=1	UGDH	2574.45	2256.22	229.743	157.702		2415.33	193.722		0.0802051		0.0128535
I3LG67	1	6.8346	0.0241061	Infinity	grad 3	grad 2	Uncharacterized protein OS=Sus scrofa GN=MARCKS PE=1 SV=1	MARCKS	24.275	1	1	1		12.6375	1		0.0791296		0.0126811
I3LVK0	1	6.0936	0.0199499	21.4993	crude	grad 3	Uncharacterized protein OS=Sus scrofa GN=CSF2RA PE=4 SV=1	CSF2RA	1308.86	965.05	55.8842	70.6243		1136.96	63.2543		0.0556347		0.00891589
F1RUI1;K7GLL2;K7GMY3;K7GND4;K7GNR6;K7GP28;K7GQI9	1	7.0006	0.821541	175.377	crude	grad 3	Uncharacterized protein OS=Sus scrofa GN=HSD17B10 PE=1 SV=1	HSD17B10	0	1412.99	0	73.8082		706.494	36.9041		0.0522355		0.00837115
F1S7P0	1	6.0297	0.763483	81.2394	crude	grad 3	Uncharacterized protein OS=Sus scrofa GN=ANKRD24 PE=4 SV=2	ANKRD24	715.411	0	25.0901	11.0052		357.705	18.0476		0.050454		0.00808564
F6Q5P0	1	6.7567	0.0845909	50.9349	crude	grad 3	40S ribosomal protein S13 OS=Sus scrofa GN=RPS13 PE=1 SV=2	RPS13	1217.53	1216.98	22.8692	83.095		1217.25	52.9821		0.0435259		0.00697536
F1S2A0	1	6.1323	0.986322	27.3372	crude	grad 2	Uncharacterized protein OS=Sus scrofa GN=PLXNB3 PE=4 SV=2	PLXNB3	0	657.092	15.2093	8.82717		328.546	12.0182		0.0365801		0.00586225
F1SIV0	1	6.0514	0.0717304	169.68	crude	grad 3	Uncharacterized protein OS=Sus scrofa GN=LOC100737148 PE=4 SV=2	LOC100737148	3012.68	1023.14	86.5645	60.6396		2017.91	73.602		0.0364743		0.0058453
F1RJH8	1	12.3072	0.00276171	224.338	crude	grad 3	Uncharacterized protein OS=Sus scrofa GN=ASL PE=1 SV=1	ASL	2257.11	1905.06	85.1205	33.132		2081.09	59.1262		0.0284113		0.00455313
C7EDN1;F1RVH7	1	6.1702	0.122877	74.3643	crude	grad 3	Insulin-like growth factor binding protein 7 OS=Sus scrofa GN=IGFBP-7 PE=2 SV=1	IGFBP-7	1024.81	964.406	46.2511	0		994.607	23.1255		0.0232509		0.00372614
I3L9A9;I3L9H1	1	12.4148	0.00136326	60.9292	crude	grad 3	Uncharacterized protein OS=Sus scrofa GN=LOC100737211 PE=4 SV=1	LOC100737211	53925.7	80747.9	1550.52	1570.6		67336.8	1560.56		0.0231754		0.00371405
I3LRW8	1	6.9116	0.158452	49.5338	crude	grad 2	Serine/arginine-rich-splicing factor 2 OS=Sus scrofa GN=SRSF2 PE=1 SV=1	SRSF2	1948.53	1493.32	18.9956	50.4892		1720.92	34.7424		0.0201883		0.00323532
F1S4P6	1	6.1457	0.377064	60.4579	crude	grad 2	Eukaryotic translation initiation factor 3 subunit A OS=Sus scrofa GN=EIF3A PE=1 SV=1	EIF3A	559.194	691.185	7.1145	13.5673		625.189	10.3409		0.0165404		0.00265073
F1SI10	1	6.0266	0.199717	66.665	crude	grad 2	60S ribosomal protein L10 OS=Sus scrofa GN=RPL10 PE=1 SV=1	RPL10	1147.96	879.19	9.82147	20.5865		1013.58	15.204		0.0150004		0.00240393
F1RIF3	1	6.3039	0.00245466	70.4859	crude	grad 2	Uncharacterized protein OS=Sus scrofa GN=FAH PE=1 SV=1	FAH	1203.46	992.831	14.7653	16.394		1098.14	15.5796		0.0141872		0.00227361
F1RSW3	1	6.5184	0.464758	Infinity	crude	grad 2	Uncharacterized protein OS=Sus scrofa GN=GSX1 PE=4 SV=2	GSX1	0	642.549	1	1		321.274	1		0.0031126		0.000498819
F1SKQ7;I3L9P8	1	6.3489	0.894716	328.705	crude	grad 2	Uncharacterized protein OS=Sus scrofa GN=GOLGA1 PE=4 SV=2	GOLGA1	0	5699.75	11.5351	5.80497		2849.88	8.67002		0.00304224		0.000487543
F1RYV9	1	6.0192	0.348069	416.122	crude	grad 2	Uncharacterized protein OS=Sus scrofa GN=LOC100623355 PE=1 SV=2	LOC100623355	41796	104.028	77.8575	22.8343		20950	50.3459		0.00240314		0.000385122
Q29194	1	6.9279	0.0313781	667.42	crude	grad 2	Ribosomal protein S2 (Fragment) OS=Sus scrofa PE=2 SV=1		2176.1	1824.81	5.99458	0		2000.45	2.99729		0.00149831		0.000240115
F1RJH2	1	6.3963	1.61025e-06	Infinity	crude	grad 2	Short-chain-specific acyl-CoA dehydrogenase, mitochondrial OS=Sus scrofa GN=ACADS PE=1 SV=2	ACADS	1992.65	1702.81	1	1		1847.73	1		0.000541205		8.67324e-05
F1SKH1	1	6.2986	0.464758	Infinity	crude	grad 2	Uncharacterized protein OS=Sus scrofa PE=4 SV=2		0	4648.91	1	1		2324.46	1		0.000430208		6.89442e-05
F1RV81	1	13.3358	0.011873	3936.51	crude	grad 2	Phosphatase and actin regulator OS=Sus scrofa GN=PHACTR1 PE=3 SV=2	PHACTR1	7846.64	8707.41	4.20527	0		8277.03	2.10263		0.000254032		4.07107e-05
I3LJA5	1	6.2224	0.0661614	Infinity	crude	grad 2	Uncharacterized protein OS=Sus scrofa PE=4 SV=1		10871	54.3156	1	1		5462.67	1		0.000183061		2.93369e-05

## Sheet: Exosome abundance
Samples were prepared using SP3 protocol, 3 ul of 10 ul were used for each LC-MS run
LC method: 100 min 5-30% gradient of acetonitrile in 0.1% formic acid, 75um x 150 mm BEH130 C18 1.7 um column
Acquisition method: HDMSE with ion mobility, 100 min, sensitivity mode, 0.8 sec cycle
Progenesis protein quantification: APEX-120-20-600, sens 4, max charge 5+, min RT window - 0.25 min
Protein identification: Uniprot-Pig-2014 protein database, peptide scores > 6, mass accuracy < 20 ppm
									Normalized abundance							crude	grad		grad/crude		norm to Syntenin-1
									crude		grad 2		grad 3			ave	ave				grad/crude
Accession	Peptide count	Confidence score	Anova (p)	Max fold change	Highest mean condition	Lowest mean condition	Description	Gene name	1	2	1	2	1	2
B2CZF8	38	423.166	0.0164803	2.68728	grad 3	crude	Milk Fat Globule-EGF Factor 8 (Lactadherin)	MFGE8	1.01574e+06	1.17718e+06	1.76503e+06	2.46307e+06	2.82166e+06	3.07135e+06		1.09646e+06	2.11405e+06		1.92806		0.308987
I3LVD5;A0A140H1A5;A0SNU5;Q28937;Q8SPK6;Q95319;A1BPP7	36	495.991	0.0399296	2.16142	grad 3	crude	Actin Gamma 1	ACTG1	1.06211e+06	1.26648e+06	1.56847e+06	2.19748e+06	2.3588e+06	2.67427e+06		1.1643e+06	1.88298e+06		1.61727		0.25918
F1S073	36	434.795	0.0030732	4.81298	grad 3	crude	Annexin A2	ANXA2	322318	398145	1.01971e+06	1.30411e+06	1.64533e+06	1.82225e+06		360231	1.16191e+06		3.22547		0.516906
F2Z5C1	26	314.826	0.0036503	3.51336	grad 3	crude	Annexin A5	ANXA5	335202	346320	718373	951266	1.17754e+06	1.2169e+06		340761	834819		2.44987		0.39261
D2WKD6;F1SAX3;I7HD36;O62815;Q95M24	56	595.159	0.00989037	2.85916	grad 3	crude	ATPase Na+/K+ Transporting Subunit Alpha 1	ATP1A1	389673	411879	643976	836823	1.03902e+06	1.25274e+06		400776	740400		1.84742		0.296063
F1S9Q3;F1S9Q1;Q29578	44	486.323	0.000306103	5.53669	grad 3	crude	Heat shock 70 kDa protein 1B	HSPA1B	183784	180713	658569	782309	1.01166e+06	1.00645e+06		182248	720439		3.95306		0.633508
F1SJB5	25	255.366	0.00151472	5.80744	grad 3	crude	Annexin A1	ANXA1	137537	149092	479411	628838	790189	874393		143315	554124		3.86649		0.619635
F1RT83	20	217.623	0.000409218	7.77439	grad 3	crude	Syntenin-1 (SDCBP)	SDCBP	77989.4	72248.4	420680	516796	558056	609952		75118.9	468738		6.23995		1
F1SHL9;Q29582;I3LAK4	34	381.998	0.017375	1.95964	grad 3	crude	Pyruvate Kinase, Muscle	PKM	246208	245124	336112	433009	468443	494391		245666	384561		1.56538		0.250865
F1RUN2	14	145.725	0.00591491	4.03289	crude	grad 2	Serum albumin OS=Sus scrofa GN=ALB PE=1 SV=1	ALB	1.29778e+06	1.72951e+06	327961	422690	434452	471816		1.51365e+06	375325		0.247961		0.0397377
F1RVE7;K7GS94;K7GNY7	26	255.655	0.00824444	2.81744	grad 3	crude	Integrin beta 1	ITGB1	127876	142908	301205	398950	354389	408530		135392	350077		2.58565		0.414371
I3LF32;B7STY5;F1RQS2	34	348.131	0.00316656	4.00073	grad 3	crude	Chloride intracellular channel 6	CLIC6	110534	136084	312172	385847	477413	509238		123309	349009		2.83037		0.453589
B2D2K7;I3LB80	28	318.526	0.0145688	2.68834	grad 3	crude	Solute carrier family 3 member 2	SLC3A2	172305	187202	289574	406801	465068	501409		179754	348188		1.93703		0.310423
A7WLI1;Q007T3	12	123.737	0.00160681	6.91701	grad 3	crude	CD81	CD81	48370.9	43912.5	251666	356152	329844	308482		46141.7	303909		6.58642		1.05552
A0A140H1A1;I3LGB8;A7LGJ4;I3L5Z2;F1SIC5;I3LSH8	12	121.1	0.0160201	3.9584	grad 3	crude	Solute Carrier Family 2 Member 1 (GLUT1)	SLC2A1	120935	123533	229911	317171	391770	575933		122234	273541		2.23785		0.358633
M3VH45;F1S0V2	50	600.691	0.000649504	3.24527	grad 3	crude	Annexin A6	ANXA6	118687	120945	252531	284089	371860	405811		119816	268310		2.23934		0.358872
J9JIL3;Q9N0I6	12	167.182	0.0222043	2.33399	grad 3	crude	ATPase Na+/K+ Transporting Subunit Beta 1	ATP1B1	112458	121340	207173	300206	262721	282962		116899	253690		2.17016		0.347785
A5A8V6;I3L7U0;Q9BDE8;Q9BDE9	28	292.918	0.000424776	8.34894	grad 3	crude	Heat shock 70kDa protein 1A HSPA1A	HSPA1A	44897.2	46007.1	214271	266887	362752	396203		45452.1	240579		5.29302		0.848248
F1RQU2;Q9GLE9;Q29284;F1SRK6;Q29379	23	214.735	0.18441	1.84027	grad 3	grad 2	Heat Shock Protein 90kDa Alpha Family Class B Member 1	HSP90AB1	263257	386581	297699	181422	442210	439500		324919	239560		0.737292		0.118157
F1RRD6	37	365.986	0.00060825	5.71083	grad 3	crude	PDCD6IP (ALIX)	PDCD6IP	52032.9	51654.9	217117	260445	275780	316364		51843.9	238781		4.60577		0.738111
B8XH67	24	227.165	0.0107722	4.31724	grad 3	crude	Solute Carrier Family 9 Isoform A3 Regulatory Factor 1	SLC9A3R1	62682.3	96056	192690	237895	326033	359279		79369.2	215293		2.71255		0.434707
F1SA70	14	146.451	0.00802897	4.71953	grad 3	crude	Heat Shock Protein Family A (Hsp70) Member 2	HSPA2	55532.9	76411.9	179848	247578	290978	331739		65972.4	213713		3.23943		0.519143
Q0PY11;Q4QZ00;B9W5V0;F1STM4;F1STN7	20	227.668	0.0582489	1.54515	grad 3	crude	Elongation factor 1-alpha	EEF1A	159355	180158	191577	233775	247716	276883		169756	212676		1.25283		0.200776
F1RTN3	48	504.667	0.0617249	2.02838	crude	grad 2	Moesin	MSN	417197	435375	166188	254133	263410	299060		426286	210161		0.493004		0.0790077
F1SGT4;K7GL11;K7GN90;K7GND9;K7GLE2;K7GLL1;K7GM14;K7GKE4	15	171.151	0.0123214	3.46415	grad 3	crude	CD44	CD44	64027.2	87557	164900	218327	247023	278088		75792.1	191613		2.52814		0.405155
F2Z5U0;A4US66;A7U5U2	9	99.0128	0.00344324	4.31044	grad 3	crude	Ribosomal Protein S27a	RPS27A	49745.9	54414.8	158293	219229	217352	231626		52080.4	188761		3.62441		0.58084
K7GSR6;F1S0I1	21	231.714	0.00388574	3.35659	grad 3	crude	5'-Nucleotidase Ecto	NT5E	70333.4	67900	157004	208970	232392	231600		69116.7	182987		2.64751		0.424284
F1S431	6	44.4677	0.467956	1.94708	crude	grad 2	Alanyl-TRNA Synthetase	AARS	199088	513337	155607	210286	232075	234149		356213	182947		0.513588		0.0823066
F1SC82;I3LR15	59	478.516	0.033397	2.1347	crude	grad 2	Myoferlin	MYOF	335485	421970	152352	202478	241762	250883		378728	177415		0.46845		0.0750728
F1SB42	27	273.278	0.0132292	3.44274	grad 3	crude	Ezrin	EZR	69586.7	92239.3	155840	198687	248100	309024		80913	177263		2.19079		0.351091
K9IWF9;F1RMJ4;F1RP39;F1S2H7;K9J6M1	59	530.717	0.0115445	2.16779	grad 3	crude	IQ Motif Containing GTPase Activating Protein 1	IQGAP	113304	110863	149745	192839	244383	241563		112083	171292		1.52825		0.244915
K9IVP5;Q95272;I3LIE3;I3LV99	81	818.854	0.00778707	1.87052	crude	grad 2	Myosin, Heavy Chain 9, Non-Muscle	MYH9	286607	337515	161481	172181	199333	209003		312061	166831		0.53461		0.0856755
F1RNU9	24	263.237	0.00977261	2.02165	grad 3	crude	Glucose-6-phosphate isomerase	GPI	92258.7	84439.8	137594	169850	176948	180274		88349.3	153722		1.73994		0.278838
F1SHC1;A7E1S4;A7E1S5;Q2XVP3;A7E1S6;Q29220;Q29196	15	195.738	0.160268	1.43457	grad 3	grad 2	Tubulin Alpha 1c	TUBA1C	151375	153022	131956	170763	188020	246252		152198	151359		0.994488		0.159375
F1SRB9	9	90.2949	0.0652624	4.83701	grad 2	crude	Hsp70-interacting protein (ST13)	ST13	27328.9	35240.2	126649	175999	186972	71414.1		31284.6	151324		4.83701		0.775169
F1RPH0;K7GKJ8;K7GRJ0;K7GNI9;K7GSU7;F1RPH1;Q6T4P2;K7GMF2;K7GNH6;Q6T4P4	18	191.276	0.54908	1.61571	grad 3	grad 2	Phosphoglycerate kinase 1	PGK1	102086	263047	122830	157947	207592	246061		182567	140388		0.76897		0.123233
D0G7F6;Q1W5B8;Q1PC32	17	188.894	0.00340443	3.60791	grad 3	crude	Triosephosphate isomerase 1	TPI1	41097.8	50073.3	125179	155152	158216	170721		45585.6	140166		3.07478		0.492758
A2RQD8;B5B2Z3;A4USB0;F1RYJ4;A1Z1R6;K7GPM1;K7GT59;K7GS65;Q9GM52	34	313.3	0.00888578	2.738	grad 3	crude	Integrin Subunit Alpha V	ITGAV	54898.5	45029	116580	154878	138072	135530		49963.7	135729		2.71655		0.435348
A5A758;F1SGG3	18	146.979	0.0152948	3.82358	crude	grad 3	Keratin 1	KRT1	340799	516461	113025	153415	107636	116567		428630	133220		0.310805		0.0498089
F1REZ0	12	126.371	0.00745406	4.27884	grad 3	crude	EGF-like repeat and discoidin I-like domain-containing protein 3	EDIL3	35106.1	42529.4	108902	157508	154123	178066		38817.8	133205		3.43156		0.549934
D0G0C5;F1SLC4	19	190.473	0.000345386	5.43187	grad 3	crude	Annexin A4	ANXA4	31272.1	33320.7	121647	140469	167775	183085		32296.4	131058		4.05796		0.65032
B0LY42;I3L9F1	14	172.915	0.00256547	3.68722	grad 3	crude	CD147 (Basigin)	BSG	60007	59493.1	120885	127319	193057	247567		59750.1	124102		2.07702		0.332858
F2Q9A3;Q9GK25;Q29564	14	147.886	0.00828948	3.54709	grad 3	crude	Peptidylprolyl Isomerase A	PPIA	36925.4	38398.4	105125	140449	114485	152695		37661.9	122787		3.26025		0.52248
F1SK35	18	168.059	0.00296162	3.03852	grad 3	crude	Retinaldehyde Binding Protein 1	RLBP1	55621.4	56762.2	108638	135655	164816	176664		56191.8	122146		2.17374		0.348359
F1RI39;Q5MCI8	44	448.88	0.00831567	2.37363	grad 3	crude	Actinin Alpha- 4	ACTN4	64136.5	67574.3	102302	130791	160490	152143		65855.4	116547		1.76974		0.283614
I3L5D5	37	300.155	0.0708682	1.87505	grad 3	crude	AHNAK Nucleoprotein	AHNAK	80146.7	94436.2	99315.5	133660	145922	181431		87291.4	116488		1.33447		0.213859
Q06AS6;Q06AS7;Q28946;I3LA61;E8ZF15	16	177.243	0.00935902	3.49503	grad 3	crude	G Protein Subunit Alpha I2	GNAI2	47682.3	54087.6	94339	135908	175627	180061		50884.9	115123		2.26243		0.362572
I3LSK5;F2Z4Z8;F1SLU8	11	118.319	0.0337135	2.63236	grad 3	crude	G Protein Subunit Beta 2 (Transducin Beta Chain 2)	GNB2	49641.4	52228.5	85690.3	133973	121485	146673		50934.9	109832		2.15632		0.345567
A0A0C3SG01	22	236.909	0.00207365	2.84843	crude	grad 2	Apolipoprotein A-I	APOA1	292554	325172	98235	118631	112750	111368		308863	108433		0.351071		0.0562619
D2SW96;Q70PG4;Q29385	12	124.898	0.0248826	3.53819	grad 3	crude	L-lactate dehydrogenase	LDHA	38797.2	50790.5	81902.6	129254	144824	172155		44793.8	105578		2.35699		0.377726
I3L5M4	4	28.7315	0.00135874	2.76485	grad 3	crude	Carbonic Anhydrase 14	CA14	42092.5	42865.8	94387.6	110424	121685	113212		42479.1	102406		2.41073		0.386338
A0SNU7;F1SLR8;Q71UN0	5	80.5686	0.0357769	1.67813	grad 3	crude	Glyceraldehyde-3-phosphate dehydrogenase	GAPDH	64543.8	62683	87866.7	116047	107926	105577		63613.4	101957		1.60276		0.256855
F1SJS8;O62766	18	174.543	0.00623001	4.28318	grad 3	crude	Transgelin	TAGLN	27165.3	21213.6	87585.5	113633	90498.1	116717		24189.5	100609		4.15923		0.666549
I3LDS3;F1RXF8;F1RXG1;I3L6B5	19	160.796	0.00444545	3.17484	crude	grad 3	Keratin 10	KRT10	220953	268234	92811.4	107313	82822.2	71260.1		244594	100062		0.409096		0.0655608
B6ICW6;Q95HD5;A4ZVH3;L7USE8;L7USD9;L7UVQ8;L7UYV1;L7UVR8;L7UYW7	14	133.395	0.00186977	4.09509	grad 3	crude	SLA-2 histocompatibility antigen, class I	SLA-2	31915.7	39838	97337.7	102230	138137	155700		35876.9	99783.9		2.78129		0.445723
B6VNT8;C7AI81;F1SLG5;B2ZFN7;O62788	26	333.98	0.0924894	1.46767	grad 3	grad 2	Cardiac muscle alpha actin 1	ACTC1	95642.5	109362	83605.1	109409	140215	143066		102502	96507.2		0.941511		0.150885
M3V836;F1RVN0;F1RVM6;I3L7B9	14	146.545	0.00121928	4.59356	grad 3	crude	Glutathione S-transferase pi 1	GSTP1	28226	27811.4	82125.9	104382	126047	131365		28018.7	93254.2		3.32828		0.533383
B0LY43;B2CZF5;F1SBQ5;A9NJG8	9	103.213	0.0185433	2.64179	grad 3	crude	Monocarboxylate transporter 1	SLC16A1	36216.8	42684.8	85740.2	99897	86570.1	121872		39450.8	92818.6		2.35277		0.377049
F2Z5B2;I3L630	25	225.904	0.987611	1.02923	grad 3	grad 2	Tubulin Beta 2B Class IIb	TUBB2B	91763.7	94117.9	80824	102060	78797.7	109433		92940.8	91442.2		0.983876		0.157674
F1RKW9;Q29059	39	334.256	0.136717	1.36116	grad 3	grad 2	Myosin ID	MYO1D	102976	112968	76972.2	92496.3	104677	125998		107972	84734.2		0.78478		0.125767
B1Q039	8	80.9365	0.00370015	4.081	grad 2	crude	Crystallin Alpha B	CRYAB	19035.4	21814.2	72076	94631.7	65566.9	76216.9		20424.8	83353.8		4.081		0.654013
Q29568	6	70.1484	0.001023	2.59936	grad 2	crude	Enolase 1	ENO1	32840.8	30975.5	77000	88881.5	81098.8	80055.1		31908.1	82940.8		2.59936		0.416568
F1S8Y5;B5KJG2	11	128	0.0022016	4.91212	grad 3	crude	Phosphoglycerate Mutase 1	PGAM1	15243.6	20532.6	73534.9	78756.6	93193.1	82544		17888.1	76145.8		4.25679		0.682183
I3LPQ3	7	75.941	0.883535	2.65059	crude	grad 2	Potassium Voltage-Gated Channel Subfamily J Member 13	KCNJ13	35127.6	366966	75854.8	75844.9	104006	133849		201047	75849.9		0.377275		0.0604612
F1SL24;I3LPR3;K7GMI9;Q8MJ48;D7PI99	3	32.4232	0.00130568	9.94955	grad 3	crude	CD9	CD9	8720.65	11620.8	60014.8	76908.1	104061	98326.8		10170.7	68461.4		6.73124		1.07873
F1SU59;I3LEY2	14	145.704	0.00366404	3.07672	grad 3	crude	Annexin A7	ANXA7	28091.6	27012.2	58786.4	75610.8	82325.4	87213.6		27551.9	67198.6		2.43898		0.390866
F1RT62;K7GKU7;K7GNL6;K7GNC3;K7GSF0;K7GM89	21	188.138	0.0032935	3.3972	grad 3	crude	Integrin alpha-3	ITGA3	24850.8	27805.9	57585.3	73287.9	91568.1	87317.3		26328.4	65436.6		2.4854		0.398305
D2WKD7;F1RGF9	5	45.0941	0.0530643	2.18168	grad 3	crude	ATPase Na+/K+ Transporting Subunit Alpha 3	ATP1A3	34509.9	36187.4	50373.5	79751.5	74919.5	79319.2		35348.6	65062.5		1.84059		0.294969
F1RKG8	11	117.414	0.000506564	5.03048	grad 3	crude	Phosphatidylethanolamine Binding Protein 1	PEBP1	17581.7	17411.1	57334.4	67940.1	91977.8	84052.6		17496.4	62637.3		3.58001		0.573724
F2Z5M2;K7GMM3	4	46.7027	0.000637584	5.8195	grad 3	crude	S100 Calcium Binding Protein A10	S100A10	15955.2	14840.2	51742.2	63937.1	89136.5	90077.6		15397.7	57839.7		3.75637		0.601988
I3L9H2	13	135.259	0.00100144	5.11718	grad 3	crude	Copine 2	CPNE2	13048.4	16448	54857.3	60084	76302.2	74636		14748.2	57470.6		3.8968		0.624492
F1RM45	18	179.184	0.00536891	2.26397	crude	grad 2	Apolipoprotein E	APOE	115168	137910	52624.6	59160.9	62057.4	57641.1		126539	55892.8		0.441703		0.0707863
F1S2E2;K7GQ59	19	175.519	0.00110557	7.26335	grad 3	crude	Annexin A11	ANXA11	11224.8	8280.21	51924.2	57055.1	71051	70620.7		9752.5	54489.7		5.58725		0.895401
F1SUT8;D3K5K6;F1RMX5;F1RY15;F1STZ2;I3L7R2;I3LEB9;B5M6R3;D3K5K5;F1RVG1;F1S1L0;F1SR66;F1STZ5;I3LG48	19	143.841	0.00932502	3.09591	grad 3	crude	EPH Receptor A2	EPHA2	23479.9	29619.5	49317.1	57234.1	73532.1	90858.8		26549.7	53275.6		2.00664		0.321579
C0MHR2;F6PV15;K7GQL8;I3LGD4;Q29199	26	224.893	0.353641	1.31634	grad 3	grad 2	Clathrin heavy chain	CLTC	67253.8	66119.7	48231.2	57645	82303.8	57065.1		66686.7	52938.1		0.793833		0.127218
I3LG15;K9IVW6;B6E5P8;B6C6Q5	10	86.835	0.00301467	1.97474	grad 3	crude	Solute carrier family 2, facilitated glucose transporter member 3	SLC2A3	34340.3	34297.9	48616	55573.9	69341.1	66201.4		34319.1	52095		1.51796		0.243265
A9X6R3;A4GUC2;Q6RJT1	15	159.962	0.00652928	2.95678	grad 3	crude	Integrin beta-8	ITGB8	18911.8	19419.6	44655.5	57204.9	62326.7	51011		19165.7	50930.2		2.65736		0.425863
F1SPK8;K7GLY5;K7GST0;K7GP48	4	38.682	0.00143782	5.69735	grad 3	crude	CD63	CD63	11508.9	9228.84	45331.4	56027.2	57573.1	60576.8		10368.9	50679.3		4.88764		0.783283
I3LN55	6	60.5694	0.00466438	3.33926	grad 3	crude	Sodium/potassium-transporting ATPase subunit alpha 2	ATP12A	20118.2	19310.7	42918.1	56558	62080.2	69583.1		19714.4	49738.1		2.52293		0.404319
F1RQR4;I3LTZ1	23	179.189	0.0244032	1.79408	grad 3	crude	EH Domain Containing 1	EHD1	35441.5	37490.6	43684.1	54973.6	68094.1	62751.6		36466	49328.8		1.35273		0.216786
M3VK17;F1SIC6	7	74.1599	0.00825138	2.28865	grad 2	crude	CD276	CD276	20911.8	21132.4	42215.8	54008.4	38221.8	39636.3		21022.1	48112.1		2.28865		0.366774
F1RJS2;K7GSW5;K7GNZ2;I6QTG7	19	208.439	0.00395212	3.85777	crude	grad 2	Clusterin	CLU	170531	198040	42505.2	53034.8	68182.6	56718.6		184286	47770		0.259217		0.0415415
I3L9V2	14	115.401	0.00200359	3.42483	grad 3	crude	Vesicle Amine Transport 1	VAT1	20210.6	19670.1	42043.2	50318	72850.9	63733.6		19940.4	46180.6		2.31594		0.371147
I3LKL3	10	89.4374	0.000783059	6.72126	grad 3	crude	G Protein-Coupled Receptor Class C Group 5 Member C	GPRC5C	7965.38	7389.95	40906.8	50011.5	56169	47038.1		7677.66	45459.2		5.92096		0.948881
K9IVR7	17	145.45	0.167555	1.38371	grad 3	crude	WD repeat-containing protein 1	WDR1	44403.6	37555.6	40610.7	50218.7	52344.1	61063.4		40979.6	45414.7		1.10823		0.177602
F1SRL9;I3L661	7	68.6464	0.0395767	8.07103	grad 3	crude	Brain Abundant Membrane Attached Signal Protein 1 (BASP1)	BASP1	6234.59	8589.53	42977.2	45470.8	30590.1	89055.8		7412.06	44224		5.96649		0.956177
F1SS26;K7GPJ3;Q5U903;Q1RP81	25	219.487	0.00169546	3.00984	crude	grad 2	Thrombospondin 1	THBS1	125883	137822	40319.9	47294.5	49139.5	44341.4		131853	43807.2		0.332244		0.0532447
F1RRN0	19	145.702	0.000480015	3.21815	grad 3	crude	Protein Tyrosine Kinase 7	PTK7	18845.5	19243.2	40447.2	46067.5	60683.3	61891.7		19044.3	43257.4		2.2714		0.36401
F1S3U9	16	134.145	0.00916908	2.70815	grad 3	crude	Peroxiredoxin 1	PRDX1	22327.1	24600.3	38477.7	47282.8	57235.3	69851.2		23463.7	42880.2		1.82751		0.292873
I3LIL4	30	237.739	0.0162161	2.32602	grad 3	crude	Myosin IC	MYO1C	25466.9	24307.6	38155.8	45497.6	50584.3	65192.5		24887.3	41826.7		1.68064		0.269336
B2CZR7	5	41.6827	0.00320127	4.29582	grad 3	crude	Cofilin 2	CFL2	13868.9	16142.2	35244.6	45623.6	61439.2	67483.3		15005.6	40434.1		2.69461		0.431832
F1SB90;Q28945;I3LV59	6	65.5969	0.024249	2.53763	grad 3	crude	G Protein Subunit Alpha I1	GNAI1	15004.2	20364.5	34430.9	44477.4	40999	48753.6		17684.4	39454.2		2.23102		0.357539
F1SGI7	6	49.6934	0.000431427	6.39737	crude	grad 3	Keratin 75	KRT75	139480	157107	35603.7	42060	23335.9	23024.8		148293	38831.8		0.261859		0.0419649
B3VKE8;F1RZH3;K7GKL8	10	89.6335	0.00159155	4.20346	grad 3	crude	Disintegrin and metallopeptidase domain 10	ADAM10	10064.4	12183.3	34654.9	39755.7	49178.8	44338.4		11123.8	37205.3		3.34465		0.536006
B1A3A0;F1RFY2	5	60.4578	0.00253312	3.31852	grad 3	crude	Enolase 3	ENO3	15387.7	14069.2	32919.7	40659.5	46866.5	50886.7		14728.4	36789.6		2.49786		0.400302
F1SEN1;K7GQD0	13	107.03	0.000574853	2.83992	grad 3	crude	Annexin A8	ANXA8	14631.6	16004	35009.1	38396.7	42842.2	44160.4		15317.8	36702.9		2.3961		0.383993
F2Z558;G9F6X7;A0SNV3;Q00P21	9	97.9338	0.00133966	4.95953	grad 3	crude	14-3-3 Zeta	YWHAZ	17832.2	13972.2	35617.1	37004.7	76814.8	80919.9		15902.2	36310.9		2.2834		0.365932
F1RWT2;K7GMS2;K7GPC4;K7GQS5;K7GQL0;F1RK02;F1SKF1	16	142.447	0.0694155	1.37517	grad 3	grad 2	Plastin 3	PLS3	36617.3	40149.1	32132.1	38098.7	46261.5	50317.6		38383.2	35115.4		0.914863		0.146614
Q4U1U4;Q5MJE5;Q4U1U3	12	105.667	0.389584	1.2527	grad 2	crude	Cathepsin D	CTSD	26522.7	29280.2	29533.1	40370.8	30591	27588.4		27901.4	34952		1.2527		0.200754
F1SV14	24	238.005	0.00855852	4.10464	grad 3	crude	Radixin	RDX	14970.9	21214.8	30457.7	38193.8	71519	77010.3		18092.8	34325.7		1.8972		0.304041
F1RUK8;P79315;Q6EEJ3	14	121.357	0.0353943	1.93768	grad 3	crude	GDP Dissociation Inhibitor 2	GDI2	22815.5	18195.3	31280.4	36471.5	43748.1	35717.6		20505.4	33876		1.65205		0.264754
F1SR53;K7GNZ0;D0G772	19	138.81	0.0015383	3.04633	grad 3	crude	Integrin alpha-5	ITGA5	13369.3	12890.5	31830.2	35570.2	43155.2	36840.7		13129.9	33700.2		2.56668		0.41133
F1ST88;I3LRZ5	7	51.5001	0.000610248	4.67358	grad 3	crude	GLI Pathogenesis Related 2	GLIPR2	9559.99	9817.83	30122.1	36219	43892	46671.9		9688.91	33170.5		3.42356		0.548652
I3LL97	8	74.4128	0.0149541	2.22735	grad 3	crude	Cysteine And Glycine Rich Protein 1	CSRP1	18365.3	16713.1	28421.5	37917.6	39104.9	39027		17539.2	33169.5		1.89117		0.303074
I3LBY9;F1SIX2;I3LSS1	10	75.5995	0.116515	1.82633	grad 3	crude	Malate dehydrogenase, cytoplasmic	MDH1	28533.7	19045.7	27918.7	36712.3	44842.8	42053		23789.7	32315.5		1.35838		0.217691
F1SMC0;I3LVT1	10	103.491	0.00122239	2.90577	grad 3	crude	Adenylyl cyclase-associated protein 1	CAP1	11788.7	13132.2	31158.9	33068.7	38522.8	33891.6		12460.4	32113.8		2.57726		0.413026
C4MXZ1;C4MRC5;B9V4E8;F1RRS4	9	101.087	0.0280033	1.45785	grad 2	crude	ADP-ribosylation factor 1	ARF1	22489.9	21180.2	31532.9	32131.4	28495.5	34139.6		21835	31832.1		1.45785		0.233631
I3LAB9	5	37.3109	0.0206758	1.9872	grad 3	crude	Solute carrier family 23 member 2	SLC23A2	16737.8	18775.3	27366.1	35399.5	36860.8	33711.1		17756.6	31382.8		1.76739		0.283239
M3TYK5;F1S6B3;I3LSA3;Q3YB86	18	153.724	0.000878109	4.26132	grad 3	crude	ATPase Plasma Membrane Ca2+ Transporting 4	ATP2B4	12362.6	11511.4	28334	34106.2	51582	50152.5		11937	31220.1		2.61541		0.41914
F2Z560;I3LR74;Q6QAR0	5	47.9242	0.00417375	3.04312	grad 3	crude	RAB5C, Member RAS Oncogene Family	RAB5C	14452.1	12082.2	28125.4	33689.3	38627.1	42120		13267.2	30907.4		2.32961		0.373339
I3LFI0	5	38.4644	0.00864941	2.09953	grad 3	crude	Ras-Related C3 Botulinum Toxin Substrate 1	RAC1	21643.6	21917.5	27485.1	34182.6	45091.8	46366.1		21780.5	30833.8		1.41566		0.226871
F1RS36	21	180.787	0.023045	1.58645	grad 3	crude	Heat Shock Protein Family A (Hsp70) Member 5	HSPA5	23518.6	21948.5	28208.1	32940.6	37826.8	34304.2		22733.5	30574.4		1.3449		0.215531
F1S467	13	112.972	0.213696	1.6185	grad 3	crude	Vesicle Amine Transport 1-Like	VAT1L	17768.9	29735.6	28336.1	32395.4	36493.4	40392.4		23752.2	30365.7		1.27844		0.204879
F1RFY1	6	48.1368	0.000946851	3.43615	grad 3	crude	Profilin OS=Sus scrofa GN=PFN1 PE=1 SV=1	PFN	10435.9	9402.62	26897.8	31073.3	35071.2	33097		9919.27	28985.5		2.92215		0.468297
F1RJ25	10	85.7981	0.00141381	4.41904	grad 3	crude	Fructose-bisphosphate aldolase	ALDOC	7888.79	7355.03	24566.2	31418.4	34278.1	33084.9		7621.91	27992.3		3.67261		0.588564
H6TBN0;A5J2A9;A5J2A8	4	39.9233	0.0039204	3.63293	grad 3	crude	Thioredoxin	TRX1	9023.52	8692.43	26634.5	29231.4	27365.5	36995.3		8857.98	27933		3.15343		0.505361
A5GFT9;A5GFU0;A5GFU5;A5GFU2;A5GFU7;A5GFU4;A4H2R7;Q2I6X7;A4H2R3	16	124.603	0.00142145	2.3664	grad 3	crude	GNAS complex locus	GNAS	19008.2	20535.9	27360.6	28308.1	44218.4	49358.7		19772.1	27834.3		1.40776		0.225605
F1RXD5;F1RVT1;F1RX25;F1SGL6;F1SHQ4;I3LB11;I3LHX9;K7GN09	10	85.1258	0.00201387	3.38266	grad 3	crude	Copine-3	CPNE3	12224.6	11843	24704.9	30831.3	40970.8	40441.6		12033.8	27768.1		2.30751		0.369796
I3LII3	18	151.673	0.105768	1.84315	grad 3	crude	Eukaryotic Translation Elongation Factor 2	EEF2	15686.2	15674.9	26232	29119.9	35876.5	21926.7		15680.5	27675.9		1.76499		0.282853
F1SDX9	9	72.8363	0.00148383	4.08111	grad 3	crude	Peroxiredoxin 2	PRDX2	12702.3	11330.5	27478.3	27822.8	44194.6	53885.7		12016.4	27650.5		2.30107		0.368765
A0PFK5;F6Q4Y6	6	52.4954	0.560728	2.4832	grad 2	crude	Capping protein (Actin filament) muscle Z-line, alpha 1	CAPZA1	17907.3	4094.72	11814.3	42821.1	12587	22954.3		11001	27317.7		2.4832		0.397952
F2Z571	9	69.0161	0.012416	3.18245	grad 3	crude	Tubulin Beta 4B Class IVb	TUBB4B	13917	15181.2	25291.4	28521.4	54443.1	38160.4		14549.1	26906.4		1.84935		0.296374
F1S8X3	7	75.9367	0.00297726	5.30396	crude	grad 3	Secreted Frizzled-Related Protein 5	SFRP5	52849.2	51792.6	22059	30902.3	9523.68	10205.3		52320.9	26480.7		0.506121		0.0811098
A5A759	7	63.4344	0.0220214	2.8369	crude	grad 3	Keratin 2A	KRT2A	53931.2	77192.3	22317.6	29966.5	22763.6	23457.1		65561.8	26142.1		0.398739		0.0639011
I3LVS7	7	52.9508	0.0140884	1.73009	grad 3	crude	Ras Homolog Family Member A	RHOA	19703.7	18749.3	23956.3	28196.9	31755.6	34771.5		19226.5	26076.6		1.35628		0.217355
I3L8L8	6	41.8488	0.156399	5.495	grad 2	crude	Sodium/potassium-transporting ATPase subunit alpha ATP1A4	ATP1A4	4937.85	4453.89	23942.9	27664.7	6535.37	30883.7		4695.87	25803.8		5.495		0.880617
I3LKU0	4	37.4587	0.0418736	3.19896	grad 3	crude	Ras-Related C3 Botulinum Toxin Substrate 3	RAC3	8775.65	15216.8	21626.8	29107.5	36106	40645		11996.2	25367.1		2.11459		0.33888
F1SNL7	9	70.3783	0.00939555	5.64969	grad 3	crude	CNDP Dipeptidase 2 (Metallopeptidase M20 Family)	CNDP2	5719.27	5393.96	17922.2	31482.3	32013.3	30773		5556.61	24702.3		4.44556		0.712436
A4UXY9	6	66.5186	0.00375027	4.00035	grad 3	crude	Nucleoside diphosphate kinase B	NME2	9054.06	10803.6	21330.2	27634.3	39893.6	39543.9		9928.83	24482.3		2.46577		0.39516
F1SL52;Q53J08;D3U657	10	80.9885	0.00105274	2.70626	grad 3	crude	Retinol Binding Protein 1	RBP1	14086.7	14665.3	22757.2	26131.7	39001.5	38809		14376	24444.4		1.70036		0.272497
F2Z5U4;I3L6D2	7	74.8785	0.0129378	2.45104	grad 3	crude	Ras-related protein Rab-1B	RAB1B	10754	8945.42	23956.5	24291.5	20539.3	27744.8		9849.73	24124		2.44921		0.392505
F1SAY0;A4GUH6;I3LUK5;O02834;Q7JJ74	13	104.173	0.00109111	5.50895	grad 3	crude	Prostaglandin F2 receptor negative regulator (PTGFRN)	PTGFRN	4684.14	4953.12	20485.8	26895.9	26276.6	26814.6		4818.63	23690.9		4.91651		0.78791
F1RF28;F1RF27;I3L8H4;Q866A6	14	135.427	0.00336991	5.13313	crude	grad 3	Thrombospondin-4	THBS4	81110.1	82974.3	23209.3	24001.7	18883.6	13082.2		82042.2	23605.5		0.287724		0.04611
I3LNG8	4	25.3573	0.0503926	1.75097	crude	grad 2	Stress Induced Phosphoprotein 1	STIP1	35605.3	45811.7	20763.7	25734.6	26185.4	25228.7		40708.5	23249.2		0.571113		0.0915253
F1SPG0	8	66.9198	0.00147547	2.66986	grad 3	crude	RAB7A, Member RAS Oncogene Family	RAB7A	12264.5	12058.7	21626.9	24524	30852.3	34087.1		12161.6	23075.5		1.89741		0.304075
A8U4R4	9	69.8309	0.0056758	3.69227	grad 3	crude	Transketolase	TKT	7672.41	8193.76	20601.7	25314.8	25214.5	33367.6		7933.09	22958.2		2.89398		0.463784
F1RGF2	2	27.4665	0.0112958	7.66672	grad 3	crude	Cysteine Rich Transmembrane Module Containing 1	CYSTM1	2658.63	5453.31	21124.9	24708.5	30051.2	32140.8		4055.97	22916.7		5.65011		0.905474
F1RGJ2;F1SNX6	19	153.468	0.00961992	3.99869	grad 3	crude	Catenin Alpha 1	CTNNA	7076.5	8299.8	22311.4	22336.4	37003.1	24481.9		7688.15	22323.9		2.90367		0.465336
F1RV50	7	68.0568	4.1556e-05	4.29491	grad 3	crude	Tweety Family Member 2	TTYH2	5747.33	5980.13	21710.1	22659.4	24511.6	25856.7		5863.73	22184.8		3.78339		0.606317
F1SGG6;F1SGI5;I3L5C4;Q29386	10	78.8054	0.00174832	5.95242	crude	grad 3	Keratin 5	KRT5	83037	82417.2	19081.5	24285.9	15351.7	12444.4		82727.1	21683.7		0.262111		0.0420053
F1SLA0;Q0QEM6;K7GLT8;Q29235	16	141.4	0.049102	2.12937	crude	grad 3	Mitochondrial ATP Synthase Beta Subunit	ATP5B	44686.5	38390.7	18729.6	24289.6	16101.2	22913.8		41538.6	21509.6		0.517821		0.0829849
B9ZSM8;K7GL43;Q27HS6	3	37.9352	0.271755	2.86889	grad 2	crude	Thy-1 Cell Surface Antigen (CD90)	THY1	5575.08	9037.08	18528.9	23391.8	8250.14	27849.1		7306.08	20960.3		2.86889		0.459762
C6KE31	7	55.5236	0.000763622	4.85057	grad 3	crude	Solute Carrier Family 6 Member 8 (Creatine transporter)	SLC6A8	5993.06	7130.76	19608.3	22167.8	31824.8	31833.3		6561.91	20888		3.18322		0.510136
F1SFE3	13	105.295	0.000278248	1.96521	grad 3	crude	Fermitin Family Member 2	FERMT2	12148	11754.8	20708.7	20784.5	22809.4	24164.6		11951.4	20746.6		1.73591		0.278194
I3LCQ9;Q71U76;I3LPD9	4	37.0138	0.187897	4.79598	grad 2	crude	Kirsten Rat Sarcoma Viral Oncogene Homolog	KRAS	5121.5	3459.82	32049.9	9105.88	22533	10244.6		4290.66	20577.9		4.79598		0.768593
F2Z5F2;F1RFW5;I3L5L9	6	40.6953	0.0252971	2.69579	grad 3	crude	RAB10, Member RAS Oncogene Family	RAB10	12137.4	12406.9	16690.4	24333.8	29746.7	36419.5		12272.1	20512.1		1.67144		0.267861
F2Z5J9;F1RLQ0	7	52.1789	0.0137274	1.97371	grad 3	crude	RAB11B, Member RAS Oncogene Family	RAB11B	11029	12997.3	18691.6	22217.4	22813.1	24607.8		12013.1	20454.5		1.70268		0.272868
K9IVK6	5	39.5952	0.00842718	5.26716	grad 3	crude	Large neutral amino acids transporter small subunit 1 (SLC7A5)	SLC7A5	4051.66	4878.9	18970	21763.4	17931.1	29107.6		4465.28	20366.7		4.56112		0.730955
A5A766	5	48.7071	0.122314	2.01361	grad 2	crude	Glycoprotein NMB	GPNMB	11240.9	8945.62	14740.2	25907.6	10673.3	9752.89		10093.3	20323.9		2.01361		0.322697
G9JM01;F1S9C5;I3LK77	9	80.512	0.00258726	5.07182	grad 2	crude	Tumor susceptibility 101 protein (TSG101)	TSG101	4288.64	3633.79	17071.5	23109.6	17443.6	19059		3961.22	20090.6		5.07182		0.812798
F1SFQ4	3	18.8965	0.340502	5.758	grad 2	crude	Poly(RC) Binding Protein 2	PCBP2	2545.78	4384.82	17618.1	22288.3	26974.4	2487.75		3465.3	19953.2		5.758		0.922764
I3L5L1	8	66.3065	0.00576283	2.16508	grad 3	crude	RAP1B, Member Of RAS Oncogene Family	RAP1B	14666	13253.7	18251.3	21644.5	29879.1	30569.3		13959.9	19947.9		1.42895		0.229
K9J6J2;F1SMD7	5	48.9358	0.0070308	3.63878	grad 3	crude	Stomatin	STOM	7251.73	7983.78	16385.8	23184	26617.7	28821		7617.75	19784.9		2.59721		0.416223
Q0R678;F1RII4;A0RZB0	10	99.6482	0.000982023	7.38263	grad 3	crude	Parkinsonism Associated Deglycase	PARK7	4328.7	3712.01	17872	21170.9	32499.3	26862.3		4020.36	19521.5		4.85565		0.778156
A5A755;J9JIL1	13	100.276	0.0351808	1.78333	grad 2	crude	G Protein Subunit Alpha Q	GNAQ	11172.9	10398.4	22088.5	16380.2	18011.2	19495.7		10785.7	19234.4		1.78333		0.285792
I3VKE6	5	36.7377	0.113505	2.16963	grad 3	crude	Ceruloplasmin	CP	9159.58	15494.9	18349.3	20002.8	22382.6	31108.5		12327.2	19176		1.55558		0.249294
F1RP05	12	86.5404	0.105719	2.17301	grad 2	crude	DnaJ Heat Shock Protein Family (Hsp40) Member A2	DNAJA2	6090.75	11399	18753.4	19252	15675.9	21962.6		8744.86	19002.7		2.17301		0.348242
M3UYX3	7	46.769	0.0438615	4.08989	grad 3	crude	Hepatocyte growth factor-regulated tyrosine kinase substrate	HGS	5121.08	7302.53	19702.2	17710.6	33744.8	17066.3		6211.8	18706.4		3.01142		0.482604
I3LLI8	6	56.4111	0.0134803	3.40123	grad 3	crude	14-3-3 protein epsilon	YWHAE	7559.74	11235	17265.7	20012.1	30560.8	33364.5		9397.37	18638.9		1.98342		0.317858
B7ZEQ3;I3L5L3	3	36.8336	0.00152001	5.45391	grad 3	crude	CD82	CD82	5266.37	4557.15	16315.3	20786.6	25772.8	27803.7		4911.76	18550.9		3.77684		0.605268
E1CAJ5	11	95.5462	0.457845	1.37032	grad 3	crude	Protein disulfide-isomerase A3	PDIA3	15607.9	12917.5	13525.1	22594	18715.4	20373.4		14262.7	18059.6		1.26621		0.20292
Q5IZV0	5	46.1983	0.00229851	3.48034	grad 3	crude	Heat shock protein beta-1	HSPB1	7535.67	7142.51	15699.4	19810.6	25988.6	25096.5		7339.09	17755		2.41924		0.387702
F1SF43;Q9GJX4	11	95.2179	0.0501189	8.88878	grad 3	crude	Gap Junction Protein Alpha 1	GJA1	4399.85	5643.34	19076	15734.2	67187.7	22084.1		5021.6	17405.1		3.46605		0.555462
I3LGE9;I3LUE2;F1SMP3	9	73.6675	0.204597	9.49722	grad 3	crude	Protein Tyrosine Phosphatase, Receptor Type S	PTPRS	11027.2	13423.2	20741.6	14009.2	203697	28513.5		12225.2	17375.4		1.42128		0.227771
F1SEN2	16	156.475	9.41191e-05	7.07545	crude	grad 2	Glutamate dehydrogenase 1, mitochondrial	GLUD1	117517	123231	17645.2	16380.5	25091.9	22663.3		120374	17012.9		0.141334		0.0226498
F1S3B4;K9IVU1	8	71.0898	0.0009847	6.90029	grad 3	crude	IST1 homolog (IST1)	IST1	3548.72	3141.04	16355.3	17428.9	20116.4	26044.9		3344.88	16892.1		5.05013		0.809322
F2Z5B6;A1X899;F1SG00;D0G7F7;F1RGK5;Q29219;Q2XQY5;Q6QA25	5	44.1148	0.00431958	3.4334	grad 3	crude	Tropomyosin alpha-1 chain	TPM1	8168.87	6995.78	14859.3	18527.6	24581.5	27484.8		7582.33	16693.5		2.20163		0.352828
F1S0L1;F1S0J9;F1RXG2;F1RXE5;F1RXG3;I3LHI0	21	172.282	0.000914825	4.65377	crude	grad 3	Keratin 14	KRT14	68862.4	84355.9	15597.6	17773.4	16710.7	16212.8		76609.2	16685.5		0.2178		0.0349042
I3LL80	5	39.9556	0.000578369	3.61121	grad 3	crude	L-lactate dehydrogenase B	LDHB	6285.77	6895.17	15687.4	17088.6	22702	24897.1		6590.47	16388		2.48662		0.398501
F2Z5M4;K7GQD4;F1RY38	5	59.408	0.00186115	4.4673	grad 3	crude	S100 Calcium Binding Protein A16	S100A16	4488.94	3911.94	15753.1	16071.6	16418.4	21110.8		4200.44	15912.4		3.78827		0.607099
F1RHW4	8	56.9507	0.0137068	3.20716	grad 3	crude	Ras Family Small GTP Binding Protein R-Ras	RRAS	5399.66	7010.76	15467.6	16319.5	16567.4	23234.8		6205.21	15893.6		2.56133		0.410473
I3LLD0	4	47.465	0.00147023	6.48601	grad 3	crude	Neuronal membrane glycoprotein M6 A (GPM6A)	GPM6A	3706.25	3024.89	13894.4	17890.2	21798.1	21860.2		3365.57	15892.3		4.72203		0.756743
F1SE25	4	38.186	0.445184	1.16094	grad 2	crude	Solute Carrier Family 20 Member 2	SLC20A2	12172.5	14622	14405.2	16701.5	13658.6	14951		13397.2	15553.4		1.16094		0.186049
I3LIK6	4	42.6412	0.00294926	2.56759	grad 3	crude	Alpha-actinin-1	ACTN1	7670.84	7645.7	14398.6	16701.9	18338	20988.6		7658.27	15550.3		2.03052		0.325407
A9XFX6;D2JYW3;A0PFK4;D2JYW4	8	60.4024	0.00100306	3.38138	grad 3	crude	F-actin capping protein beta subunit	CAPZB	6268.79	5887.75	14365.8	16685.3	19720.4	21385.5		6078.27	15525.6		2.55427		0.409342
D0G0C3;F1S4Y7	12	100.443	0.00301067	4.04079	crude	grad 2	Adenosylhomocysteinase	AHCY	57817.2	67042.2	14855.6	16044.1	25830.4	20207.7		62429.7	15449.9		0.247476		0.03966
I3L893	8	62.1671	0.0104361	2.15951	grad 2	crude	GDP Dissociation Inhibitor 1	GDI1	7646.85	6454.02	14194.3	16256.8	15051.3	12875.4		7050.43	15225.5		2.15951		0.346079
F1SFG0;I3LJ95	2	12.1959	0.00378671	4.83961	crude	grad 3	Ninein	NIN	55797.1	73055.8	12987.3	17192.2	13127.1	13497.5		64426.4	15089.7		0.234217		0.037535
L0N3Z3;I3L7Z1	11	75.505	0.00184955	3.44183	grad 3	crude	Solute Carrier Family 4 Member 5	SLC4A5	6302.95	6365.41	16508.3	13491.1	20816.4	22785.9		6334.18	14999.7		2.36805		0.379499
Q2YHQ3	5	48.5462	0.598995	1.09394	grad 2	grad 3	Filamin-A	FLNA	13040.5	14434.2	14987.5	14810.7	12231.3	15008.1		13737.3	14899.1		1.08457		0.173811
I3LHI3	4	39.8205	0.000960159	4.86973	grad 2	crude	Phospholipid scramblase 3	PLSCR3	2682.35	3418.74	15006.6	14704.1	12755.2	13347.8		3050.55	14855.3		4.86973		0.780413
G3FNU5;A9X6R5;I3LF22	10	67.5608	0.00525844	5.67354	grad 3	crude	Integrin beta-5 (ITGB5)	ITGB5	4118.1	3532.39	17171.7	12494.7	24770.1	18635.2		3825.24	14833.2		3.87772		0.621435
I3L677	10	65.9462	0.00134043	3.97938	grad 3	crude	Glucose-6-phosphate dehydrogenase	G6PD	5244.66	5567.75	13427.3	16219.4	20392.8	22633.8		5406.21	14823.3		2.74191		0.439413
Q5MBI0;Q5MG87;Q863H9	14	126.705	0.00244675	7.98309	crude	grad 3	Fibronectin	FN1	45437.8	44660	13928.2	15284.3	6736.05	4550.02		45048.9	14606.2		0.324231		0.0519605
F1SK55;Q9TU79	9	66.7217	0.00269829	4.41288	grad 3	crude	Coxsackievirus and adenovirus receptor	CXADR	5048.54	5416.31	12841	16360.4	21188	24992.1		5232.43	14600.7		2.79043		0.447189
F1RNK3;M3UZ75	4	34.0605	0.0193812	3.39549	grad 3	crude	Myeloid-Associated Differentiation Marker	MYADM	6208.39	5945.34	11157.2	17686.7	22352.6	18915.2		6076.87	14422		2.37326		0.380333
F2Z5K4	5	43.6034	0.0816182	1.68066	grad 2	crude	Ras Homolog Family Member C	RHOC	8722.03	8346.54	11968.9	16717.6	10054.9	10888.3		8534.28	14343.3		1.68066		0.269339
F1SRH8;K7GKU6;K7GLB3;K7GLP0;K7GLQ9;K7GQJ5;K7GQS9;K7GS75;K7GT37	4	44.7859	0.0141518	3.66754	grad 2	crude	Glycoprotein M6B	GPM6B	3284.61	4499.22	13138.1	15409.4	11142.6	16383.1		3891.91	14273.7		3.66754		0.587752
I3LVF9	3	31.2548	0.00150323	4.76745	grad 3	crude	Vesicle Associated Membrane Protein 3	VAMP3	3177.87	3718.67	12534.8	15572.6	17122	15756.9		3448.27	14053.7		4.07558		0.653144
B9V4F1;C4MQ03	4	37.7246	0.060107	1.93688	grad 3	crude	ADP-ribosylation factor 6	ARF6	7923.62	6597.42	12444.1	15406.9	11603.3	16522.2		7260.52	13925.5		1.91797		0.30737
I3L9C8	7	52.29	0.00125054	4.11472	grad 3	crude	Integrin Linked Kinase	ILK	4595.13	5634.46	14493.8	13224.5	20998.7	21093.1		5114.79	13859.2		2.70962		0.434238
F1SIH8	13	94.1598	0.357879	1.629	grad 2	crude	Valosin Containing Protein	VCP	11585.2	5363.39	13633.7	13975.6	11917.6	9613.13		8474.31	13804.6		1.629		0.26106
F1S4Z2	4	37.4416	0.0347277	6.67891	grad 3	crude	Charged Multivesicular Body Protein 4B	CHMP4B	2254.06	4230.5	13920.4	13676.3	14007.8	29302		3242.28	13798.4		4.25576		0.682019
F2Z4Y1	8	69.1154	0.000481509	7.58812	grad 3	crude	14-3-3 Eta (YWHAH)	YWHAH	2706.41	3050.88	12987	14158.2	23841.2	19845.9		2878.65	13572.6		4.71492		0.755603
E7EI20	4	38.5682	0.00127385	4.40566	grad 3	crude	Rho GDP dissociation inhibitor alpha	ARHGDIA	3964.06	4483.09	11614.6	14239.9	18485.6	18729.7		4223.58	12927.3		3.06074		0.490508
F1RFH3;F1RJU4	4	26.3304	0.0108621	1.41716	grad 3	crude	Neurofilament heavy polypeptide	NEFH	11487.8	11872.9	12123.9	13163.3	15917.7	17188.2		11680.4	12643.6		1.08246		0.173473
Q6RCS8;I3LE68;A9X946	4	26.5534	0.00303067	13.6122	grad 2	grad 3	Coagulation Factor III, Tissue Factor	F3	4636.79	6246.66	11493.7	13328	711.61	1111.88		5441.72	12410.8		2.28068		0.365497
F1SJM5;F2Z519	7	53.3257	0.00594009	3.08254	grad 3	crude	Ras Family Small GTP Binding Protein RAP2B	RAP2B	4693	3792.97	10890.2	13718.1	13747.8	12410.5		4242.98	12304.2		2.89988		0.464729
M3UYZ6	7	45.9124	0.00690707	2.31799	grad 3	crude	ATPase Phospholipid Transporting 11A	ATP11A	5860.59	6865.04	11211.4	13024	13978.3	15519.6		6362.82	12117.7		1.90445		0.305203
F1SMQ4;E7EI18;F1S610	9	74.4495	0.248263	2.01379	grad 3	crude	Adenosylhomocysteinase Like 2	AHCYL2	3987.79	8882.47	11779	12424.3	16290.7	9627.27		6435.13	12101.6		1.88056		0.301374
F1RP17	6	38.1479	0.38954	2.36911	grad 2	crude	Chaperonin Containing TCP1 Subunit 3	CCT3	5829.99	4384.27	10024.8	14174	2552.39	10450.2		5107.13	12099.4		2.36911		0.379669
F1SPK7	5	63.6495	0.327736	1.16723	grad 3	crude	Retinol Dehydrogenase 5	RDH5	11903.2	11405.3	10884.3	12911.5	12655	14551.3		11654.3	11897.9		1.0209		0.163607
Q56P20	5	38.4188	0.812959	1.48667	grad 2	crude	ADP-ribosylation factor 4	ARF4	7980.53	7995.35	10997	12753.9	2805.36	18782.9		7987.94	11875.5		1.48667		0.238251
F1SNH3;I3L650;I3L7S4	8	73.8993	0.000122894	3.37841	grad 3	crude	Caldesmon 1	CALD1	6121.23	5766.01	11401.5	11630.6	20664.8	19495.2		5943.62	11516		1.93755		0.310507
Q06AS8;Q28947	7	54.8441	0.0328503	2.14552	grad 3	grad 2	G Protein Subunit Alpha I3	GNAI3	13803.9	9637.44	10388.1	12594.6	25947.6	23362.4		11720.7	11491.4		0.980437		0.157123
F1RIP3;Q9GLE7	7	70.557	0.00372946	12.5427	grad 3	crude	Ferritin, Light Polypeptide	FTL	2362.38	1659.83	13436.2	9248.36	28467.6	21981.9		2011.1	11342.3		5.63982		0.903825
O77773	6	39.6302	0.0152265	3.02065	grad 2	crude	Calcium Voltage-Gated Channel Auxiliary Subunit Alpha2delta 1	CACNA2D1	3979.99	3353.76	10630.7	11522	7763.43	11467.9		3666.87	11076.3		3.02065		0.484083
I3LCA2	9	67.0386	0.000175229	1.49271	grad 3	grad 2	Chaperonin Containing TCP1 Subunit 8	CCT8	12126.2	11768.6	10929.8	11061.7	16338.4	16488.6		11947.4	10995.7		0.920349		0.147493
I3LC73;Q866R7	10	76.3693	0.0118165	1.39712	grad 3	crude	Fatty acid synthase	FASN	9406.18	9954.57	10906.6	11001.2	12877.7	14171.6		9680.38	10953.9		1.13156		0.181341
F1SB63	4	33.2156	0.020496	1.7142	grad 2	crude	T-Complex 1	TCP1	5840	6595.74	9883.34	11434	11475.6	9766.84		6217.87	10658.7		1.7142		0.274714
F1S137;A0A0F6QEH3;Q9XT78;Q9XT79	6	43.1481	0.012248	2.94584	grad 2	crude	Pro-epidermal growth factor	EGF	4146.65	3089.71	9233.09	12084.1	9367.45	9664.07		3618.18	10658.6		2.94584		0.472094
I3L6B4;I3L5Q1	4	26.5521	0.00647896	3.93144	grad 3	crude	Sodium- and chloride-dependent transporter XTRP3	SLC6A20	4887.8	4997.3	11732.7	9293.71	22139.1	16723.5		4942.55	10513.2		2.12708		0.340881
F1RI88	5	39.1807	0.169782	2.59993	grad 2	crude	Syntaxin 3	STX3	4721.13	3248.15	9302.63	11417	3180.06	7469.18		3984.64	10359.8		2.59993		0.41666
B3CL06;A0FJ29;Q6YST2;Q6YT39;Q7YS20;Q8WMN8	6	51.1966	0.0517724	5.89232	crude	grad 3	Transferrin	TF	20252.1	19226.1	6014.77	14660.3	4197.32	2502.63		19739.1	10337.6		0.523709		0.0839284
F2Z5N8	5	49.8749	0.0265072	2.18758	grad 2	crude	RAB14, Member RAS Oncogene Family	RAB14	4470.46	4968.47	10915.8	9732.6	10526.7	7544.99		4719.47	10324.2		2.18758		0.350577
K7GRY0;F1RWX8;Q9N1Y0	8	51.7155	0.170854	1.73195	grad 3	crude	Ubiquitin Like Modifier Activating Enzyme 1	UBA1	7620.1	6141.77	10410	10033.6	14675.5	9159.4		6880.93	10221.8		1.48553		0.238067
F1RG59	3	26.3534	0.100807	130.421	crude	grad 3	Tetratricopeptide Repeat Domain 13	TTC13	1.43119e+06	924815	163.446	20137.7	3281.07	14783.6		1.178e+06	10150.6		0.00861678		0.00138091
F1S081;I3LEE5;K7GT68	8	64.3515	0.0108726	3.11876	grad 3	crude	Integrin alpha-6	ITGA	4659.37	3761.89	8733.01	11228.3	11880.1	14383.8		4210.63	9980.66		2.37035		0.379867
K7GQY9	2	33.5112	0.00789373	1.4522	grad 3	crude	Cofilin-1	CFL1	7205	7282.96	9371.7	10219.9	10137.8	10901.6		7243.98	9795.81		1.35227		0.216712
A5A756;I3L6U9	6	42.4587	0.00682919	2.09073	grad 3	crude	G Protein Subunit Alpha 11	GNA11	6029.31	6567.89	8824.87	10603.7	13123.4	13213.9		6298.6	9714.29		1.54229		0.247164
F1RPS8	10	87.2866	0.00154478	1.94494	crude	grad 2	ATP Synthase Alpha Chain, Mitochondrial	ATP5A1	19530.6	17532.4	9660.52	9395.56	11779.6	11827.9		18531.5	9528.04		0.514154		0.0823972
B2ZF47;F1ST54	12	89.1886	0.00244366	6.34027	crude	grad 2	Mitochondrial aldehyde dehydrogenase 2	ALDH2	57415.8	61014.1	8139.78	10539.2	12605.6	9408.6		59215	9339.51		0.157722		0.0252762
F1SJM4;K7GMJ2;K7GN87	6	45.0557	0.00544653	4.12069	grad 2	crude	Neprilysin	MME	2555.07	1969.59	8758.64	9886.06	9674.95	7309.33		2262.33	9322.35		4.12069		0.660373
D9D839;Q95ME5;Q712P4	3	23.9293	0.000874336	4.12926	grad 3	crude	Superoxide dismutase [Cu-Zn]	SOD1	2701.57	2818.21	8339.06	10194.2	11582.7	11210		2759.89	9266.65		3.35762		0.538084
D4NVU5;Q6S7D1;Q9TNZ1	2	21.0098	0.54168	9.85122	grad 2	grad 3	MHC class I antigen	SLA-8	6494.29	6322.94	300.275	18210.4	315.39	1563.63		6408.61	9255.34		1.4442		0.231445
F1RTA1;I3LGT1	9	64.0304	0.159508	2.01197	grad 3	crude	ATP Binding Cassette Subfamily C Member 3	ABCC3	5298.1	4857.79	6324.68	12174.5	10817.9	9615.51		5077.94	9249.57		1.82152		0.291913
F1SPZ4	6	49.4873	0.700223	1.36982	grad 3	grad 2	Plasma membrane calcium-transporting ATPase 1	ATP2B1	10954.7	12622.4	7897.96	10426.9	8056.17	17045.5		11788.5	9162.41		0.777231		0.124557
F1SIE2;I3LGH1	5	33.3973	0.127269	3.60906	grad 3	crude	Stimulated By Retinoic Acid 6	STRA6	2542.4	4756.76	9039.77	9171.79	7783.39	18559.7		3649.58	9105.78		2.49502		0.399846
F1S9Z1;P79326	5	39.5096	0.0384274	2.74996	grad 3	crude	Heat shock protein HSP 90-alpha	HSP90AA1	2647.62	4682.28	8517.67	9648.54	9763.16	10393.8		3664.95	9083.11		2.47837		0.397178
F1S232	4	24.5592	0.00294406	3.53242	crude	grad 2	Aldehyde Dehydrogenase 9 Family Member A1	ALDH9A1	28875.4	34469.1	8484.67	9447.69	11484.1	9491.79		31672.3	8966.18		0.283092		0.0453678
F1SVB0	7	45.7762	0.0900323	2.2592	grad 3	crude	Capping Actin Protein, Gelsolin Like	CAPG	4487.11	7463.43	7589.49	10336.2	12985.8	14012.9		5975.27	8962.83		1.49999		0.240385
E2I6L6;I3LJI8;K7GLI1;Q2LGB0;F1SS18	4	33.5942	0.00170349	3.92551	crude	grad 2	Insulin-like growth factor-binding protein 5	IGFBP5	34112.1	35888.1	8087.72	9744.4	13442.9	11601		35000.1	8916.06		0.254744		0.0408247
F1RJY0	4	27.4232	0.0150113	2.6049	grad 3	crude	Nicastrin	NCSTN	4972.87	4760.02	7698.9	10094.1	14010.2	11343		4866.44	8896.5		1.82813		0.292972
F1SKU3;F1SKU4	8	49.5385	0.00859142	4.74276	grad 2	crude	Crumbs 2, Cell Polarity Complex Component	CRB2	1967.36	1771.67	8421.18	9312.15	7442.22	4718.27		1869.52	8866.66		4.74276		0.760065
I3L929	6	41.2676	0.00416282	5.45537	grad 3	crude	Aldo-Keto Reductase Family 1, Member A1 (Aldehyde Reductase)	AKR1A1	3361.86	2435.53	7921.46	9810.55	16626.6	15000.2		2898.7	8866		3.05862		0.490168
Q06AT6;I3L725	8	67.9422	0.0126748	6.42164	grad 3	crude	Ras Homolog Family Member G	RHOG	1623.9	1564.31	7719.3	9999.23	13395.1	7078.39		1594.11	8859.26		5.55752		0.890635
F1SHC0	2	14.5647	0.816577	1.32398	crude	grad 2	Peripherin	PRPH	10691.7	12691.1	8786.46	8874.48	5500.9	16015.5		11691.4	8830.47		0.755296		0.121042
I3LBV1	7	63.165	0.0093656	1.96846	crude	grad 2	Tubulin Beta 6 Class V	TUBB6	17554.4	16895.2	7916.01	9584.8	11993.3	11130.6		17224.8	8750.41		0.508012		0.0814129
F1SSA6;I3L5B3;I3LJ44	12	111.502	0.0639955	2.78796	crude	grad 2	Myosin, Heavy Chain 10, Non-Muscle	MYH10	23340.6	24867.7	6171.4	11120.2	13196.3	9450.73		24104.2	8645.8		0.358685		0.0574821
A8YQT9;F1RWI5;Q6QAS9;A8YQT8	9	66.3586	0.00105598	4.22502	crude	grad 2	Ribosomal protein L7	RPL7	35659	36676.5	8429.14	8691.58	13825.7	11178.9		36167.7	8560.36		0.236685		0.0379306
F1RWA2	4	34.4263	0.0703574	4.89199	grad 3	crude	Solute Carrier Family 39 Member 12	SLC39A12	787.765	2794.94	7269.43	9591.07	8930.99	8595.56		1791.35	8430.25		4.70608		0.754186
I3LPB5	5	32.9585	0.00325889	2.71634	grad 3	crude	Creatine kinase B-type	CKB	5823.17	5522.01	7660.66	9094.05	14521.6	16295.7		5672.59	8377.35		1.47681		0.236671
F1SSF7;Q1W0S7;Q1W0S8	5	45.564	0.193306	1.53221	crude	grad 3	AE Binding Protein 1	AEBP1	9556.66	10650.8	6831.67	9900.35	5968.08	7220.34		10103.7	8366.01		0.828014		0.132696
B8XSK0;F1S4V8	6	46.5833	0.543023	1.09434	grad 3	grad 2	Copine-1	CPNE1	8632.44	9145.1	7812.93	8812.12	8500.54	9692.87		8888.77	8312.52		0.935171		0.149868
Q8WNW4;F1RX81	5	38.8991	0.00679107	3.69948	grad 3	crude	Beta-catenin	CTNNB1	2399.12	2405.71	6704.26	9918.59	8549.46	9225.92		2402.41	8311.42		3.45961		0.55443
F1RYZ1;K7GRT9	3	20.8053	0.000398634	3.98192	grad 3	crude	CD151	CD151	4628.41	4733.25	7651.1	8549.93	19483.4	17794		4680.83	8100.52		1.73057		0.277338
F1SPG5;I3LHL6	7	61.9643	0.306446	2.14159	crude	grad 3	Fibulin 2	FBLN2	13029.8	14014.2	7267.87	8905.87	2974.04	9653.98		13522	8086.87		0.598053		0.0958427
F1RWA6;I3LAD5	5	32.7925	0.00602761	5.51584	grad 2	crude	Signal transducing adapter molecule 1 (STAM)	STAM	1728.98	1187.64	9146.13	6941.49	7027.06	8778.51		1458.31	8043.81		5.51584		0.883957
F1SMP2;I3LBA8	5	36.2946	0.0569315	3.92451	grad 3	crude	Protein Tyrosine Phosphatase, Receptor Type D	PTPRD	3950.38	2763.66	8477.18	7518.72	17601.2	8748.19		3357.02	7997.95		2.38245		0.381807
I3LFZ8	3	21.9287	0.0292066	2.65063	grad 2	crude	RAB5B, Member RAS Oncogene Family	RAB5B	3692.3	2301.86	7481.73	8406.57	6960.88	6505.9		2997.08	7944.15		2.65063		0.424784
B5APU4;F2Z5D2;Q9GL80	10	66.7545	0.127433	1.89805	grad 3	crude	Actin-related protein 3	ACTR3	4581.09	4796.55	7909.79	7948.92	11244.3	6554.94		4688.82	7929.35		1.69112		0.271015
I3LDC7;Q0QEQ1;F1SK00	6	40.5375	0.455355	1.41487	crude	grad 3	Isocitrate dehydrogenase [NADP]	IDH1	10134.9	9068.52	7629.32	7549.7	9003.95	4568.59		9601.72	7589.51		0.790432		0.126673
F1RIU3;I3L9J4;I3LT97	7	60.2984	0.0682972	1.55967	grad 3	crude	T-complex protein 1 subunit zeta	CCT6A	5246.3	6426.09	7995.73	7123.15	8366.91	9838.21		5836.2	7559.44		1.29527		0.207577
L7UVL1	3	24.8855	0.0019005	5.25178	grad 3	crude	MHC class I alpha chain	SLA-3	2865.8	2335.02	7407.62	7645.23	15101.6	12212		2600.41	7526.42		2.89432		0.463838
F1SQA7	8	86.7109	0.0360041	1.84075	grad 2	crude	Plasma membrane calcium-transporting ATPase 2	ATP2B2	4539.16	3558.19	7316.04	7589.18	5753.95	7028.45		4048.67	7452.61		1.84075		0.294995
F2Z565;A5PI51;Q29368	6	41.0463	0.042831	1.87447	crude	grad 2	Solute Carrier Family 25 Member 5	SLC25A5	14922	12846.8	6871.23	7942.95	8284.86	10761.5		13884.4	7407.09		0.533483		0.0854949
I3LL27	4	33.081	0.00534563	4.87838	grad 3	crude	Vacuolar Protein Sorting 4 Homolog A	VPS4A	2837.92	2324.85	6214.65	8411.63	13718.8	11467.2		2581.39	7313.14		2.83303		0.454015
C0LZL0;C0LZL1;F1RFN9;I3LKF3	5	32.9428	0.0815363	1.75155	grad 3	crude	Fascin Actin-Bundling Protein 1	FSCN1	4678.9	4640.17	5940.78	8677.31	8666.67	7656.11		4659.54	7309.05		1.56862		0.251384
F1RS15	7	45.5527	0.0327691	1.47458	grad 3	crude	Family With Sequence Similarity 129 Member B	FAM129B	5461.02	4922.57	7415.64	7170.97	8303.56	7007.84		5191.8	7293.3		1.40477		0.225126
F1SGJ3;Q6QAP9	11	84.9214	0.048624	1.41341	grad 3	crude	Filamin-B	FLNB	6955.99	5724.32	7022.83	7244.44	8943	8979.51		6340.15	7133.63		1.12515		0.180314
F1SUP1	7	48.4136	0.012487	2.8534	grad 3	crude	Aldo-Keto Reductase Family 7, Member A2	AKR7A2	4783.42	4078.6	6607.77	7585.05	14413.2	10873.7		4431.01	7096.41		1.60153		0.256658
I3LR69;Q95314	3	27.3237	0.190089	2.55709	grad 2	crude	Ferritin, Heavy Polypeptide 1	FTH1	1803.24	3744.6	6112	8074.32	3726.99	7069.28		2773.92	7093.16		2.55709		0.409793
F1SJY6	6	43.9025	0.00581011	5.33806	grad 3	crude	Catenin Delta 1	CTNND1	1589.34	2348.29	6873.5	7025.18	9291.55	11727.7		1968.82	6949.34		3.52971		0.565663
K7GL05;K7GM61;F1SP53;K7GQR8	6	39.807	0.0106343	2.18564	grad 3	crude	Solute Carrier Family 44 Member 1	SLC44A1	4957.62	5072.46	6562.46	7297.03	9741.1	12181.1		5015.04	6929.75		1.38179		0.221443
F1SJJ5;A0SNV0	9	82.6057	0.00209888	5.9146	crude	grad 2	60S ribosomal protein L4	RPL4	41649.3	40200	6804.86	7033.66	7981.43	11246.6		40924.6	6919.26		0.169073		0.0270953
F1RGX2	4	39.5246	0.00678157	5.18706	grad 3	crude	Family With Sequence Similarity 234 Member A	FAM234A	1828.86	1559.56	7425.9	6392.02	6933.57	10642.3		1694.21	6908.96		4.07799		0.65353
F1SQL2;F8SIP2	9	67.4428	0.00697246	8.68213	crude	grad 3	EGF Containing Fibulin-Like Extracellular Matrix Protein 1	EFEMP1	28960.2	30729.5	5070.39	8728.05	3907.64	2967.37		29844.9	6899.22		0.231169		0.0370467
F1SSX0	6	48.7354	0.00385781	3.34926	grad 3	crude	EH domain-containing protein 4	EHD4	2858.32	2928.84	6725.8	7058.35	8377.11	11005.6		2893.58	6892.07		2.38185		0.38171
F2Z5I8	4	36.3749	0.716402	1.21959	crude	grad 2	RAB8A, Member RAS Oncogene Family	RAB8A	6732.82	9999.35	5504.8	8214.71	7807.68	7308.4		8366.09	6859.76		0.819948		0.131403
I3LQG7	2	15.2984	0.00679078	3.66375	grad 3	crude	Vinculin	VCL	2792.43	2056.98	6082.67	7556.56	9072.88	8694.13		2424.7	6819.61		2.81255		0.450734
A0PFK6;A9XFX7;Z4YP73	4	26.7751	0.00867621	5.25275	grad 3	crude	F-actin capping protein subunit alpha 2	CAPZA2	1268.49	2091.08	6145.19	7368.47	8443.94	9203.01		1679.78	6756.83		4.02244		0.644628
A0A068F143;O77732;Q5XPL9	5	35.6493	0.191194	1.84771	grad 3	crude	Glutathione peroxidase 1	GPX1	4721.82	4961.88	4804.5	8304.98	7813.34	10079.3		4841.85	6554.74		1.35377		0.216952
F1SHN1;K7GK71;K7GL63;Q2Q6D5	10	67.4047	0.0641822	3.2804	grad 2	crude	Contactin 1	CNTN1	1260.4	2706.12	7018.61	5993.15	4609.54	4028.76		1983.26	6505.88		3.2804		0.52571
F1SI24	9	58.9695	0.0236543	8.86715	grad 3	crude	Synaptosomal-associated protein SNAP23	SNAP23	615.276	1583.06	5208.26	7791.4	9263.21	10229.7		1099.17	6499.83		5.91342		0.947671
F1STW3	3	19.168	0.0259141	4.94435	grad 3	crude	Sodium/potassium-transporting ATPase subunit beta 3	ATP1B3	1583.69	2453.8	7201.87	5750.85	12562.9	7399.88		2018.75	6476.36		3.20811		0.514125
Q6IG15;Q6IM70	2	27.0728	0.527912	2.37191	grad 2	crude	Reticulon 4	RTN4	5196.82	231.704	3267.96	9608.04	3527.53	3939.92		2714.26	6438		2.37191		0.380118
F2Z5F5	8	74.974	0.00388842	5.66926	crude	grad 2	40S ribosomal protein S8	RPS8	35464	36212.7	5720.85	6922.21	10611.2	7340.67		35838.4	6321.53		0.17639		0.0282679
F1SFV3	3	23.4095	0.000482418	5.7089	grad 3	crude	S100 Calcium Binding Protein A14	S100A14	2012.05	2221.49	5775.63	6745.76	12485.8	11683.1		2116.77	6260.69		2.95766		0.473989
A6M928;I3LLD5;A6M929;A6M930	6	40.6694	0.614453	1.50324	grad 3	grad 2	Eukaryotic Translation Initiation Factor 4A1	EIF4A1	7195.3	6965.54	4819.07	7495.96	12443.5	6068.87		7080.42	6157.51		0.869653		0.139369
F1RYA4;I6NCL0	3	27.1274	0.000770799	21.1971	crude	grad 3	Nucleosome Assembly Protein 1 Like 4	NAP1L4	119941	116106	5480.97	6608.63	4432.67	6703.14		118024	6044.8		0.0512169		0.00820791
F1SU03	15	119.565	0.000277128	5.52831	crude	grad 3	Heparan Sulfate Proteoglycan 2 (Perlecan)	HSPG2	21119	21727.4	5559.26	6434.83	4009.24	3741.13		21423.2	5997.05		0.279932		0.0448613
F2Z5I9	3	22.5007	0.234233	1.67833	grad 3	grad 2	Destrin	DSTN	6265.43	9649.45	5063.85	6924.07	11199.2	8920.53		7957.44	5993.96		0.753253		0.120715
F1SB33	2	12.9378	0.0162671	2.28431	grad 3	crude	Synaptophysin Like 1	SYPL1	5022.46	3874.15	5511.06	6472.07	9818.28	10504.3		4448.3	5991.57		1.34693		0.215856
F1SIC9;I3LV29	14	118.941	0.00221464	13.1868	crude	grad 3	Lysyl Oxidase Like 1	LOXL1	57242.9	54427.4	4721.36	7099.43	4919.61	3548.72		55835.1	5910.39		0.105854		0.016964
F2Z5Q6;Q29198;A1XQU8	4	32.7917	0.00287826	3.46529	crude	grad 2	40S ribosomal protein S6	RPS6	19332.5	21389.5	6005.43	5745.95	6377.33	8164.14		20361	5875.69		0.288576		0.0462465
F1SMZ7;I3L9N6;G9F6X6;Q5UES3	7	61.4372	0.00727627	4.31002	crude	grad 2	Heat Shock Protein Family D (Hsp60) Member 1	HSPD1	25137.7	24933.5	4652.84	6964.56	5457.76	6893.62		25035.6	5808.7		0.232018		0.0371826
G9F6X8	7	51.7456	0.00204852	1.72458	grad 3	crude	Protein disulfide-isomerase	P4HB	4776.77	4551.83	5572.87	5956.64	7818.82	8269.11		4664.3	5764.76		1.23593		0.198068
F1SE73	5	32.6247	0.00202502	8.70512	grad 3	crude	DnaJ Heat Shock Protein Family (Hsp40) Member A1	DNAJA1	1183.43	1009.26	5950.6	5550.44	7809.6	11278.1		1096.35	5750.52		5.24516		0.840577
B5APU3	3	20.0379	0.558254	2.53317	grad 2	crude	ARP2 Actin-Related Protein 2 Homolog	ACTR2	2422.32	2075.99	6038.78	5356.23	286.856	5997.19		2249.16	5697.5		2.53317		0.40596
F1SH25	3	25.5318	0.00267805	4.90261	grad 2	crude	RAB21	RAB21	1021.11	1257.7	5089.54	6082.59	4414.69	3652.38		1139.41	5586.06		4.90261		0.785682
J9JIL5	2	14.9575	0.0366486	4.07677	grad 3	crude	Protein S100-A11	S100A11	3894.79	1925.36	5194.86	5619.25	10858.1	12869.3		2910.08	5407.06		1.85805		0.297766
A8VKH9;F1SL37	3	26.2146	0.273478	6.68306	grad 3	crude	CD47	CD47	1614.43	882.47	7425.45	3334.82	2286.63	14400.3		1248.45	5380.14		4.30945		0.690622
B1A8Z3;F1SFF8;F1RQQ7;F1RQQ8;Q19PY1;Q19PY2	8	57.6918	0.00132177	2.83613	crude	grad 2	Glycogen phosphorylase, liver form	PYGL	15442.7	14990.8	4936.05	5794.59	6983.84	6634.52		15216.8	5365.32		0.352593		0.0565057
F6PUK1;Q0PM28	5	32.3546	0.105916	1.73018	grad 2	grad 3	Serpin Family F Member 1 (PEDF)	SERPINF1	4952.04	4112.09	4642.18	5967.02	3520.61	2611.24		4532.06	5304.6		1.17046		0.187575
F1SUT1	3	21.2659	0.0365654	2.97259	grad 3	crude	Pleckstrin Homology Domain Containing B1	PLEKHB1	1721.68	1944.82	3752.88	6758.13	5244.3	5654.71		1833.25	5255.51		2.86677		0.459423
B6V8C7;F1SEG5;K7GLK5;K7GSD9;K7GKC0;F1SP46	6	49.9692	0.00625007	3.93109	crude	grad 2	40S ribosomal protein S16 OS=Sus scrofa GN=RPS16 PE=1 SV=1	RPS16	20460.4	20522.4	4823.56	5601.75	9546.07	6795.11		20491.4	5212.66		0.254383		0.0407668
I3LAJ6	4	35.146	0.0323558	2.15027	grad 3	crude	Ras Family Small GTP Binding Protein RALA	RALA	3423.8	2690.24	5021.63	5399.81	5673.92	7472.96		3057.02	5210.72		1.70451		0.273161
F1RV20	4	26.798	0.0138776	2.12779	grad 3	crude	G Protein Subunit Alpha 13	GNA13	2249.98	2623.76	4623.78	5714.57	4784.37	5585.94		2436.87	5169.18		2.12124		0.339945
F1SPI3;I3L6B0;K9J4W3;F1RF13;F1S024;F1SK80;I3LFP8;I3LR93	4	26.5603	6.91786e-05	4.72398	grad 3	crude	Sodium- and chloride-dependent taurine transporter	SLC6A6	1761.86	1722.76	4946.89	5354.82	8404.18	8057.1		1742.31	5150.86		2.95634		0.473776
D0G0C8	6	58.2381	0.104974	3.36703	grad 2	crude	Chaperonin containing TCP1, subunit 2	CCT2	1787.74	1218.66	4268.42	5854.2	6830.34	2822.27		1503.2	5061.31		3.36703		0.539592
F1S8J6	5	34.3089	0.0397554	2.95534	grad 3	crude	RAB2B, Member RAS Oncogene Family	RAB2B	2702.09	1893.57	3907.36	6120.98	7085.25	6496.49		2297.83	5014.17		2.18213		0.349703
F1S830	3	18.7011	0.246387	4.10739	grad 3	crude	Retinal Pigment Epithelium-Specific Protein 65kDa (Retinoid isomerohydrolase)	RPE65	416.027	2121.5	5233.24	4773.9	2198.6	8224.01		1268.76	5003.57		3.94366		0.632003
F1SAM3;I3LFD4;K7GLI7	2	19.6531	0.0192243	2.52868	grad 3	grad 2	Cadherin 2	CDH2	9053.14	8653.48	4746.36	5255.54	14810.2	10481.4		8853.31	5000.95		0.564868		0.0905245
D0G6X5	3	27.703	0.116322	2.10428	grad 3	crude	Glutamate-Ammonia Ligase	GLUL	3333.31	3874.73	3923.12	6003.6	8953.8	6213.94		3604.02	4963.36		1.37717		0.220703
F1S340	3	18.9268	0.166177	3.02743	grad 3	crude	Sorcin	SRI	2410.39	3999.86	3910.07	6006.02	6227.33	13179.2		3205.12	4958.05		1.54691		0.247905
F1SM78;F2Z5V6;I3LBF7;Q1HFY1;Q6QAQ4	4	33.2873	0.396746	1.4615	grad 2	crude	Myosin Light Chain 12B	MYL12B	3360.69	3394.55	3841.85	6030.94	4209.45	2748.69		3377.62	4936.4		1.4615		0.234217
I3LL91	3	29.1432	0.17699	3.83355	grad 2	crude	CD200	CD200	2015.6	531.129	5162.36	4600.65	2440.17	1193.26		1273.36	4881.5		3.83355		0.614356
A0A024A2N6;M3VH74;F1RQ14;I3L7D4	8	51.0448	0.000219471	6.56932	grad 3	crude	CD2-associated protein CD2AP	CD2AP	1131.61	958.852	4841.28	4914.63	7012.75	6720.18		1045.23	4877.96		4.66686		0.747901
F1S3M9;I3LUL5	8	52.3657	0.103431	2.8376	grad 3	crude	Erythrocyte Membrane Protein Band 4.1 Like 2	EPB41L2	3560.53	1525.93	4595.72	5145.03	6830.99	7602.32		2543.23	4870.37		1.91503		0.306899
F1SVA2	9	67.0975	0.0067732	6.52582	crude	grad 2	Tubulointerstitial Nephritis Antigen Like 1	TINAGL1	31382.1	30879.1	3692.95	5847.81	5711.29	7733.81		31130.6	4770.38		0.153237		0.0245575
Q2VTP6	3	20.6719	0.436643	1.26939	grad 3	crude	Peptidyl-prolyl cis-trans isomerase FKBP1A	FKBP1A	3885.91	4178.02	3867.53	5665.84	5324.03	4912.26		4031.96	4766.69		1.18222		0.189461
I3LBB6	4	31.8542	0.027105	2.06593	grad 3	crude	Protein Tyrosine Phosphatase, Receptor Type J	PTPRJ	2637.44	2075.44	4622.01	4774.88	4205.44	5531.05		2356.44	4698.45		1.99388		0.319534
I3LFQ5	5	39.0729	0.00228514	2.88894	grad 3	crude	Phosphofructokinase, Liver Type	PFKL	2063.36	1988.53	4660.54	4604.61	6450.97	5254.69		2025.95	4632.57		2.28662		0.366449
I3LIB6	5	40.4918	0.220999	3.14995	grad 3	crude	Golgin A7	GOLGA7	2203.9	1891.77	3649.27	5585.39	3332.54	9568.62		2047.83	4617.33		2.25474		0.361339
F1S2Q3	2	19.7616	0.661352	1.3095	grad 2	crude	Transmembrane P24 Trafficking Protein 10	TMED10	3665.47	3373.38	3985.22	5232.13	2956.35	5340.65		3519.43	4608.67		1.3095		0.209857
F1SEQ6	2	13.6534	0.00849486	5.94846	grad 3	crude	Tetraspanin 14	TSPAN14	1020.06	761.494	4550.84	4640.88	3994.11	6603.37		890.776	4595.86		5.15939		0.826833
F1SIX3	4	30.7312	0.103926	1.7709	grad 2	crude	UDP-Glucose Pyrophosphorylase 2	UGP2	2115.05	2934.87	3751.44	5191.46	3938.98	4184.42		2524.96	4471.45		1.7709		0.283801
F1SE87	3	19.8477	0.0967295	9.6959	grad 3	crude	Charged Multivesicular Body Protein 5	CHMP5	377.156	1265.51	1815.89	7085.49	8045.55	7881.57		821.333	4450.69		5.41886		0.868415
F2Z4Z1	4	35.8715	0.00648023	22.2829	grad 3	crude	14-3-3 Gamma (YWHAG)	YWHAG	683.337	925.671	4089.74	4798.31	24310.6	11542.8		804.504	4444.03		5.52393		0.885254
F1RKY3	5	38.1436	0.18241	2.54723	grad 3	crude	Phosphatidylinositol 4-Kinase Alpha	PI4KA	2597.93	1660.79	4549.32	4305.69	7509.94	3338		2129.36	4427.5		2.07927		0.333219
F1SVA0	3	20.1731	0.0313927	3.273	grad 3	crude	Penta-EF-Hand Domain Containing 1	PEF1	2067.57	1197.13	3690.81	4815.93	5466.93	5218.42		1632.35	4253.37		2.60568		0.41758
F1SDR7	6	47.7087	0.013436	1.7596	grad 3	grad 2	14-3-3 Beta	YWHAB	6669.14	6643.46	4691.42	3810.85	7544.22	7416.35		6656.3	4251.13		0.638663		0.102351
F1SRM1	5	32.3594	0.127256	2.09489	grad 3	crude	Myosin X	MYO10	2689.31	3720.98	3932.58	4424.01	8330.46	5098.37		3205.15	4178.3		1.30362		0.208916
F1S2F6	2	13.5361	0.453192	1.33258	grad 2	grad 3	Voltage-dependent anion-selective channel protein 2	VDAC2	3770.6	4413.38	4130.27	4162.78	2176.82	4046.46		4091.99	4146.52		1.01333		0.162394
I3LEC2;Q29181	3	20.8558	0.0215947	1.87428	grad 3	crude	Poly(RC) Binding Protein 1	PCBP1	2335.86	2912.97	3857.25	4381.72	4717.01	5120.75		2624.42	4119.49		1.56968		0.251553
K7GRF4	2	14.6279	0.00258252	6.24769	grad 3	crude	Collectrin	TMEM27	1064.13	739.712	3961.93	4274.55	5943.12	5326.71		901.92	4118.24		4.56608		0.73175
F2Z521	2	12.9169	0.62649	1.27427	crude	grad 3	Platelet Activating Factor Acetylhydrolase 1b Regulatory Subunit 1	PAFAH1B1	3185.25	5170.09	3494.22	4679.79	3445.79	3111.18		4177.67	4087		0.978297		0.15678
I3LJW4;P79312	6	37.734	0.115397	1.9703	grad 2	crude	Aconitase 1	ACO1	2198.94	1943.02	4037.66	4123.26	2089.38	3530.91		2070.98	4080.46		1.9703		0.315756
I3LV17	3	26.3579	0.0272066	5.014	grad 3	crude	Ras Related GTP Binding Protein B	RALB	742.57	1244.25	3531.79	4421.9	3657.93	6303.99		993.41	3976.84		4.00322		0.641548
Q0Z8R0	2	14.2865	0.0155858	2.17323	grad 2	grad 3	Cystatin C	CST3	3489.27	4008.49	3841.59	4035.68	2068.92	1555.76		3748.88	3938.64		1.05062		0.16837
F1SMW4	2	12.7202	0.0845456	4.34742	grad 2	crude	Vacuolar Protein Sorting 4 Homolog B	VPS4B	1197.4	602.647	5319.93	2505.61	931.45	1307.85		900.021	3912.77		4.34742		0.696708
A7VK01;K7GKN2;B7NZV3;F1SG50;Q1AFY9;Q1AFZ0	2	12.5586	0.0080915	2.54299	grad 3	crude	MX Dynamin Like GTPase 1	MX1	2140.61	1750.71	3535.53	4282.12	4820.4	5075.21		1945.66	3908.83		2.009		0.321957
F1SII4	5	31.706	0.00863333	1.67576	grad 3	grad 2	Glycyl-TRNA Synthetase	GARS	5260.83	4603.77	3879.95	3870.52	6736.69	6251.27		4932.3	3875.24		0.785686		0.125912
F1RPW9	4	32.7672	0.00820091	2.14181	grad 3	crude	Elongation factor 1-gamma	EEF1G	3099.53	3116.19	3588.95	4144.9	7240.16	6072.73		3107.86	3866.93		1.24424		0.199399
Q06AT8	3	20.663	0.252358	1.77347	grad 3	crude	Ras Homolog Family Member B	RHOB	2185.45	3252.96	2829.86	4887.81	5068.53	4576.3		2719.2	3858.84		1.41911		0.227423
F1SUT0;F2Z5S1	4	27.848	0.226158	1.53727	grad 3	crude	RAB6A, Member RAS Oncogene Family	RAB6A	2567.86	3044.07	3192.73	4398.26	3672.51	4954.56		2805.97	3795.5		1.35265		0.216773
F1SBA5;I3LVJ7	3	27.2615	0.155465	1.4396	grad 3	crude	Proteasome subunit alpha 8	PSMA8	2610.2	2833.54	3048.5	4257.12	3971.12	3865.71		2721.87	3652.81		1.34202		0.215069
F1S8A4	3	33.2685	0.0327146	2.36976	grad 2	crude	Protein Tyrosine Phosphatase, Receptor Type A	PTPRA	1766.45	1308.39	3620.73	3665.9	4093.33	2867.54		1537.42	3643.31		2.36976		0.379773
F1SQX4;K7GKK8;K7GNQ6;K7GQJ9	5	33.3191	0.134703	2.0152	grad 2	crude	Melanotransferrin	MELTF	1501.96	2019.07	4292.6	2802.96	4222.19	2781.14		1760.51	3547.78		2.0152		0.322951
F1RY92;I3LAE9	4	26.5398	0.00571606	6.16785	crude	grad 3	Serine/Arginine-Rich Splicing Factor 3	SRSF3	7559.13	7507.06	3468.49	3530.55	935.626	1507.07		7533.09	3499.52		0.464553		0.0744482
F1SGY1	3	18.5357	0.0109038	3.07077	grad 3	crude	Anoctamin 6	ANO6	1157.07	1284.4	3130.02	3622.37	3094.95	4402.25		1220.74	3376.19		2.7657		0.443225
K7GN86;K7GSP7;F1SQX7	3	19.425	0.0201726	5.0196	grad 3	crude	Discs Large Homolog 1	DLG1	942.428	1065.17	2322.07	4243.49	4426.35	5651		1003.8	3282.78		3.27035		0.5241
F1RIF8;D4N874	6	40.2281	0.00482171	5.6627	grad 3	crude	Phosphogluconate Dehydrogenase	PGD	1607.32	1969.18	2759.55	3789.77	11141.7	9110.92		1788.25	3274.66		1.83121		0.293466
F1RM08	3	25.1514	0.0932284	6.81146	grad 3	crude	Solute Carrier Family 1 Member 5	SLC1A5	1903.06	1768.38	2623.27	3851.47	5693.85	19314		1835.72	3237.37		1.76355		0.282622
I3LJ42	4	26.4323	0.0115766	5.75251	grad 3	crude	G Protein Subunit Gamma 2	GNG2	1478.73	1142.65	3930.47	2513.7	6590.77	8488.73		1310.69	3222.08		2.45831		0.393964
F1S441	2	12.4108	0.215594	2.08626	grad 3	crude	Calnexin	CANX	1858.62	1738.37	2101.07	4317.84	4340.77	3163.49		1798.5	3209.46		1.78452		0.285983
F1SLX0	3	24.7477	0.127345	2.48475	grad 2	crude	Mannose-6-Phosphate Receptor, Cation Dependent	M6PR	1367.91	1211.2	2919.33	3489.09	2575.37	1247.01		1289.55	3204.21		2.48475		0.3982
K9J6H8	16	110.787	0.000143992	14.5296	crude	grad 3	Alpha-2-macroglobulin	A2M	31435.8	31607.9	2840.5	3402.29	2297.38	2041.61		31521.8	3121.4		0.0990233		0.0158693
K7GN83;F1S5D0;I3L8B9;K7GKB6	2	14.8569	0.00148535	5.39455	grad 2	crude	Bone Marrow Stromal Cell Antigen 1	BST1	637.815	501.813	2888.73	3259.04	854.07	937.152		569.814	3073.89		5.39455		0.864519
D3K5N9;I3LI77	2	12.9648	0.454422	1.1977	crude	grad 2	Solute carrier family 5 (Sodium/myo-inositol cotransporter), member 3	SLC5A3	3704.98	3645.05	2589.63	3547.14	3399.26	3001.27		3675.02	3068.39		0.834932		0.133804
F1SUM7	4	26.564	0.00461538	3.62752	crude	grad 2	40S ribosomal protein S3	RPS3	11608.2	10194.5	3079.16	2931.2	3527.79	4712.28		10901.4	3005.18		0.275671		0.0441784
A5GHL0;I3LIU8	2	13.1972	0.000461289	3.48213	grad 3	crude	RAB22A, member RAS oncogene family	RAB22A	1602.72	1779.96	2869.76	3125.62	5954.24	5824.68		1691.34	2997.69		1.77238		0.284037
D0G6Y0;I3LE12;I3LJY8	3	19.0843	0.16853	4.38644	grad 3	crude	Hydroxysteroid (17-beta) dehydrogenase 12	HSD17B12	1220.86	1161.9	3576.33	2371.15	2444.91	8006.9		1191.38	2973.74		2.49605		0.400011
F1SNY2	8	64.5629	0.00187257	11.2357	crude	grad 2	60S ribosomal protein L3	RPL3	30976.3	35749.2	3028.83	2909.85	3150.35	4891.37		33362.7	2969.34		0.0890017		0.0142632
I3LJ87	3	25.9937	0.0088274	3.7078	crude	grad 2	40S ribosomal protein S2	RPS2	11221.9	10666.9	2843.14	3060.31	6259.28	4269.31		10944.4	2951.73		0.269702		0.0432218
B5APU9;F1SQE6	3	19.8723	0.101092	2.66171	grad 3	crude	Actin-related protein 2/3 complex subunit 4	ARPC4	1722.17	1906.55	1919.6	3940.95	5041.22	4617.36		1814.36	2930.28		1.61505		0.258824
F1SUK6	2	13.2896	0.0293348	5.46547	grad 2	crude	Calpain 5	CAPN5	723.574	340.811	2901	2916.36	1838.99	1321.8		532.193	2908.68		5.46547		0.875885
F1RI15	3	26.7747	0.00300904	2.91878	grad 2	crude	Heat Shock Protein Family A (Hsp70) Member 4	HSPA4	971.177	1018.87	3201.55	2606.95	2325.32	2590.44		995.022	2904.25		2.91878		0.467757
F1SUE3	3	19.6665	0.942401	1.07641	grad 3	grad 2	Pyrophosphatase (Inorganic) 1	PPA1	2947.58	3007.33	2125.87	3608.9	3694.34	2478.63		2977.45	2867.39		0.963034		0.154334
M3VK46	2	12.8356	0.510153	4.03401	grad 2	crude	Solute carrier family 44, member 2	SLC44A2	562.885	838.209	1410.82	4241.21	287.842	2706.83		700.547	2826.01		4.03401		0.646482
I3L6F1;I3LFL4;Q0QEV2	3	21.6478	0.00094996	5.25777	crude	grad 2	60S ribosomal protein L18	RPL18	15140.2	14356.6	2632.86	2977.28	4990.89	4095.1		14748.4	2805.07		0.190195		0.0304802
F1S8S4	2	18.6184	0.00231641	5.15128	grad 3	crude	Enabled Homolog	ENAH	1096.93	1493.02	2710.78	2801.52	6785.1	6556.46		1294.98	2756.15		2.12834		0.341083
M3V7Z1	4	24.9571	0.00289253	4.1238	grad 3	crude	Cytoplasmic FMR1 interacting protein 1	CYFIP1	1433.3	1539.32	2750.96	2692.93	6974.89	5283.59		1486.31	2721.94		1.83134		0.293487
F1S1D7	3	19.2392	0.0261394	3.11941	grad 2	crude	N-Acetyl-Alpha-Glucosaminidase	NAGLU	936.264	774.891	3118.03	2219.76	2729.33	1880.78		855.577	2668.9		3.11941		0.49991
I3LHC8;F1S109	3	20.0311	0.220895	2.5418	grad 3	crude	3-hydroxybutyrate dehydrogenase type 2	BDH2	1219.95	1384.04	2459.93	2816.63	4761.39	1857.44		1301.99	2638.28		2.02634		0.324736
Q6QAS5	4	38.5247	0.0866246	1.54494	crude	grad 2	60S ribosomal protein L12	RPL12	4345.41	3675.3	2287.99	2903.6	3319.42	3019.98		4010.35	2595.8		0.647273		0.103731
F1RZL4	2	12.2835	0.0029563	3.97129	grad 2	crude	ADAM Metallopeptidase Domain 9	ADAM9	742.481	558.832	2556.02	2611.87	1235.26	1223.83		650.656	2583.95		3.97129		0.636431
A6YNL5	2	19.0921	0.0978814	1.36957	grad 3	grad 2	Calpain 2	CAPN2	3500.88	3013.88	2404.46	2724.88	3759.39	3265.58		3257.38	2564.67		0.787339		0.126177
F1RJ66	2	24.5388	0.000458414	23.5467	crude	grad 3	Protocadherin 17	PCDH17	31179.5	35828.8	2496.66	2561.91	1182.77	1662.99		33504.2	2529.28		0.0754916		0.0120981
I3LN31;I3LNF5;F1SKF9;F1SL58	2	12.2184	0.0635339	6.07088	grad 3	crude	Dynactin subunit 2	DCTN2	797.577	436.489	2480.68	2524.8	5435.17	2056.69		617.033	2502.74		4.05609		0.65002
F1SFF3	10	70.2543	0.00133689	14.2065	crude	grad 3	Nidogen 2	NID2	19074.9	18599.4	3005.8	1978.98	1245.56	1406.35		18837.2	2492.39		0.132312		0.0212041
F1RII6;F1RII5	2	13.9023	0.0310451	22.8183	crude	grad 2	Hemoglobin subunit epsilon 1	HBE1	52499.5	58343.4	1509.72	3347.9	1396.3	6019.05		55421.4	2428.81		0.0438244		0.0070232
F1S9C6;I3LEE9	2	12.4789	0.0351202	2.49517	grad 2	crude	Matrix metalloproteinase-14	MMP14	1124.8	796.418	2373.96	2419.79	2035.08	1495.81		960.608	2396.88		2.49517		0.39987
F1RIR2	3	18.5973	0.0108431	167.192	grad 2	grad 3	Syntaxin-4	STX4	517.189	493.234	2662.65	2092.33	4.00876	24.4314		505.211	2377.49		4.70594		0.754163
F1SD42;K7GMF6;Q95L62	2	13.1629	0.376155	2.16801	grad 2	grad 3	Adhesion G Protein-Coupled Receptor E5	ADGRE5	1892.42	1707.51	2354.19	2327.25	1818.15	341.184		1799.96	2340.72		1.30043		0.208404
I3LEX0	5	41.9756	0.0142173	9.14288	crude	grad 3	40S ribosomal protein S9	RPS9	15123	14404.6	1413.07	3197.55	1810.36	1419.21		14763.8	2305.31		0.156146		0.0250236
F1SLF0	2	19.5838	0.0326567	5.79955	grad 2	crude	Sepiapterin Reductase	SPR	214.449	579.705	2203.43	2402.3	2164.3	1950.99		397.077	2302.87		5.79955		0.929423
F1SB62	3	18.3796	0.0548828	4.40572	grad 3	crude	Acetyl-CoA Acetyltransferase 2	ACAT2	1045.14	463.463	1994.5	2598.4	2685.73	3960.76		754.303	2296.45		3.04446		0.487899
A5X2G6	2	14.1929	0.00646494	1.27428	crude	grad 2	60S acidic ribosomal protein P0	RPLP0	2903.83	2826.95	2190.65	2306.61	2727.73	2636.99		2865.39	2248.63		0.784755		0.125763
F1SEX0	2	19.7457	0.684059	3.88285	grad 2	crude	Dimethylarginine Dimethylaminohydrolase 1	DDAH1	996.832	126.111	803.437	3556.78	38.7559	2618.36		561.471	2180.11		3.88285		0.622257
F2Z5G5;F1STD5	3	20.6176	0.18483	2.54916	grad 3	crude	ARP1 Actin-Related Protein 1 Homolog A, Centractin Alpha	ACTR1A	1062.59	927.537	3116.44	1219.31	2561.85	2511.3		995.065	2167.88		2.17863		0.349142
D0G0C9;F1SLF6	2	12.7144	0.572274	1.44565	grad 2	grad 3	Chaperonin containing TCP1 subunit 7	CCT7	1576.3	2111.74	1879.16	2452.25	2122.36	873.795		1844.02	2165.7		1.17445		0.188214
I3LHT9	3	25.571	0.0440556	6.31766	grad 3	crude	Syntaxin-12 (STX12)	STX12	445.928	292.503	1863.22	2422.67	3379.43	1285.72		369.215	2142.95		5.80405		0.930145
Q684M6	2	26.5792	0.00615895	5.95698	grad 2	crude	Cell Division Cycle 37	CDC37	451.055	266.706	2210.59	2065.1	1790.21	1859.94		358.881	2137.84		5.95698		0.954652
F2Z5M5;F1RYM8	3	19.1529	0.123331	1.72893	grad 3	crude	Lin-7 Homolog C, Crumbs Cell Polarity Complex Component	LIN7C	1823.63	1158.52	1945.2	2164.65	2522.26	2633.67		1491.07	2054.92		1.37815		0.220859
F1SSV2;I3LTM8	3	18.9539	0.0755522	3.73879	grad 3	crude	Calcineurin Like EF-Hand Protein 1	CHP1	825.487	326.576	1970.35	2059.33	2665.94	1641.38		576.031	2014.84		3.4978		0.560549
F2Z5K3;I3LF84	4	25.985	0.538959	1.52358	grad 3	grad 2	RAP1A, Member Of RAS Oncogene Family	RAP1A	2981.32	1710.97	2503.01	1338.32	2437.63	3414.93		2346.14	1920.67		0.818649		0.131195
F1RFQ7;Q8MJ37	2	13.5668	0.127189	11.3007	grad 3	crude	RAN, Member RAS Oncogene Family	RAN	47.222	685.85	1735	2096.79	4445.41	3838.81		366.536	1915.89		5.22703		0.837672
J9JIM1	2	12.4769	0.814569	2.48143	grad 3	crude	Scavenger receptor class B member 1	SCARB1	621.24	1252.3	2698.76	1064.42	4181.07	467.986		936.771	1881.59		2.00859		0.321892
A5A754;F1RZJ8;F1S3B8;K7GKU3;K7GL40;K7GL48;K7GQJ1;K7GRT5;A1Y2K2;A2TNA6;B5AF37;B6E1W3;B8XSK4;D3K5N0;F1RV90;F1RZM8;F1S7C7;F1SI00;F1STN5;F1SV94;I3LQ97;K7GL51;K7GLJ8;K7GN44;K7GPU5;K7GSH3;K9IVM1;Q9N0K5	2	13.4335	0.0249557	2.33505	grad 3	crude	Fibroblast growth factor receptor 2	FGFR2	1608.21	1253.62	1611.22	2138.19	3393.38	3289.14		1430.92	1874.7		1.31014		0.20996
F1SGD7;K9JX42	5	40.8314	0.00641653	4.19872	crude	grad 2	Nucleosome Assembly Protein 1 Like 1	NAP1L1	8369.72	7283.97	1951.93	1776.27	3387.35	4783.19		7826.84	1864.1		0.238168		0.0381682
F1RWJ6;Q6QAR9	3	31.9161	0.0340253	4.05093	grad 2	crude	Aminopeptidase Puromycin Sensitive	NPEPPS	612.571	291.425	1745.69	1916.33	1329.5	1373.06		451.998	1831.01		4.05093		0.649193
F1SSS0;I3LIW0;I3LQI8	14	116.681	0.00141764	20.7787	crude	grad 2	Carbamoyl-Phosphate Synthase 1	CPS1	38069.3	36449.3	1311.05	2275.25	2029.55	2013.73		37259.3	1793.15		0.0481262		0.0077126
F1SCI9	3	19.6063	0.11894	2.70637	grad 3	crude	Syntaxin-binding protein 2	STXBP2	1161.49	876.122	1671.96	1852.55	3681.89	1832.65		1018.81	1762.26		1.72973		0.277202
G9M4N3	2	13.1009	0.605774	3.09367	grad 2	crude	Toll interacting protein	TOLLIP	652.59	481.741	1626.48	1882.77	2664.42	179.084		567.166	1754.62		3.09367		0.495785
F1S021;F1S022;Q59IP3;Q8HYS4	2	12.6142	0.00187142	73.5061	crude	grad 3	Collagen Type V Alpha 1	COL5A1	3201.21	2926.92	1269.6	2089.31	28.5556	54.8134		3064.07	1679.45		0.548113		0.0878393
B0FWK5;F1S530;I3LS96	5	33.8795	0.000226755	10.4639	crude	grad 2	Ribosomal protein L5	RPL5	18333.7	16777.6	1851.47	1504.01	1918.29	1849.97		17555.7	1677.74		0.0955669		0.0153153
A2SY05;A9X4P2;F1SKM9;Q6J267	2	13.5878	0.0539685	4.07243	grad 3	crude	Galectin 1	LGALS1	279.025	717.559	1679.54	1652.14	1943.89	2114.63		498.292	1665.84		3.3431		0.535758
F2Z578;F2Z579;F2Z580;F2Z581;F2Z584;I3LAQ1;F2Z5L0;I3LE39;I3LEB6;I3LL41;F1RTQ5;F1RTQ6;F1SSL5;Q29574	7	54.8548	8.23626e-05	28.6159	crude	grad 2	Histone H2B type 1-K	HIST1H2BK	45468.1	45994.6	1645.97	1550.24	4276.14	3482.44		45731.3	1598.11		0.0349456		0.0056003
A0A0K1TQQ7;I3LM03	3	19.0305	0.535227	1.49538	grad 3	crude	Carbonyl Reductase 3	CBR3	1386.69	1007.36	1062.96	2084.02	2045.53	1534.48		1197.02	1573.49		1.3145		0.210659
F2Z5L7	2	12.3648	0.583316	1.10513	grad 3	grad 2	Proteasome subunit alpha 1	PSMA1	1428.48	1687.9	1639.78	1422.28	1621.85	1762.11		1558.19	1531.03		0.98257		0.157464
F1SRV9;F1SRU2	2	12.3853	0.00674247	8.44756	grad 3	crude	Zyxin	ZYX	320.165	198.744	1244.04	1813.97	2362.76	2020.75		259.454	1529		5.89316		0.944425
F1SS00;I3L5W9;I3L884	2	23.3148	0.301417	11.8142	grad 3	crude	Transmembrane BAX Inhibitor Motif Containing 1	TMBIM1	544.977	1209.22	1207.13	1732.45	19011	1713.39		877.097	1469.79		1.67575		0.268551
I3LVI8	3	26.9193	8.48489e-05	6.81645	crude	grad 2	60S ribosomal protein L7a	RPL7A	9589.14	10328.6	1533.33	1388.68	2342.53	2368.33		9958.86	1461		0.146704		0.0235105
F1SK96	3	26.5722	0.070802	4.96701	grad 3	crude	Discoidin, CUB and LCCL domain-containing protein 2	DCBLD2	1189.43	425.648	1472.42	1397.7	3217.04	4805.09		807.541	1435.06		1.77707		0.28479
I3LH84;I3LG75	2	14.3053	0.00521421	3.94536	grad 2	crude	Porcine endogenous retrovirus Envelope glycoprotein	ENV	424.416	295.647	1397.91	1442.99	1411.11	1227.49		360.031	1420.45		3.94536		0.632274
M1KKG5	2	14.9191	0.165036	5.3241	grad 3	crude	RAP2A, Member Of RAS Oncogene Family	RAP2A	574.642	507.186	2300.78	490.758	2638.29	3121.47		540.914	1395.77		2.58039		0.413528
F1RPK0;F1RPL1;F1RPL3;F2Z575;F2Z5L2;F2Z5L5;F2Z587;B1PEY3;F1RTQ7;F2Z5I4;F2Z5P1;I3L7T6;Q29579;F1S0Z4;F2Z5L6	4	41.6354	0.00560402	50.066	crude	grad 2	Histone H2A type 1-D	HIST1H2AD	69715.7	69618.6	1930.39	852.624	2825.24	1308.65		69667.1	1391.5		0.0199736		0.00320093
K7GMR8;Q8WNW8	6	45.236	0.00401816	8.99248	crude	grad 3	Serpin Family E Member 2	SERPINE2	11383.9	11903.9	1267.45	1480.89	1643.53	946.18		11643.9	1374.17		0.118016		0.018913
I3LJ41	3	18.8081	0.140487	10.8827	crude	grad 2	FK506 Binding Protein 14	FKBP14	25586.6	3998.12	1178.58	1539.93	1959.11	1515.92		14792.4	1359.26		0.0918891		0.014726
C1PIG4	2	12.8072	0.25951	1.78455	crude	grad 2	cAMP-dependent protein kinase regulatory subunit type II alpha	PRKAR2A	2335.23	2469.58	894.229	1798.22	2009.3	1546.78		2402.4	1346.23		0.560366		0.0898031
F1RPY1;I3L9S5	2	13.9594	0.421217	1.76839	grad 2	grad 3	Atlastin GTPase 3	ATL3	902.59	866.649	1362.58	1293.81	1147.63	354.525		884.619	1328.19		1.50143		0.240616
F1STR4	3	25.1312	0.0451966	26.2873	crude	grad 3	Protease, Serine 23	PRSS23	7651.14	7427.17	773.267	1781.04	489.499	84.0982		7539.15	1277.15		0.169402		0.0271481
F1RRT6;I3LSC5;M3TYQ4	2	18.5193	0.249736	3.28193	grad 3	crude	EFR3 Homolog A	EFR3A	886.298	643.155	1973.94	512.383	2114.16	2905.4		764.726	1243.16		1.62563		0.26052
I3LF44	2	19.2241	0.114846	6.03952	grad 2	crude	Calcineurin Like Phosphoesterase Domain Containing 1	CPPED1	198.99	206.908	976.002	1475.42	282.582	1077.96		202.949	1225.71		6.03952		0.96788
Q765P8	2	19.8482	0.00353671	3.98083	crude	grad 2	Prostaglandin D synthase	PGDS	4875.16	4714.22	1112.46	1296.43	2010.25	2602.5		4794.69	1204.44		0.251204		0.0402574
F1SFA7	4	31.6241	0.000817257	9.79038	crude	grad 3	Collagen Type I Alpha 2	COL1A2	3851.5	3052.96	1297.2	1099.12	334.934	370.296		3452.23	1198.16		0.347069		0.0556205
F1SL01;I3LNI2;Q6QAR1	2	19.1019	0.432486	1.87184	grad 3	crude	TRK-Fused Gene	TFG	1119.11	719.903	1339.25	996.047	1080.94	2361.41		919.508	1167.65		1.26986		0.203505
F1SA98;A4IE76	4	28.2356	0.047636	14.0902	grad 3	crude	14-3-3 Protein Theta	YWHAQ	411.091	376.256	662.01	1605.79	2831.68	8262.21		393.674	1133.9		2.88031		0.461592
F1S182;I3L6Y6	2	12.2097	0.408658	3.27445	grad 2	grad 3	Adaptor Related Protein Complex 2 Beta 1 Subunit	AP2B1	548.981	344.072	1198.19	929.654	633.65	16.1808		446.526	1063.92		2.38266		0.38184
F2Z567;K7GLA0;K7GRF2;K7GSL7;K7GNY4;K7GQ66;K7GST6	2	22.828	0.0397498	8.61453	crude	grad 3	Ribosomal Protein L8	RPL8	6519.84	9921.85	887.614	1222.8	448.46	1460.14		8220.85	1055.21		0.128357		0.0205703
F1RL75;Q9BDK8	2	13.4353	0.120838	2.33424	grad 2	crude	Platelet-derived growth factor receptor beta	PDGFRB	612.783	269.201	989.098	1069.67	912.871	1004.28		440.992	1029.38		2.33424		0.37408
G9BFT9;G9BFU0;F1SN37;G9BFU1	2	12.2233	0.0480749	2.6582	grad 2	crude	Signal transducer and activator of transcription 1	STAT1	496.509	271.721	992.76	1049.35	893.101	850.251		384.115	1021.05		2.6582		0.425997
F1RTM6;Q9BE98	2	12.606	0.100071	111.776	crude	grad 3	Androgen receptor	AR	1889.6	23205.5	325.952	1712.15	85.2995	139.212		12547.5	1019.05		0.0812154		0.0130154
F1RGJ3	2	12.4002	0.00928882	2.08361	grad 2	grad 3	Stress-70 protein, mitochondrial	HSPA9	789.09	685.128	987.684	1007.71	520.523	437.139		737.109	997.698		1.35353		0.216914
F1RP42;F1SIN8	2	12.825	0.060072	2.42128	grad 3	crude	Serine/Threonine Kinase 24	STK24	658.201	376.712	1063.72	925.194	1284.62	1221.19		517.457	994.458		1.92182		0.307987
F1SGS9	6	60.1101	0.00652025	17.7362	crude	grad 2	Catalase OS=Sus scrofa GN=CAT PE=1 SV=1	CAT	17221.9	17837.7	755.694	1221.03	831.999	1717.31		17529.8	988.364		0.0563819		0.00903565
I3LKS6	2	12.8554	0.525367	4.50104	grad 2	crude	Quinoid Dihydropteridine Reductase	QDPR	277.975	138.588	873.008	1001.96	882.707	10.1333		208.281	937.483		4.50104		0.721327
I3LD72	2	14.1127	0.78987	1.51788	crude	grad 3	EH Domain Containing 2	EHD2	1827.96	494.671	856.012	983.335	213.428	1316.75		1161.32	919.674		0.791923		0.126912
F1RTJ9	3	31.7229	0.0162069	78.3772	crude	grad 3	60S ribosomal protein L21	RPL21	14031.1	13345.2	296.267	1388.82	228.528	120.761		13688.2	842.541		0.0615525		0.00986427
F1RQ91;Q6LEP1	5	34.204	0.0215765	30.5649	crude	grad 3	40S ribosomal protein S4, X-linked	RPS4X	10767.2	10485.4	873.013	763.384	573.135	122.195		10626.3	818.199		0.0769973		0.0123394
F1RH60;I3LK24	2	12.495	0.130919	10.3616	grad 3	crude	Adaptor Related Protein Complex 2 Alpha 1 Subunit	AP2A1	329.658	461.759	657.822	958.837	1316.9	6883.43		395.708	808.329		2.04274		0.327365
L7UVJ6	2	16.2049	0.00912217	3.28373	grad 3	crude	MHC class I alpha chain	SLA-1	488.747	440.864	648.537	916.552	1522.94	1529.65		464.806	782.544		1.68359		0.269809
I3LIX1	2	20.254	0.00656953	15.7006	crude	grad 2	60S ribosomal protein L27	RPL27	10991.7	11498.7	858.062	574.392	1920.61	985.26		11245.2	716.227		0.0636918		0.0102071
F1RRY2;I3LTH8;I3LUP6	3	27.9773	0.0152803	976.021	crude	grad 3	Nucleophosmin (Nucleolar Phosphoprotein B23, Numatrin)	NPM1	4937.56	3347.8	805.255	604.021	0	8.48891		4142.68	704.638		0.170092		0.0272586
M3TYR7;Q6XQN2	2	12.8023	0.0535578	3.45146	grad 3	grad 2	Nicotinate phosphoribosyltransferase domain containing 1	NAPRT1	893.837	737.96	621.431	750.134	1585.23	3148.67		815.898	685.783		0.840524		0.134701
F1S285;K7GT00	2	12.2156	0.000119513	Infinity	crude	grad 3	Collagen Type XIV Alpha 1	COL14A1	924.882	655.762	490.732	785.887	1	1		790.322	638.31		0.807658		0.129433
F1S935	4	28.41	0.00326336	34.9952	crude	grad 3	Ribosomal Protein L18a	RPL18A	6763.61	7046.11	383.536	808.536	176.429	218.188		6904.86	596.036		0.0863213		0.0138337
I3LK33;I3LS62	3	19.4215	0.0214194	9.65742	crude	grad 2	Ribosomal protein L15	RPL15	5907.54	5422.37	839.194	333.988	899.318	1293.33		5664.95	586.591		0.103547		0.0165943
F1SFH7	2	12.6757	0.140892	4.4906	grad 3	crude	Lipoma-preferred partner	LPP	246.678	51.6332	547.358	525.218	496.148	843.446		149.155	536.288		3.5955		0.576206
F2Z5C7;B6V8C8;Q6QAP5	3	19.1125	0.0014056	5.89974	crude	grad 3	40S ribosomal protein S3a	RPS3A	2771.74	2627.11	445.299	552.633	405.122	509.978		2699.43	498.966		0.184841		0.0296223
Q9TSW5;Q9TSW6	2	20.5068	0.919154	1.82658	grad 3	crude	Leucocyte antigen 5/2 (SLA-5/2)	SLA-5	415.773	213.954	74.3461	699.117	1005.16	145.083		314.863	386.732		1.22825		0.196837
I3LRT4;I3LQA1	2	19.0496	0.0142504	32.7136	crude	grad 3	Aldehyde dehydrogenase family 8 member A1	ALDH8A1	7047.41	6687.75	558.271	145.259	233.907	185.954		6867.58	351.765		0.0512211		0.00820857
I3LT81	5	48.3056	0.000772332	52.0748	crude	grad 3	Ribosomal Protein L17	RPL17	10875.8	10342.3	259.345	207.48	149.855	257.598		10609	233.412		0.0220013		0.00352589
F1RVA0;F2Z576;F2Z5K9;K9IWF3;Q29569	2	13.228	0.032608	45.3707	crude	grad 3	Histone H3	H3F3A	1996.15	8041.57	109.972	352.198	127.844	93.3939		5018.86	231.085		0.0460433		0.0073788
F1SAC1	2	12.4865	0.128331	4.10632	crude	grad 3	Enoyl-CoA Hydratase, Short Chain, 1, Mitochondrial	ECHS1	390.317	182.809	143.483	174.368	99.8038	39.7677		286.563	158.926		0.554593		0.0888778
F1RZQ6	2	13.0326	0.171572	18.6438	crude	grad 3	Solute Carrier Family 25 Member 4	SLC25A4	1754.42	1640.84	195.427	3.39003	111.368	70.7443		1697.63	99.4086		0.0585572		0.00938425
I3LQ79	2	12.3413	0.011758	12.9179	crude	grad 2	Major Vault Protein	MVP	1208.27	931.508	113.18	52.4652	213.536	150.375		1069.89	82.8226		0.0774122		0.0124059
I3LGP8;I3LV55	1	12.8138	0.0929387	1.87855	crude	grad 2	Uncharacterized protein OS=Sus scrofa PE=4 SV=1		1.08846e+06	1.54432e+06	596547	804948	752089	838987		1.31639e+06	700748		0.532326		0.0853094
C3W4W6;C8BKC4;F6Q0Q4	1	13.0544	0.00426231	6.59573	crude	grad 3	Influenza virus NS1A binding protein IV OS=Sus scrofa PE=2 SV=1		142350	146852	29310.4	36146.6	17436.7	26410.1		144601	32728.5		0.226337		0.0362723
F1SS16	1	12.4352	3.24577e-05	12.1065	crude	grad 3	Uncharacterized protein OS=Sus scrofa GN=FAM98B PE=1 SV=2	FAM98B	318793	352088	27809.3	30150.2	27894	27521.1		335440	28979.7		0.0863931		0.0138452
F1S887;I3L932;I3LAN1;K7GP73	1	12.1104	0.00314518	7.66317	crude	grad 2	Uncharacterized protein OS=Sus scrofa PE=4 SV=2		180460	239919	23198	31659.1	33412.8	40238.8		210190	27428.6		0.130494		0.0209127
K9J6J4	1	12.3518	0.201904	3.13988	crude	grad 2	Caspase-7 isoform alpha OS=Sus scrofa GN=CASP7 PE=2 SV=1	CASP7	78616.5	85571.6	22984.1	29307.2	22812.9	72752.8		82094.1	26145.6		0.318484		0.0510395
F1RW55;K7GQM4	1	7.0108	0.0158581	5.93545	crude	grad 2	Uncharacterized protein OS=Sus scrofa GN=PRAF2 PE=1 SV=1	PRAF2	75228.9	75845.4	11641.1	13811.8	21493.8	10660.4		75537.1	12726.4		0.168479		0.0270001
F1RGC0;I3LK51	1	8.0403	0.38915	3.53194	grad 2	grad 3	60S ribosomal protein L27a OS=Sus scrofa GN=RPL27A PE=1 SV=2	RPL27A	7684.19	8424.87	6821.82	15669.4	64.8813	6303.08		8054.53	11245.6		1.39619		0.22375
I3LVB1	1	12.2292	0.00152892	16.8333	crude	grad 3	Uncharacterized protein OS=Sus scrofa PE=4 SV=1		25117.5	23977.2	9341.32	12391.6	1735.29	1181.23		24547.4	10866.5		0.442673		0.0709418
A4K553	1	17.4044	0.0075303	8.25735	crude	grad 3	Complement cytolysis inhibitor (Fragment) OS=Sus scrofa PE=2 SV=1		50692.2	47997.7	8044.72	8860.81	7828.09	4123.69		49345	8452.77		0.171299		0.0274521
A5JVA2;A9LJA0;B3XXC2;B6EUP3;D0V2A4;F1APT1;F1APT2;Q865R7;S5RTG0;T1UPX5	1	13.422	0.447704	5.84915	grad 2	crude	Toll-like receptor 8 OS=Sus scrofa GN=TLR8 PE=2 SV=1	TLR8	1676.8	1210.56	8340.74	8547.88	3918.14	0		1443.68	8444.31		5.84915		0.937371
F1RLZ2;F1SV36;I3LV92	1	6.6306	0.288819	9.80299	grad 3	crude	Uncharacterized protein OS=Sus scrofa PE=4 SV=2		508.662	2420.58	9330.03	4174.4	3026.22	25689.1		1464.62	6752.21		4.61021		0.738823
K7GNM1	1	6.5851	0.00342816	5.09806	crude	grad 2	Uncharacterized protein (Fragment) OS=Sus scrofa GN=LOC100739773 PE=4 SV=1	LOC100739773	28993	36282.2	6481.64	6322.29	10405.6	7768.85		32637.6	6401.96		0.196153		0.031435
F1RW43;K7GP35	1	8.5441	0.87814	1.82108	grad 3	crude	Uncharacterized protein OS=Sus scrofa GN=PLP2 PE=1 SV=1	PLP2	5730.39	2044.72	7014	4932.73	962.699	13196.4		3887.55	5973.36		1.53653		0.246242
B7TJ17;B7U653;I3LAU7;I3LIC4;M3UZ52	1	6.4379	0.367941	2.34626	grad 3	crude	Feline leukemia virus subgroup C cellular receptor family member 2 OS=Sus scrofa PE=2 SV=1		1117.1	6030.62	4644.27	6896.49	8076.27	8694.16		3573.86	5770.38		1.61461		0.258753
F1RPA3	1	12.1044	0.000150314	8.61063	grad 3	crude	Uncharacterized protein OS=Sus scrofa GN=GPRC5B PE=4 SV=2	GPRC5B	597.546	656.363	5015.81	5705.11	5661.59	5135.35		626.954	5360.46		8.55001		1.37021
F1S135	1	6.4784	0.617869	1.11562	crude	grad 2	Uncharacterized protein OS=Sus scrofa GN=RRH PE=1 SV=1	RRH	4884.45	5288.51	4396.39	4722.23	5352.72	4260.63		5086.48	4559.31		0.896359		0.143649
F2Z5G8	1	6.7279	0.0437	1.67718	grad 3	grad 2	Uncharacterized protein OS=Sus scrofa GN=RPS25 PE=1 SV=2	RPS25	5293.11	5991.02	3845.3	4921.64	7502.97	7200.79		5642.07	4383.47		0.776926		0.124509
F1SMP0;M3VK11	1	6.1118	0.297251	2.88007	crude	grad 3	Uncharacterized protein OS=Sus scrofa GN=LOC100622077 PE=4 SV=2	LOC100622077	5065.6	6991.17	1814.81	6312	1668.02	2518.26		6028.39	4063.41		0.674046		0.108021
F1SHY8;I3LLX4	1	6.6596	0.477142	2.28722	grad 2	crude	Uncharacterized protein OS=Sus scrofa PE=4 SV=1		1198.03	2307.6	3428.89	4589.26	1095.01	4432.48		1752.81	4009.08		2.28722		0.366546
I3L5Z9;I3LBR7;I3LPF3;K9J4W6	1	12.43	0.00114409	11.5804	grad 2	grad 3	Uncharacterized protein OS=Sus scrofa PE=4 SV=1		2498.02	3002.28	3522.38	3953.72	376.285	269.297		2750.15	3738.05		1.35922		0.217825
I3LKW3	1	6.0852	0.00294911	4.72025	grad 3	crude	Uncharacterized protein OS=Sus scrofa GN=LOC100622849 PE=4 SV=1	LOC100622849	1025.54	1349.43	3282.5	3862.71	5829.86	5380.58		1187.49	3572.61		3.00855		0.482143
F1SUH8	1	6.0914	0.127328	3.48471	grad 3	crude	V-type proton ATPase proteolipid subunit OS=Sus scrofa GN=ATP6V0C PE=1 SV=1	ATP6V0C	2548.34	920.28	4420.49	2686.16	6250.68	5836.44		1734.31	3553.33		2.04884		0.328343
B2NJ26;Q00P28	1	8.0704	0.0339968	2.86364	grad 3	crude	Beta-2-microglobulin OS=Sus scrofa GN=B2m PE=1 SV=1	B2m	1154.7	1398.78	2586.87	4036.07	4153.66	3158.57		1276.74	3311.47		2.59369		0.41566
F1RMT6;I3L8Z1;I3LAP4;I3LHJ4;I3LJ26;I3LQQ2	1	6.9452	0.00814158	8.81423	grad 3	crude	Uncharacterized protein OS=Sus scrofa GN=PCDHGA7 PE=4 SV=2	PCDHGA7	501.235	250.398	2841.37	3728.7	3387.86	3237.21		375.817	3285.04		8.74106		1.40082
F1SU64	1	7.5501	0.627703	8.70078	grad 2	crude	Uncharacterized protein OS=Sus scrofa GN=MAL PE=4 SV=1	MAL	87.6822	589.204	5728.46	160.979	648.887	2206.32		338.443	2944.72		8.70078		1.39437
F1SPF5	1	6.4912	0.598573	4.02978	grad 2	crude	Uncharacterized protein OS=Sus scrofa GN=KBTBD12 PE=4 SV=1	KBTBD12	616.912	839.239	2552.65	3315.32	3873.46	63.5991		728.076	2933.98		4.02978		0.645804
F1RKX0	1	12.1348	0.00214819	6.09107	grad 3	crude	Uncharacterized protein OS=Sus scrofa GN=TMEM98 PE=4 SV=2	TMEM98	445.07	616.689	2957.7	2675.87	3474.91	2992.34		530.879	2816.79		5.30588		0.85031
F1S3J9;Q9MZU5	1	13.2411	0.183398	9.31945	grad 2	crude	Intercellular adhesion molecule 1 OS=Sus scrofa GN=ICAM1 PE=1 SV=1	ICAM1	300.762	260.636	2827.01	2404.92	3434.66	383.143		280.699	2615.96		9.31945		1.49351
I3LKW2;K9J4N3	1	6.1383	0.603672	1.86833	grad 3	crude	Uncharacterized protein OS=Sus scrofa GN=BCAT1 PE=1 SV=1	BCAT1	1498.38	1592.7	2116.06	2975.34	5775.17	0		1545.54	2545.7		1.64713		0.263965
F1SHW1	1	6.2815	0.00870564	5.1166	grad 2	crude	Uncharacterized protein OS=Sus scrofa GN=ESYT2 PE=1 SV=2	ESYT2	506.188	486.636	3126.67	1953.22	909.894	814.333		496.412	2539.94		5.1166		0.819975
D0G0C7;I3L7P7	1	12.0972	0.0391939	Infinity	grad 2	grad 3	Antioxidant protein 1 homolog (Yeast) OS=Sus scrofa GN=ATOX1 PE=2 SV=1	ATOX1	21.3368	3.70011	151.333	4532.68	1	1		12.5184	2342.01		187.085		29.9818
F1RP57	1	12.1618	0.000278623	18.4754	crude	grad 3	Uncharacterized protein OS=Sus scrofa GN=LOC100152536 PE=4 SV=2	LOC100152536	27042.9	20813.1	2209.94	2340.24	1358.94	1231.31		23928	2275.09		0.0950806		0.0152374
F1RT87	1	7.1634	0.637621	1.76877	grad 2	crude	Uncharacterized protein OS=Sus scrofa GN=RAB2A PE=1 SV=2	RAB2A	1254.97	1307.2	1961.69	2570.21	15.8657	3825.63		1281.09	2265.95		1.76877		0.28346
F1RMT1;K7GR94;M3VK20	1	6.1668	0.567669	10.6159	grad 2	crude	Uncharacterized protein OS=Sus scrofa GN=PVR PE=1 SV=2	PVR	180.951	216.115	1895.78	2319.45	0	2550.32		198.533	2107.61		10.6159		1.70129
F1SRU8	1	6.0992	0.38846	8.35177	grad 2	crude	Uncharacterized protein OS=Sus scrofa GN=TMEM30B PE=4 SV=2	TMEM30B	42.4649	457.355	1895.26	2279.11	3380.51	121.912		249.91	2087.19		8.35177		1.33844
B5APU7;F1SS01	1	6.3998	0.040839	3.76467	grad 3	crude	Actin related protein 2/3 complex subunit 2 OS=Sus scrofa PE=2 SV=1		477.699	962.492	2206.33	1700.57	2629.57	2792.28		720.096	1953.45		2.71276		0.434742
I3LKB9	1	7.1592	0.0573056	76.5593	grad 2	crude	Uncharacterized protein OS=Sus scrofa GN=EVA1A PE=4 SV=1	EVA1A	30.5383	20.4805	1709	2196.97	241.827	16.831		25.5094	1952.98		76.5593		12.2692
J9JIM2;K7GN58;K7GQM9	1	13.0794	0.00789324	35.8712	grad 3	crude	Gamma-glutamyltranspeptidase 1 OS=Sus scrofa GN=GGT1 PE=1 SV=1	GGT1	88.8885	25.8646	1957.49	1901.09	2130.94	1985.38		57.3765	1929.29		33.6251		5.38869
C8C420;F1SQT3	1	7.0171	0.716678	1.18013	grad 2	crude	Solute carrier family 25 member 3 OS=Sus scrofa GN=SLC25A3 PE=2 SV=1	SLC25A3	309.378	2870.76	1804.32	1948.67	1712.64	2007.5		1590.07	1876.49		1.18013		0.189126
F1RUK3	1	12.8404	0.328461	2.74544	grad 3	crude	Uncharacterized protein OS=Sus scrofa GN=LOC100624768 PE=4 SV=1	LOC100624768	1108.95	1240.36	804.157	2931.45	3940.17	2509.71		1174.65	1867.8		1.59009		0.254824
F2Z528	1	6.0063	0.133945	2.43578	grad 3	crude	Proteasome subunit alpha type OS=Sus scrofa GN=PSMA4 PE=1 SV=1	PSMA4	804.461	1365.15	1490.81	2199.17	3161.73	2122.97		1084.81	1844.99		1.70075		0.272559
F1RFJ9	1	6.509	0.0700457	38.5138	grad 2	grad 3	Uncharacterized protein OS=Sus scrofa GN=RILPL2 PE=4 SV=1	RILPL2	262.506	360.814	676.331	2914.95	81.7245	11.5221		311.66	1795.64		5.76154		0.923332
F1RI01	1	6.2242	0.298253	2.05073	crude	grad 2	60S ribosomal protein L13a OS=Sus scrofa GN=RPL13A PE=1 SV=1	RPL13A	2142.29	5218.15	1832.34	1756.83	3415.54	3120.79		3680.22	1794.59		0.48763		0.0781466
F1S092	1	6.9844	0.180888	2.42387	grad 3	crude	Uncharacterized protein OS=Sus scrofa GN=CA12 PE=4 SV=2	CA12	624.398	1065.1	1726.88	1783.24	1324.82	2770.3		844.749	1755.06		2.07761		0.332954
F1RL74;I3LNG5;I3LSJ3;Q7JFN2;Q7JFN3;Q7JFN4;Q95264	1	6.3883	0.121917	1.66857	grad 3	crude	Uncharacterized protein OS=Sus scrofa PE=1 SV=2		1939.45	1240.71	1685.52	1822.54	2618.29	2688.03		1590.08	1754.03		1.10311		0.176781
B9TRW9	1	6.1846	0.0723275	2.07476	grad 3	crude	Guanine nucleotide-binding protein subunit gamma OS=Sus scrofa GN=GNG12 PE=2 SV=1	GNG12	1071.82	740.846	1624.96	1864.48	1556.25	2204.6		906.331	1744.72		1.92503		0.308501
F1SJQ6;I3LFN7;I3LIZ8	1	6.2981	0.742555	2.29183	crude	grad 3	60S ribosomal protein L14 OS=Sus scrofa GN=RPL14 PE=1 SV=1	RPL14	1025.48	4862.08	2200.1	1103.27	1550.16	1018.77		2943.78	1651.68		0.561076		0.0899168
F1REY0	1	6.3454	0.50688	15.7832	grad 2	crude	Uncharacterized protein OS=Sus scrofa GN=VPS37B PE=1 SV=1	VPS37B	104.957	101.446	1627.43	1630.27	3.83054	1861.75		103.202	1628.85		15.7832		2.52939
I3L660	1	6.6684	0.010229	8.18264	grad 3	crude	Profilin OS=Sus scrofa GN=PFN2 PE=1 SV=1	PFN2	197.599	392.552	1603.93	1587.62	2155.02	2673.97		295.075	1595.77		5.40802		0.866677
I3L9A9;I3L9H1	1	12.4148	0.00136326	60.9292	crude	grad 3	Uncharacterized protein OS=Sus scrofa GN=LOC100737211 PE=4 SV=1	LOC100737211	53925.7	80747.9	1550.52	1570.6	785.077	1425.25		67336.8	1560.56		0.0231754		0.00371405
I3LS61	1	6.1115	0.168586	6.47014	grad 3	crude	Uncharacterized protein OS=Sus scrofa GN=FIGNL1 PE=3 SV=1	FIGNL1	140.211	1088.48	2008.35	1007.92	3536.73	4413.08		614.347	1508.14		2.45486		0.393411
I3L5P9	1	6.005	0.136665	80.1182	grad 2	crude	Sarcoplasmic/endoplasmic reticulum calcium ATPase 2 OS=Sus scrofa GN=ATP2A2 PE=1 SV=1	ATP2A2	31.466	5.76894	2819.8	163.388	181.121	109.653		18.6174	1491.6		80.1182		12.8396
B6VAQ2;F2Z5N0	1	6.812	0.00228522	5.10697	grad 3	crude	Proteasome subunit alpha type 6 OS=Sus scrofa GN=PSMA6 PE=2 SV=1	PSMA6	460.455	587.617	1321.89	1595.12	2735.76	2616.71		524.036	1458.5		2.78321		0.446032
I3L6A4	1	6.0717	0.700431	1.30108	crude	grad 3	Uncharacterized protein OS=Sus scrofa PE=1 SV=1		1704.49	1723.11	1364.88	1548.14	294.602	2339.82		1713.8	1456.51		0.849873		0.136199
F1SVB8;I3LJW6	1	7.1124	0.616663	1.36091	grad 3	crude	Uncharacterized protein OS=Sus scrofa PE=4 SV=1		708.661	1511.95	1172.39	1731.9	1266.95	1755.11		1110.3	1452.14		1.30788		0.209598
Q6IU11	1	6.6223	8.83932e-07	Infinity	grad 3	crude	Claudin-3	CLDN3	1	1	1284.23	1453.51	1423.32	1407.91		1	1368.87		1368.87		219.372
F1RM78	1	6.8848	0.487139	5.19604	grad 2	crude	Uncharacterized protein OS=Sus scrofa GN=LSR PE=4 SV=2	LSR	252.595	273.294	1259.53	1473	107.36	2149.7		262.944	1366.27		5.19604		0.832706
F1RMZ8	1	6.5891	0.339127	1.31179	crude	grad 2	Uncharacterized protein OS=Sus scrofa GN=LOC106504095 PE=1 SV=1	LOC106504095	1489.94	2058.15	1235.12	1469.66	1583.47	1636.32		1774.05	1352.39		0.76232		0.122168
D0G6X4	1	12.005	0.23071	30.03	grad 3	crude	Farnesyl diphosphate synthase OS=Sus scrofa GN=FDPS PE=1 SV=1	FDPS	156.491	97.6914	2641.69	60.0859	3353.72	4279.38		127.091	1350.89		10.6293		1.70343
F1RQP0;Q9GLW8	1	6.2003	0.0927328	1.57771	grad 3	grad 2	Uncharacterized protein OS=Sus scrofa GN=PRDX5 PE=1 SV=2	PRDX5	1665.49	1504.58	1492.88	1191.12	2348.76	1885.8		1585.03	1342		0.846671		0.135686
F1S087	1	6.3348	0.0572313	14.28	grad 2	crude	Uncharacterized protein OS=Sus scrofa GN=DYNC1I2 PE=1 SV=2	DYNC1I2	50.9363	129.597	638.16	1939.86	620.25	339.309		90.2669	1289.01		14.28		2.28848
B5APU6	1	6.1328	0.0978839	2.9386	grad 3	crude	Actin related protein 2/3 complex subunit 1B OS=Sus scrofa PE=2 SV=1		1177.13	560.91	1124.83	1448.28	2174.14	2933.27		869.022	1286.55		1.48046		0.237255
F1S6Z8	1	6.536	0.00519994	5.93513	grad 3	crude	Uncharacterized protein OS=Sus scrofa GN=VTA1 PE=1 SV=2	VTA1	301.64	414.68	1088.97	1481.46	2254.48	1996.97		358.16	1285.21		3.58838		0.575066
I3L855	1	7.0379	0.00229293	2.05487	grad 3	grad 2	Protein XRP2 OS=Sus scrofa GN=RP2 PE=1 SV=1	RP2	1924.24	1732.91	1234.28	1319.88	2553.55	2694.94		1828.58	1277.08		0.698403		0.111925
I3LQ54	1	6.4233	0.000717428	3.69429	grad 3	crude	Uncharacterized protein OS=Sus scrofa PE=1 SV=1		634.123	571.175	1188.06	1325.5	2148.86	2303.87		602.649	1256.78		2.08542		0.334205
B7U3Y5;F1RJ33;Q9XSM8;Q9XSM9	1	6.4151	0.0101784	7.77294	grad 2	grad 3	Galectin OS=Sus scrofa GN=LGALS9 PE=2 SV=1	LGALS9	1595.12	790.172	1151.82	1273.03	169.659	142.302		1192.64	1212.43		1.01659		0.162916
I3LK50	1	6.1827	0.0175817	3.36719	grad 3	crude	Uncharacterized protein OS=Sus scrofa PE=1 SV=1		643.839	548.129	1263.25	1152.56	2420.95	1592.63		595.984	1207.91		2.02674		0.324801
C9EF58;F1SLQ6;Q9TT27	1	6.3833	0.586079	18.9289	grad 2	crude	Prostaglandin-endoperoxide synthase-1 (Fragment) OS=Sus scrofa GN=PGHS-1 PE=4 SV=1	PGHS-1	125.835	1	2283.34	98.5842	535.852	1		63.4175	1190.96		18.7797		3.00959
F1SDH4	1	6.9352	0.222886	3.44716	grad 3	crude	Uncharacterized protein OS=Sus scrofa GN=SCAMP4 PE=1 SV=2	SCAMP4	705.375	614.22	487.051	1867.65	2504.55	2044.31		659.797	1177.35		1.78441		0.285966
F1SH61;K9IVH4	1	6.1048	0.147834	5.78232	grad 2	crude	Uncharacterized protein OS=Sus scrofa PE=1 SV=1		313.544	83.077	975.829	1317.56	470.317	147.923		198.31	1146.69		5.78232		0.926661
A7XXV9;B0FWP7	1	12.1108	0.893609	7.06609	crude	grad 3	NAD-dependent protein deacylase sirtuin-5, mitochondrial OS=Sus scrofa GN=SIRT5 PE=2 SV=1	SIRT5	254.874	11747.7	1187.12	1079.24	1121.63	576.986		6001.3	1133.18		0.188822		0.0302602
F1SEV8;I3LT08	1	7.1834	0.0805464	2.76839	grad 3	crude	Uncharacterized protein OS=Sus scrofa GN=EEF1D PE=1 SV=2	EEF1D	799.984	573.355	927.187	1280.72	2362.26	1439.68		686.67	1103.96		1.6077		0.257646
F1S3P8	1	7.1847	3.53264e-06	Infinity	grad 3	crude	Uncharacterized protein OS=Sus scrofa GN=STX7 PE=1 SV=1	STX7	1	1	988.173	1203.75	2184.22	2265.26		1	1095.96		1095.96		175.636
F1RQI7	1	6.438	0.329793	3.34554	grad 3	crude	Unconventional myosin-VI OS=Sus scrofa GN=MYO6 PE=1 SV=1	MYO6	620.641	432.139	1760.63	339.665	1814.67	1707.45		526.39	1050.15		1.995		0.319714
F1SQN1	1	12.1428	0.206823	3.4415	grad 2	crude	T-complex protein 1 subunit delta OS=Sus scrofa GN=CCT4 PE=1 SV=1	CCT4	501.94	108.318	961.736	1138.47	1325.1	620.961		305.129	1050.1		3.4415		0.551528
F1S1X9	1	6.7041	0.560303	4.92871	grad 3	crude	Uncharacterized protein OS=Sus scrofa GN=TXNL1 PE=1 SV=1	TXNL1	180.512	614.677	2.00661	2056.32	2004.67	1914.58		397.594	1029.16		2.58847		0.414823
B6E241	1	6.2713	0.0998835	18.0195	grad 2	crude	Growth factor receptor bound protein 2 OS=Sus scrofa GN=GRB2 PE=1 SV=1	GRB2	56.605	54.5836	597.092	1406.47	154.329	1094.19		55.5943	1001.78		18.0195		2.88776
B6VAQ1;F2Z5R5	1	6.2351	0.024441	2.75681	grad 2	crude	Programmed cell death 10 OS=Sus scrofa GN=PDCD10 PE=2 SV=1	PDCD10	328.465	395.508	1188.39	807.461	792.215	957.37		361.986	997.925		2.75681		0.4418
F1SFL1	1	6.1977	0.37688	2.49335	grad 3	grad 2	Uncharacterized protein OS=Sus scrofa GN=ARL8B PE=1 SV=2	ARL8B	1539.14	1757.58	216.981	1767.43	2532.6	2415.22		1648.36	992.205		0.601934		0.0964646
F1SC32	1	6.6615	0.315628	34.1077	grad 3	crude	Uncharacterized protein OS=Sus scrofa PE=4 SV=2		167.784	0	1912.95	16.8202	2170.27	3552.46		83.892	964.886		11.5015		1.84321
I3LTC6	1	6.1246	0.0603627	5.57918	grad 2	crude	Inositol monophosphatase 1 OS=Sus scrofa GN=IMPA1 PE=1 SV=1	IMPA1	225.888	119.441	962.762	963.893	495.073	207.676		172.665	963.327		5.57918		0.894107
I3L8R1	1	7.5283	0.257045	13.1474	grad 3	crude	Uncharacterized protein OS=Sus scrofa GN=CLIC4 PE=1 SV=1	CLIC4	0.358058	345.698	885.852	1036.75	2045.55	2504.19		173.028	961.301		5.55576		0.890353
A0A142EGG6;E7EAX3;F1RGC3;F1RGC4;F4ZS15;I3LUQ7	1	6.786	0.138752	34.2354	grad 3	crude	Interferon-induced transmembrane protein 3 OS=Sus scrofa PE=2 SV=1		84.8492	0	865.671	1030.72	1595.78	1309.07		42.4246	948.196		22.3502		3.58179
F1RTW7	1	6.6835	0.0481806	3.57376	grad 3	grad 2	Uncharacterized protein OS=Sus scrofa PE=1 SV=2		1171.66	1116.09	850.488	978.304	2169.77	4365.9		1143.88	914.396		0.799383		0.128107
B3VP30;F1RIT1;I3LF17	1	6.0234	0.688526	1.65054	crude	grad 3	Transient receptor potential cation channel subfamily V member 4 OS=Sus scrofa GN=TRPV4 PE=2 SV=1	TRPV4	238.531	2532.64	822.2	983.89	1666.96	11.98		1385.58	903.045		0.651743		0.104447
B6VGE2	1	7.5909	0.624006	2.40111	crude	grad 2	Caveolin (Fragment) OS=Sus scrofa GN=Cav1 PE=3 SV=1	Cav1	2278.15	2013.17	1.86094	1785.36	0	1823.21		2145.66	893.613		0.416474		0.0667433
F1S9G9	1	7.1722	0.726225	113.035	grad 3	crude	Uncharacterized protein OS=Sus scrofa GN=BROX PE=1 SV=1	BROX	0	19.0845	1715.53	7.48066	2157.23	0		9.54225	861.505		90.2832		14.4686
F1SEV7	1	6.0612	0.130635	1.23176	grad 3	crude	Uncharacterized protein OS=Sus scrofa GN=GSDMD PE=1 SV=1	GSDMD	843.064	754.415	792.544	912.214	982.514	985.202		798.739	852.379		1.06715		0.17102
I3LRH2	1	12.79	0.00403515	123.086	grad 2	grad 3	Uncharacterized protein OS=Sus scrofa GN=LOC100519984 PE=1 SV=1	LOC100519984	301.214	121.368	869.402	825.921	4.60363	9.16985		211.291	847.662		4.01182		0.642926
I3L8J8	1	12.2572	0.00529832	5.09188	grad 2	crude	Uncharacterized protein OS=Sus scrofa GN=DIP2B PE=1 SV=1	DIP2B	193.216	134.941	815.57	855.365	806.556	614.895		164.078	835.468		5.09188		0.816013
F1SL63;K7GS03	1	6.3364	0.651	1.42254	grad 2	crude	Uncharacterized protein OS=Sus scrofa PE=1 SV=2		648.595	488.505	742.889	874.683	1167.88	35.3388		568.55	808.786		1.42254		0.227974
A7UIU7;G1FJ20;H9BYW4	1	6.5621	0.538976	1.38046	grad 3	grad 2	ATP-citrate synthase OS=Sus scrofa GN=ACL PE=2 SV=1	ACL	903.166	662.283	761.329	790.919	1368.69	774.122		782.724	776.124		0.991568		0.158906
F1SKI1	1	6.037	0.294499	8.04472	grad 2	crude	Uncharacterized protein OS=Sus scrofa GN=CCDC36 PE=4 SV=2	CCDC36	0	187.117	824.962	680.345	308.548	592.162		93.5587	752.653		8.04472		1.28923
I3LCN6	1	6.0939	0.240633	12.211	grad 2	grad 3	Uncharacterized protein OS=Sus scrofa GN=PURA PE=1 SV=1	PURA	404.584	366.592	589.612	903.18	122.249	1		385.588	746.396		1.93573		0.310217
F6Q402;Q8MIA5;Q8SPK7;Q9GJX6;Q9GJX7	1	6.0167	0.315601	3.46279	grad 3	crude	Uncharacterized protein OS=Sus scrofa GN=SLC5A5 PE=1 SV=1	SLC5A5	614.905	644.86	143.153	1319.34	2174.12	2188.19		629.883	731.245		1.16092		0.186047
M3UZ93	1	6.5518	0.00189349	85.3714	grad 2	grad 3	Synaptogyrin OS=Sus scrofa GN=SYNGR2 PE=2 SV=1	SYNGR2	439.723	365.007	587.422	852.665	11.5033	5.36524		402.365	720.044		1.78953		0.286786
F1RWC5;K9J4S7	1	6.2527	0.487132	2.98251	grad 2	crude	Kinesin-like protein OS=Sus scrofa GN=KIF5B PE=1 SV=1	KIF5B	238.54	240.061	881.319	546.115	706.694	81.3861		239.301	713.717		2.98251		0.47797
F1SMJ9	1	6.8112	0.010765	425.801	grad 2	crude	ATPase H+ Transporting V1 Subunit G1	ATPV61G1	3.32599	0	741.191	675.016	267.21	884.107		1.66299	708.103		425.801		68.2379
D0G0C6	1	6.1343	0.52564	1.46021	grad 2	crude	Asparagine synthetase OS=Sus scrofa GN=ASNS PE=1 SV=1	ASNS	397.809	561.018	498.168	901.923	566.553	672.546		479.413	700.045		1.46021		0.23401
I3LJX2	1	7.4886	0.812149	8.46406	crude	grad 3	Uncharacterized protein OS=Sus scrofa PE=1 SV=1		4.17532	2808.93	303.114	1095.72	52.8811	279.477		1406.55	699.419		0.497258		0.0796895
A2IBS6;Q29222	1	6.8542	0.0327403	1.59843	crude	grad 2	Sara2 protein OS=Sus scrofa PE=2 SV=1	2	1182.5	1033.91	703.066	683.545	1144.75	938.344		1108.2	693.306		0.625612		0.100259
F1RPQ3	1	6.5113	0.00660744	18.0683	grad 2	grad 3	Uncharacterized protein OS=Sus scrofa GN=PSMD14 PE=1 SV=2	PSMD14	142.109	74.3518	669.06	711.594	46.978	29.4351		108.231	690.327		6.3783		1.02217
F1S9Y6;Q29349	1	6.6428	0.411466	4.49894	grad 2	grad 3	Uncharacterized protein OS=Sus scrofa PE=1 SV=1		480.426	121.502	600.703	748.683	299.934	0		300.964	674.693		2.24178		0.359262
I3LD66	1	6.1189	0.0426198	120.226	grad 2	crude	Uncharacterized protein OS=Sus scrofa PE=1 SV=1		2.86089	8.27684	689.253	649.791	717.629	59.2671		5.56887	669.522		120.226		19.2671
I3LJC9	1	6.2107	0.0188414	3.42939	grad 3	crude	Uncharacterized protein OS=Sus scrofa GN=HAPLN3 PE=1 SV=1	HAPLN3	317.117	241.086	674.995	610.93	1142.35	771.939		279.101	642.963		2.30369		0.369184
F2Z5I5	1	6.1775	0.0570006	81.5859	crude	grad 3	Uncharacterized protein OS=Sus scrofa GN=CSNK2A3 PE=1 SV=1	CSNK2A3	942.945	662.316	587.18	692.603	19.6757	0		802.63	639.891		0.797243		0.127764
F1SPD2;I6YP72;I6YZK2;I6ZJZ7;I6ZT54;I6ZX61	1	6.1782	0.0603554	12.8696	grad 3	crude	Uncharacterized protein OS=Sus scrofa GN=GSK3B PE=1 SV=2	GSK3B	16.8676	119.857	592.341	684.911	918.417	841.177		68.3624	638.626		9.34177		1.49709
K7GPJ9	1	6.3618	0.636603	3.87391	grad 2	crude	Flotillin-1 OS=Sus scrofa GN=FLOT1 PE=1 SV=1	FLOT1	254.286	75.242	646.765	629.798	987.814	11.7295		164.764	638.282		3.87391		0.620825
F1SFX1	1	6.2359	0.363398	3.04038	grad 2	crude	Uncharacterized protein OS=Sus scrofa GN=UEVLD PE=4 SV=2	UEVLD	394.712	11.7476	625.744	610.046	405.061	717.569		203.23	617.895		3.04038		0.487244
A6P389	1	6.2027	0.153558	5.40228	grad 3	crude	TRDV3 protein (Fragment) OS=Sus scrofa GN=TRDV3 PE=4 SV=2	TRDV3	235.36	34.7891	688.605	481.423	931.251	528.174		135.075	585.014		4.33104		0.694083
F1SUM3	1	7.5693	0.817472	1.59321	grad 2	crude	Uncharacterized protein OS=Sus scrofa GN=SERPINH1 PE=1 SV=1	SERPINH1	32.6398	678.165	177.814	954.645	623.155	123.06		355.403	566.23		1.59321		0.255324
F2Z546;Q95L19	1	6.8991	9.42242e-06	5.73557	crude	grad 2	Ribosomal protein L19 OS=Sus scrofa GN=RPL19 PE=1 SV=2	RPL19	3277.09	3172.96	564.782	559.789	888.129	850.946		3225.03	562.285		0.174351		0.0279411
Q9GJX2	1	6.4116	0.0761027	39.9675	grad 3	crude	Diazepam binding inhibitor (Fragment) OS=Sus scrofa GN=DBI PE=2 SV=1	DBI	108.637	6.068	734.39	353.454	1760.09	2824.39		57.3526	543.922		9.48383		1.51986
F1RRV6	1	6.5616	0.0536012	9.75553	grad 2	crude	Uncharacterized protein OS=Sus scrofa GN=NDRG1 PE=1 SV=2	NDRG1	28.7495	79.0335	353.654	697.826	321.031	168.905		53.8915	525.74		9.75553		1.5634
F1SIJ9	1	6.0027	0.100129	8.89235	grad 2	crude	Uncharacterized protein OS=Sus scrofa GN=PSAT1 PE=1 SV=2	PSAT1	62.412	55.3177	510.637	536.255	122.848	16.837		58.8648	523.446		8.89235		1.42507
F1SBZ0;I3L6P9;Q5MIZ9	1	6.1983	0.112009	52.4627	grad 3	crude	Uncharacterized protein OS=Sus scrofa PE=4 SV=2		34.6376	1	854.453	183.584	843.109	974.075		17.8188	519.018		29.1276		4.66792
K7GLQ8;K7GLZ4;K7GMC3;K7GPH5;K7GQC7;K7GS06;Q8WMK1;Q9GJV4;Q9GL05	1	12.0764	0.376261	33.0866	grad 2	crude	Uncharacterized protein (Fragment) OS=Sus scrofa GN=FHL1 PE=1 SV=1	FHL1	0	30.772	519.918	498.222	273.993	0		15.386	509.07		33.0866		5.30238
I3LEV3	1	6.0263	0.46794	4.29976	grad 3	grad 2	Ubiquitin carboxyl-terminal hydrolase 37 OS=Sus scrofa GN=USP37 PE=3 SV=1	USP37	266.561	1155.69	376.725	634.742	701.62	3647.45		711.126	505.733		0.711172		0.113971
F2Z5Q1	1	6.037	0.333241	2.28273	grad 2	crude	Uncharacterized protein OS=Sus scrofa GN=CHMP2B PE=3 SV=1	CHMP2B	331.917	110.432	465.77	543.993	274.268	638.907		221.175	504.881		2.28273		0.365825
I3LK68;K9J4R6	1	6.4876	0.590907	1.78919	grad 2	crude	Uncharacterized protein OS=Sus scrofa GN=PFKP PE=1 SV=1	PFKP	383.606	176.529	500.038	502.15	803.691	0		280.067	501.094		1.78919		0.286732
F1SSG1	1	6.2924	0.00502981	3.62752	grad 3	crude	Uncharacterized protein OS=Sus scrofa GN=YKT6 PE=1 SV=1	YKT6	269.497	202.369	464.677	536.037	865.704	845.999		235.933	500.357		2.12076		0.339868
Q9N0M7	1	6.288	0.269734	21.1212	crude	grad 3	Micromolar calcium-activated neutral protease 1 isoform B OS=Sus scrofa PE=2 SV=1		1056.52	917.283	42.5121	930.504	93.4516	0		986.903	486.508		0.492964		0.0790014
F1SIP0	1	6.4071	0.514991	2.21018	grad 2	grad 3	Uncharacterized protein OS=Sus scrofa GN=SEPT2 PE=1 SV=2	42615	372.828	152.017	497.886	447.034	421.114	6.41625		262.423	472.46		1.80038		0.288525
I3L8I5	1	6.3222	0.363779	4.63271	grad 2	grad 3	Eukaryotic translation initiation factor 6 OS=Sus scrofa GN=EIF6 PE=1 SV=1	EIF6	330.221	280.545	595.109	342.612	202.413	0		305.383	468.861		1.53532		0.246047
F1RZ71	1	6.0451	0.127929	27.5506	grad 3	crude	Uncharacterized protein OS=Sus scrofa GN=SEPT9 PE=1 SV=2	42622	0.207314	51.2811	464.354	472.096	727.54	690.994		25.7442	468.225		18.1876		2.9147
F1SID4	1	6.1556	0.582668	2.27717	grad 2	crude	Uncharacterized protein OS=Sus scrofa GN=PSMC3 PE=1 SV=1	PSMC3	243.687	163.974	457.885	470.426	668.159	0		203.83	464.155		2.27717		0.364934
F1SMI5;I3LDR6;I3LJU9	1	6.0054	0.437999	189.21	grad 3	crude	Uncharacterized protein OS=Sus scrofa PE=1 SV=2		7.49747	0	154.273	772.382	1418.6	0		3.74873	463.328		123.596		19.8072
Q29231	1	7.1594	0.0997421	1.8565	grad 3	crude	Potential laminin-binding protein (Fragment) OS=Sus scrofa PE=2 SV=1		478.621	300.179	458.184	446.529	778.058	667.784		389.4	452.356		1.16168		0.186168
D6QST6;Q6XGY2	1	6.0326	0.0350044	5.59228	crude	grad 2	2,4-dienoyl-CoA reductase 1 OS=Sus scrofa GN=DECR1 PE=2 SV=1	DECR1	2531.44	2500.16	421.04	478.699	720.934	273.641		2515.8	449.87		0.178818		0.028657
F2Z5E2;Q19AZ5	1	6.2995	0.00109246	5.30478	crude	grad 2	Uncharacterized protein OS=Sus scrofa GN=SERPINC1 PE=1 SV=1	SERPINC1	2268.75	2472.58	494.326	399.458	1441.47	1306.59		2370.67	446.892		0.188509		0.0302101
I3LK58;I3LKY2;I3LPK8;I3LV34;I3LV80	1	6.8125	0.000212153	Infinity	grad 2	grad 3	Uncharacterized protein OS=Sus scrofa GN=PCDHGB6 PE=4 SV=1	PCDHGB6	274.946	151.625	484.102	397.157	1	1		213.286	440.629		2.06591		0.331079
I3L701	1	6.9089	0.0138485	167.788	crude	grad 3	Uncharacterized protein OS=Sus scrofa PE=1 SV=1		3389.41	3252.58	368.196	511.699	4.98467	34.6011		3321	439.947		0.132474		0.0212301
I3LDW3	1	6.2713	0.172507	12.7768	grad 3	crude	Fascin OS=Sus scrofa GN=FSCN2 PE=1 SV=1	FSCN2	151.89	142.194	62.8244	808.47	1593.79	2163.66		147.042	435.647		2.96274		0.474802
H6WA55	1	6.2903	0.414845	4.57228	grad 2	grad 3	Solute carrier organic anion transporter family member OS=Sus scrofa GN=SLCO1A2 PE=2 SV=1	SLCO1A2	211.556	56.9861	465.43	399.097	189.08	0		134.271	432.264		3.21934		0.515924
F1SV88	1	6.3608	0.126714	Infinity	grad 3	crude	Uncharacterized protein OS=Sus scrofa GN=LOC100628001 PE=1 SV=1	LOC100628001	1	1	0	849.404	4314.61	3877.97		1	424.702		424.702		68.0618
F1S204	1	6.4761	0.0530096	6.64576	crude	grad 3	Uncharacterized protein OS=Sus scrofa GN=ZNHIT3 PE=4 SV=1	ZNHIT3	1485	2250.94	432.066	407.142	138.004	424.149		1867.97	419.604		0.224631		0.0359989
F1S0C1	1	6.5575	0.00800757	Infinity	grad 2	crude	S-(hydroxymethyl)glutathione dehydrogenase OS=Sus scrofa GN=ADH5 PE=1 SV=1	ADH5	1	1	454.865	370.366	223.982	29.925		1	412.615		412.615		66.1248
F1RRT3;F2Z5E7	1	6.7744	0.369295	8.52885	grad 2	grad 3	Uncharacterized protein OS=Sus scrofa GN=FAM49B PE=1 SV=2	FAM49B	52.5078	96.3453	130.295	681.485	0	95.1806		74.4266	405.89		5.45357		0.873977
D0G776;E0D7H7;F1SQR8	1	6.0856	0.0912113	2.77157	grad 2	crude	Leukotriene A(4) hydrolase OS=Sus scrofa GN=LTA4H PE=2 SV=1	LTA4H	193.909	90.1508	371.252	416.041	252.042	295.875		142.03	393.647		2.77157		0.444166
Q29275	1	6.2473	0.826623	5.55739	grad 3	crude	Uridylate kinase (Fragment) OS=Sus scrofa PE=2 SV=1		64.7232	161.667	594.623	106.7	44.563	1213.58		113.195	350.662		3.09785		0.496454
F1S814;G0Z3A1;Q9TQR6	1	6.1857	0.0775895	71.4578	grad 2	crude	Uncharacterized protein OS=Sus scrofa GN=PGM1 PE=1 SV=2	PGM1	9.77406	0	327.966	370.467	17.841	89.3542		4.88703	349.216		71.4578		11.4517
F1RN78;K7GNE9	1	6.3397	0.013992	Infinity	grad 2	crude	Uncharacterized protein OS=Sus scrofa GN=KIRREL PE=4 SV=3	KIRREL	1	1	295.086	382.704	132.959	13.0475		1	338.895		338.895		54.3105
I3LL07	1	6.2098	0.649298	Infinity	crude	grad 3	Uncharacterized protein OS=Sus scrofa GN=AP2M1 PE=1 SV=1	AP2M1	919.951	0	0	672.166	1	1		459.976	336.083		0.730654		0.117093
F1RGV7	1	6.0231	0.688552	2.01481	grad 3	crude	Uncharacterized protein OS=Sus scrofa GN=TMEM8A PE=4 SV=2	TMEM8A	307.47	16.1279	282.658	365.75	612.913	39.0756		161.799	324.204		2.00375		0.321116
F1SCA0;I3LD21;I3LTQ1	1	6.4001	0.389029	15.3829	grad 3	grad 2	Uncharacterized protein OS=Sus scrofa GN=BTAF1 PE=4 SV=2	BTAF1	269.366	1476.11	67.9833	520.137	597.933	8449.03		872.74	294.06		0.336939		0.0539971
F1S5N0;K9IVF7	1	6.0801	0.392461	56.2713	grad 3	crude	Uncharacterized protein OS=Sus scrofa GN=XPNPEP1 PE=1 SV=2	XPNPEP1	18.847	8.85044	0.149784	552.477	895.073	663.498		13.8487	276.314		19.9523		3.19751
F1RG36	1	7.0549	0.64598	17.0589	grad 3	crude	Uncharacterized protein OS=Sus scrofa GN=RAB4A PE=1 SV=2	RAB4A	1.73426	48.9107	395.978	147.295	863.948	0		25.3225	271.636		10.7271		1.7191
G9F6X9;I3LJE2	1	6.3929	0.31982	Infinity	grad 3	crude	Dihydropyrimidinase-like 2 OS=Sus scrofa PE=2 SV=1		1	1	539.545	0	709.154	32.3517		1	269.773		269.773		43.2332
F2Z5C9	1	6.2528	0.393329	3.44223	grad 3	grad 2	Uncharacterized protein OS=Sus scrofa GN=MOB1B PE=4 SV=2	MOB1B	485.873	756.405	526.926	2.99597	870.284	953.829		621.139	264.961		0.426572		0.0683616
F1RN32;K7GQB9;M1TFP4	1	6.1539	0.467036	2.28369	grad 2	grad 3	Uncharacterized protein OS=Sus scrofa GN=GAS6 PE=4 SV=2	GAS6	198.016	178.202	272.602	239.11	224.072	0		188.109	255.856		1.36014		0.217974
F1RHJ9	1	6.1564	0.18275	3.13078	grad 2	crude	Uncharacterized protein OS=Sus scrofa GN=GLOD4 PE=1 SV=2	GLOD4	110.361	52.3003	263.808	245.45	179.193	69.9549		81.3306	254.629		3.13078		0.501733
F1S3K9;Q0MS44	1	6.0576	0.880919	42.846	grad 3	crude	Presenilin OS=Sus scrofa GN=PSEN1 PE=1 SV=2	PSEN1	12.019	0	505.994	0	0	514.964		6.00948	252.997		42.0997		6.7468
I3LD43	1	6.1581	0.0536555	48.4229	grad 3	crude	Uncharacterized protein OS=Sus scrofa PE=1 SV=1		23.0773	4.41782	69.8583	434.637	629.043	702.352		13.7476	252.247		18.3485		2.94049
I3LPH3	1	6.1286	0.0589943	10.163	grad 2	crude	Uncharacterized protein OS=Sus scrofa PE=4 SV=1		13.4003	26.8005	207.653	200.909	62.3559	233.833		20.1004	204.281		10.163		1.62871
I3LHE8	1	6.1136	0.000102252	Infinity	grad 2	crude	Uncharacterized protein OS=Sus scrofa GN=RAB29 PE=4 SV=1	RAB29	1	1	202.828	199.181	74.5829	49.0167		1	201.005		201.005		32.2126
I3LIM2	1	12.0744	0.0452715	32.1089	crude	grad 3	UDP-glucose 6-dehydrogenase OS=Sus scrofa GN=UGDH PE=1 SV=1	UGDH	2574.45	2256.22	229.743	157.702	16.0915	134.355		2415.33	193.722		0.0802051		0.0128535
F1S100;F1SU57;F2Q9B8;K7GMY6;K7GNY8;K7GPL8;K7GS05;Q95MZ3	1	6.199	0.00641598	4.70541	grad 3	crude	Serine/threonine-protein phosphatase OS=Sus scrofa PE=1 SV=2		55.8085	55.7526	225.807	146.491	263.979	260.962		55.7806	186.149		3.33717		0.534807
F1SPH5;I3L5L2	1	6.9778	0.227089	16.0291	crude	grad 3	40S ribosomal protein S26 OS=Sus scrofa GN=RPS26 PE=1 SV=1	RPS26	1956.68	1621.68	346.355	5.14111	83.4649	139.777		1789.18	175.748		0.0982283		0.0157418
I3LC07	1	6.3567	0.569326	1.19228	crude	grad 3	Uncharacterized protein OS=Sus scrofa GN=RAB18 PE=1 SV=1	RAB18	197.079	132.514	163.98	156.275	276.439	0		164.796	160.127		0.97167		0.155718
Q4TTS4;Q53DY7	1	6.0129	0.213077	7.30383	crude	grad 2	Histone H1.2-like protein OS=Sus scrofa PE=3 SV=1		1553.81	374.063	181.752	82.2019	412.166	141.705		963.937	131.977		0.136914		0.0219416
F1SAP4;K9IVV5	1	6.0126	0.464758	Infinity	grad 2	crude	Uncharacterized protein OS=Sus scrofa GN=WARS PE=1 SV=1	WARS	1	1	250.925	0	1	1		1	125.463		125.463		20.1064
F1SD92	1	6.1027	0.590618	7.29626	grad 3	crude	Uncharacterized protein OS=Sus scrofa GN=GPR68 PE=3 SV=1	GPR68	0.112265	34.4485	119.935	122.918	252.165	0		17.2804	121.427		7.02685		1.12611
D3K5N3	1	6.4589	0.10035	9.44388	crude	grad 2	Midkine OS=Sus scrofa GN=MDK PE=2 SV=1	MDK	405.58	1768.63	116.58	113.644	315.184	376.895		1087.1	115.112		0.105889		0.0169695
F1RX15;K7GSB2	1	6.1695	0.00732599	21.9413	grad 3	crude	Uncharacterized protein OS=Sus scrofa GN=CASK PE=1 SV=2	CASK	22.3258	48.5706	87.7189	127.049	870.375	685.185		35.4482	107.384		3.02932		0.485473
F1SPS4	1	6.4396	0.362332	15.6554	crude	grad 3	Uncharacterized protein OS=Sus scrofa GN=TIMP3 PE=4 SV=2	TIMP3	550.995	336.26	0.102027	156.998	29.2873	27.3866		443.628	78.5499		0.177063		0.0283757
F1SLS0	1	6.2983	0.0392632	110.562	crude	grad 3	Uncharacterized protein OS=Sus scrofa GN=MORC1 PE=4 SV=2	MORC1	375.32	251.102	36.9173	119.326	0	5.66577		313.211	78.1219		0.249423		0.039972
F1S792	1	6.4467	0.933442	8.26651	grad 3	crude	Solute carrier family 37 (Glycerol-3-phosphate transporter), member 2 tv2 OS=Sus scrofa GN=SLC37A2 PE=2 SV=1	SLC37A2	87.2713	40.089	42.1887	111.506	1052.83	0		63.6802	76.8473		1.20677		0.193394
F1SIV0	1	6.0514	0.0717304	169.68	crude	grad 3	Uncharacterized protein OS=Sus scrofa GN=LOC100737148 PE=4 SV=2	LOC100737148	3012.68	1023.14	86.5645	60.6396	0	23.7849		2017.91	73.602		0.0364743		0.0058453
B2LUG8;I3LU39	1	6.0385	0.420411	22.4631	grad 2	grad 3	Interferon stimulated gene 15 OS=Sus scrofa PE=2 SV=1		99.3125	0	79.4864	53.444	5.91772	0		49.6562	66.4652		1.33851		0.214506
I3LVK0	1	6.0936	0.0199499	21.4993	crude	grad 3	Uncharacterized protein OS=Sus scrofa GN=CSF2RA PE=4 SV=1	CSF2RA	1308.86	965.05	55.8842	70.6243	21.3715	84.3952		1136.96	63.2543		0.0556347		0.00891589
F1RJH8	1	12.3072	0.00276171	224.338	crude	grad 3	Uncharacterized protein OS=Sus scrofa GN=ASL PE=1 SV=1	ASL	2257.11	1905.06	85.1205	33.132	6.70533	11.8478		2081.09	59.1262		0.0284113		0.00455313
F6Q5P0	1	6.7567	0.0845909	50.9349	crude	grad 3	40S ribosomal protein S13 OS=Sus scrofa GN=RPS13 PE=1 SV=2	RPS13	1217.53	1216.98	22.8692	83.095	46.0291	1.76736		1217.25	52.9821		0.0435259		0.00697536
F1RYV9	1	6.0192	0.348069	416.122	crude	grad 2	Uncharacterized protein OS=Sus scrofa GN=LOC100623355 PE=1 SV=2	LOC100623355	41796	104.028	77.8575	22.8343	89.4002	20.1859		20950	50.3459		0.00240314		0.000385122
F1RUI1;K7GLL2;K7GMY3;K7GND4;K7GNR6;K7GP28;K7GQI9	1	7.0006	0.821541	175.377	crude	grad 3	Uncharacterized protein OS=Sus scrofa GN=HSD17B10 PE=1 SV=1	HSD17B10	0	1412.99	0	73.8082	8.05686	0		706.494	36.9041		0.0522355		0.00837115
I3LRW8	1	6.9116	0.158452	49.5338	crude	grad 2	Serine/arginine-rich-splicing factor 2 OS=Sus scrofa GN=SRSF2 PE=1 SV=1	SRSF2	1948.53	1493.32	18.9956	50.4892	0	84.5209		1720.92	34.7424		0.0201883		0.00323532
F2Z4Z0	1	6.6614	0.172925	10.782	grad 3	grad 2	Uncharacterized protein OS=Sus scrofa GN=RAB35 PE=1 SV=1	RAB35	390.104	69.714	34.0526	30.6295	546.905	150.498		229.909	32.3411		0.140669		0.0225433
C7EDN1;F1RVH7	1	6.1702	0.122877	74.3643	crude	grad 3	Insulin-like growth factor binding protein 7 OS=Sus scrofa GN=IGFBP-7 PE=2 SV=1	IGFBP-7	1024.81	964.406	46.2511	0	7.71001	19.0396		994.607	23.1255		0.0232509		0.00372614
F1S7P0	1	6.0297	0.763483	81.2394	crude	grad 3	Uncharacterized protein OS=Sus scrofa GN=ANKRD24 PE=4 SV=2	ANKRD24	715.411	0	25.0901	11.0052	8.8062	0		357.705	18.0476		0.050454		0.00808564
F1RIF3	1	6.3039	0.00245466	70.4859	crude	grad 2	Uncharacterized protein OS=Sus scrofa GN=FAH PE=1 SV=1	FAH	1203.46	992.831	14.7653	16.394	26.2055	10.5065		1098.14	15.5796		0.0141872		0.00227361
F1SI10	1	6.0266	0.199717	66.665	crude	grad 2	60S ribosomal protein L10 OS=Sus scrofa GN=RPL10 PE=1 SV=1	RPL10	1147.96	879.19	9.82147	20.5865	11.5492	828.548		1013.58	15.204		0.0150004		0.00240393
F1S2A0	1	6.1323	0.986322	27.3372	crude	grad 2	Uncharacterized protein OS=Sus scrofa GN=PLXNB3 PE=4 SV=2	PLXNB3	0	657.092	15.2093	8.82717	15.2522	9.64719		328.546	12.0182		0.0365801		0.00586225
F1S4P6	1	6.1457	0.377064	60.4579	crude	grad 2	Eukaryotic translation initiation factor 3 subunit A OS=Sus scrofa GN=EIF3A PE=1 SV=1	EIF3A	559.194	691.185	7.1145	13.5673	419.778	0		625.189	10.3409		0.0165404		0.00265073
F1SKQ7;I3L9P8	1	6.3489	0.894716	328.705	crude	grad 2	Uncharacterized protein OS=Sus scrofa GN=GOLGA1 PE=4 SV=2	GOLGA1	0	5699.75	11.5351	5.80497	142.081	0		2849.88	8.67002		0.00304224		0.000487543
Q29194	1	6.9279	0.0313781	667.42	crude	grad 2	Ribosomal protein S2 (Fragment) OS=Sus scrofa PE=2 SV=1	Sus scrofa	2176.1	1824.81	5.99458	0	8.48606	0		2000.45	2.99729		0.00149831		0.000240115
F1RV81	1	13.3358	0.011873	3936.51	crude	grad 2	Phosphatase and actin regulator OS=Sus scrofa GN=PHACTR1 PE=3 SV=2	PHACTR1	7846.64	8707.41	4.20527	0	5.89491	0		8277.03	2.10263		0.000254032		4.07107e-05
F1S0P3	1	6.0448	0.520355	Infinity	grad 3	crude	2',3'-cyclic-nucleotide 3'-phosphodiesterase OS=Sus scrofa GN=CNP PE=1 SV=1	CNP	1	1	0	2.05118	0	1229.55		1	1.02559		1.02559		0.164359
F1RJH2	1	6.3963	1.61025e-06	Infinity	crude	grad 2	Short-chain-specific acyl-CoA dehydrogenase, mitochondrial OS=Sus scrofa GN=ACADS PE=1 SV=2	ACADS	1992.65	1702.81	1	1	1	1		1847.73	1		0.000541205		8.67324e-05
I3LG67	1	6.8346	0.0241061	Infinity	grad 3	grad 2	Uncharacterized protein OS=Sus scrofa GN=MARCKS PE=1 SV=1	MARCKS	24.275	1	1	1	2874.21	2951.78		12.6375	1		0.0791296		0.0126811
I3LJA5	1	6.2224	0.0661614	Infinity	crude	grad 2	Uncharacterized protein OS=Sus scrofa PE=4 SV=1		10871	54.3156	1	1	1	1		5462.67	1		0.000183061		2.93369e-05
F1RSW3	1	6.5184	0.464758	Infinity	crude	grad 2	Uncharacterized protein OS=Sus scrofa GN=GSX1 PE=4 SV=2	GSX1	0	642.549	1	1	1	1		321.274	1		0.0031126		0.000498819
I3L5F4;I3LTC1	1	6.1431	4.5053e-06	Infinity	grad 3	crude	Uncharacterized protein OS=Sus scrofa PE=3 SV=1		1	1	1	1	757.421	925.335		1	1		1		0.160258
F1SKH1	1	6.2986	0.464758	Infinity	crude	grad 2	Uncharacterized protein OS=Sus scrofa PE=4 SV=2		0	4648.91	1	1	1	1		2324.46	1		0.000430208		6.89442e-05
