# Supplementary material for: Directional Exosome Proteomes Reflect Polarity-Specific Functions in Retinal Pigmented Epithelium Monolayers
Source: Sci Rep. 2017 Jul 7;7:4901. doi: 10.1038/s41598-017-05102-9 (PMC5501811; doi:10.1038/s41598-017-05102-9)
Supplement: Supplementary file 4 — Supplementary Dataset 3 [file 41598_2017_5102_MOESM4_ESM.xlsx]

## Sheet: Exosome enrichment
LC method: 100 min 5-30% gracdient of acetonitrile in 0.1% formic acid
Acquisition method: HDMSE sens 100 min
Progenesis: APEX 100-20-600, sens 5, RT window 0.25 min, max charge 5+, min score 5, mass accuracy <30 ppm
										Normalized abundance					crude	grad		grad/crude		Norm to
										Crude		Grad			ave	ave		ratio		syntenin
Accession	Peptide count	Peptides used for quantitation	Confidence score	Anova (p)	Max fold change	Highest mean condition	Lowest mean condition	Description	Gene name	1	2	1	2
F1SDZ6	3	3	17.5894	9.00847e-05	47.7588	Grad	Crude	Fibronectin Leucine Rich Transmembrane Protein 2	FLRT2	117.108	117.098	5797.83	5387.61		117.103	5592.72		47.7588		2.60087
B6ICW6;A0A060N3G3;A0A060N3V3;A0A060N4K5;A0A060N6K0;A0A0A7BZF5;A0A0A7BZF9;A0A0A7BZG2;A0A0A7BZG5;A0A0A7BZG8;A0A0A7BZH3;A0A0A7BZH5;A0A0A7BZQ2;A0A0A7BZQ7;A0A0A7BZS1;A0A0A7BZT6;A0A0A7C046;A0A0A7C055;A0A0A7C064;A0A0A7C073;A0A0A7C0F9;A0A0A7C0G6;A0A0F6N3M5;A0A0F6N3M8;A0A0F6N3N0;A0A0F6N3N4;A0A0F6N3P2;A0A0F6N3P4;A0A0F6N3R3;A0A0F6N3R6;A0A0F6N3S3;A0A0F6N4T3;A0A0F6N4T6;A0A0F6N4U1;A0A0F6N4U7;A0A0F6N4V2;A0A0N7E…	4	4	27.9087	0.0129033	46.282	Grad	Crude	SLA-2 histocompatibility antigen, class I	SLA-2	218.01	534.728	18213.5	16624.7		376.369	17419.1		46.282		2.52045
F1S4Z2	2	2	12.3815	0.00533135	45.7182	Grad	Crude	Charged Multivesicular Body Protein 4B	CHMP4B	114.413	64.9532	4074.98	4125.31		89.6831	4100.15		45.7182		2.48974
D0G0C5;F1SLC4	3	3	18.7807	0.00248319	40.3437	Grad	Crude	Annexin A4	ANXA4	273.95	189.976	9081.18	9635.31		231.963	9358.24		40.3437		2.19706
Q06AS6;Q06AS7;Q28946	3	3	16.4036	0.00737507	36.2903	Grad	Crude	G protein inhibitory alpha i2	GNAI2	183.671	98.3894	4930.9	5305.17		141.03	5118.04		36.2903		1.97632
F1RI39;I3LS04;Q5MCI9	2	2	11.0497	0.0215049	35.7665	Grad	Crude	Actinin Alpha 4	ACTN4	14.9428	31.4853	1132.16	528.411		23.214	830.285		35.7665		1.94779
M3VH74;A0A024A2N6;I3L7D4	3	3	15.3764	0.0112291	34.0088	Grad	Crude	CD2-associated protein OS=Sus scrofa GN=CD2AP PE=2 SV=1	CD2AP	48.8566	25.3711	1020.69	1503.71		37.1138	1262.2		34.0088		1.85207
K7GT68;F1S081;I3LEE5	3	3	16.2298	0.00101607	27.3233	Grad	Crude	Integrin Subunit Alpha 6) OS=Sus scrofa GN=ITGA6 PE=1 SV=1	ITGA6	203.772	251.584	6270.85	6170.98		227.678	6220.92		27.3233		1.48799
I3L6Z1	3	3	16.888	0.0132465	26.7119	Grad	Crude	Anion exchange protein OS=Sus scrofa GN=SLC4A2 PE=3 SV=1	SLC4A2	142.367	99.6902	4270.53	2195.29		121.029	3232.91		26.7119		1.45469
C0MHR2;F6PV15;K7GQL8	3	3	15.6823	0.000500562	22.3019	Grad	Crude	Clathrin heavy chain OS=Sus scrofa GN=CLTC PE=2 SV=1	CLTC	174.585	177.945	4200.99	3661.1		176.265	3931.04		22.3019		1.21453
F1RVE7;K7GNY7;K7GS94	10	10	62.4732	0.000200559	21.2968	Grad	Crude	Integrin beta OS=Sus scrofa GN=ITGB1 PE=1 SV=1	ITGB1	2885.58	2716.38	57800.5	61503.2		2800.98	59651.8		21.2968		1.15979
F2Z560	2	2	10.5389	0.00234092	19.341	Grad	Crude	RAB5C, Member RAS Oncogene Family OS=Sus scrofa GN=RAB5C PE=1 SV=1	RAB5C	51.9953	67.8811	1222.18	1096.35		59.9382	1159.26		19.341		1.05328
F1RT83	6	6	56.8806	0.001796	18.3626	Grad	Crude	Syntenin; Syndecan Binding Protein OS=Sus scrofa GN=SDCBP PE=1 SV=2	SDCBP	4216.43	3305.41	70625.4	67495.4		3760.92	69060.4		18.3626		1
F1SMP2;I3LBA8	2	2	10.523	0.0354386	17.8318	Grad	Crude	Protein Tyrosine Phosphatase, Receptor Type D OS=Sus scrofa GN=PTPRD PE=1 SV=1	PTPRD	231.207	71.4973	2823.23	2574.54		151.352	2698.89		17.8318		0.971094
J9JIL3	2	2	13.2434	0.00357437	16.8721	Grad	Crude	Sodium/potassium-transporting ATPase subunit beta OS=Sus scrofa GN=ATP1B1 PE=1 SV=1	ATP1B1	784.363	1071.04	16715.9	14588.6		927.7	15652.2		16.8721		0.918829
D2SW96;A7E1S7;A7E1T1;D4N875;F1SFX0;F1SR05;I3LL80	2	2	10.9904	0.0022198	15.6215	Grad	Crude	L-lactate dehydrogenase OS=Sus scrofa PE=2 SV=1	LDHA	173.846	217.099	3258.87	2848.3		195.473	3053.58		15.6215		0.850725
F1S073	7	7	41.9641	0.000378089	14.8762	Grad	Crude	Annexin OS=Sus scrofa GN=ANXA2 PE=1 SV=2	ANXA2	1338.41	1469.03	20374.4	21389.5		1403.72	20882		14.8762		0.810135
F2Z5C1	2	2	10.5538	0.00730328	14.2771	Grad	Crude	Annexin OS=Sus scrofa GN=ANXA5 PE=1 SV=2	ANXA5	198.66	312.668	3802.26	3498.01		255.664	3650.13		14.2771		0.777508
F1SAX3;D2WKD6;D2WKD7;F1RGF9;I3L8L8;I3LT88;I7HD36;O62815	18	18	136.983	0.00026318	14.1355	Grad	Crude	Sodium/potassium-transporting ATPase subunit alpha OS=Sus scrofa GN=ATP1A1 PE=1 SV=2	ATP1A1	8438.77	7889.91	112318	118495		8164.34	115407		14.1355		0.769796
F1SMQ4;E7EI18;F1S610	6	6	36.2497	0.000284938	14.0474	Grad	Crude	Adenosylhomocysteinase OS=Sus scrofa GN=AHCYL2 PE=1 SV=2	AHCYL2	671.843	642.667	9589.73	8875.67		657.255	9232.7		14.0474		0.764998
F1SPG0	2	2	11.5751	4.00532e-05	13.4653	Grad	Crude	RAB7A, Member RAS Oncogene Family OS=Sus scrofa GN=RAB7A PE=1 SV=2	RAB7A	161.96	158.102	2130.73	2179		160.031	2154.87		13.4653		0.7333
F1RRD6	19	19	150.873	0.00104606	13.3398	Grad	Crude	Programmed Cell Death 6 Interacting Protein PDCD6IP PE=1 SV=2; ALIX	PDCD6IP	9069.5	7677.97	112901	110506		8373.74	111704		13.3398		0.726465
A7WLI1;Q007T3	8	8	71.6138	0.000659891	12.6974	Grad	Crude	Tetraspanin 28 OS=Sus scrofa GN=CD81 PE=2 SV=1	CD81	12884.3	12467.2	171101	150797		12675.7	160949		12.6974		0.691481
Q0PY11	3	3	18.8914	0.000191786	12.5625	Grad	Crude	Elongation factor 1-alpha OS=Sus scrofa GN=EEF1A PE=1 SV=1	EEF1A	674.966	652.63	8595.25	8082.65		663.798	8338.95		12.5625		0.684134
F1RQU2;F1RK45;Q9GLE9	2	2	13.7138	0.0053024	11.7801	Grad	Crude	Heat Shock Protein 90kDa Alpha Family Class B Member 1 OS=Sus scrofa GN=HSP90AB1 PE=1 SV=1	HSP90AB1	336.356	234.762	3446.56	3281.28		285.559	3363.92		11.7801		0.641527
F1SRB9	2	2	15.4213	2.35976e-05	11.4405	Grad	Crude	Suppression Of Tumorigenicity 13 (Colon Carcinoma) (Hsp70 Interacting Protein) OS=Sus scrofa GN=ST13 PE=1 SV=1	ST13	1166.22	1146.31	13335.7	13120.8		1156.27	13228.2		11.4405		0.623031
F2Q9A3;I3LE53;Q9GK25	3	3	23.019	0.00160878	10.9406	Grad	Crude	Peptidyl-prolyl cis-trans isomerase OS=Sus scrofa GN=ppia PE=1 SV=1	PPIA	1180.56	984.835	12227.9	11462.9		1082.7	11845.4		10.9406		0.595809
A5A8V6;I3L7U0	11	11	79.9518	0.0167544	10.8533	Grad	Crude	Heat shock 70kDa protein 1A OS=Sus scrofa GN=HSPA1A PE=3 SV=1	HSPA1A	5259.74	5046.61	39336.1	72522.2		5153.17	55929.2		10.8533		0.591057
F1SJB5;K7GLE1	6	6	33.999	0.00241182	10.54	Grad	Crude	Annexin OS=Sus scrofa GN=ANXA1 PE=1 SV=2	ANXA1	1012.84	1277.39	11993.1	12145.8		1145.11	12069.5		10.54		0.573991
F2Z5U0;A4US66;A7U5U2	7	7	68.7505	1.7258e-05	10.1552	Grad	Crude	Ribosomal protein 27A OS=Sus scrofa GN=RPS27A PE=1 SV=1	RPS27A	25018.5	24849.9	250930	255496		24934.2	253213		10.1552		0.553039
K9J4U9;I3LBN7	2	2	10.6089	0.146851	9.45306	Grad	Crude	Tyrosine-protein phosphatase non-receptor type 23 OS=Sus scrofa GN=PTPN23 PE=2 SV=1	PTPN23	1280.01	145.401	9249.03	4225.49		712.707	6737.26		9.45306		0.5148
B0LY42;I3L9F1	2	2	11.3865	0.000900433	9.43001	Grad	Crude	CD147 Basigin OS=Sus scrofa PE=2 SV=1	BSG	1309.87	1492.36	13439.5	12985.6		1401.11	13212.5		9.43001		0.513544
B3VKE8;F1RZH3;K7GKL8	3	3	16.6697	0.00270275	9.41222	Grad	Crude	Disintegrin and metallopeptidase domain 10 OS=Sus scrofa GN=ADAM10 PE=2 SV=1	ADAM10	398.281	499.608	4101.01	4350.12		448.944	4225.56		9.41222		0.512575
F1SA70	7	7	57.5988	0.00285223	8.90851	Grad	Crude	Heat Shock Protein Family A (Hsp70) Member 2 OS=Sus scrofa GN=HSPA2 PE=1 SV=1	HSPA2	10835.8	9100.55	95720.9	81882.4		9968.18	88801.6		8.90851		0.485144
I3LL97	3	3	16.1069	0.0271486	8.63397	Grad	Crude	Cysteine And Glycine Rich Protein 1 OS=Sus scrofa GN=CSRP1 PE=1 SV=1	CSRP1	669.826	317.028	4223.66	4296.8		493.427	4260.23		8.63397		0.470193
M3UYX3	2	2	11.2518	0.000199857	8.55968	Grad	Crude	Hepatocyte growth factor-regulated tyrosine kinase substrate OS=Sus scrofa GN=HGS PE=2 SV=1	HGS	571.751	539.649	4712.2	4801.03		555.7	4756.62		8.55968		0.466148
F1SHL9;Q29582	11	11	64.2307	0.00226726	8.32736	Grad	Crude	Pyruvate kinase OS=Sus scrofa GN=PKM PE=1 SV=2	PKM	2888.35	2467.27	23711.7	20886.5		2677.81	22299.1		8.32736		0.453496
I3LK59;Q29568	2	2	12.1765	0.000720955	8.27589	Grad	Crude	Enolase 1 OS=Sus scrofa GN=ENO1 PE=1 SV=1	ENO1	432.698	408.942	3653.98	3311.34		420.82	3482.66		8.27589		0.450693
Q2A6Z6;F1SGG5	4	4	27.2834	0.000182872	7.71921	Grad	Crude	Keratin, type II cytoskeletal 71	KRT71	816.329	839.002	6542.26	6235.58		827.665	6388.92		7.71921		0.420377
I3LIJ1;I3LNI9	5	5	29.4279	0.000473762	7.32691	Grad	Crude	Bestrophin-1 OS=Sus scrofa GN=BEST1 PE=1 SV=1	BEST1	2153.06	1982.13	14950.8	15347.3		2067.59	15149.1		7.32691		0.399013
F2Z5T5;A4K548;A7E1S4;A7E1S5;A7E1S6;B6A7R0;F1RK98;F1SHC1;F1SHQ8;F1SR80;F2Z5S8;I3LDR2;Q29196;Q29220;Q2HPK3;Q2XVP3	5	5	29.0397	3.88226e-05	6.41189	Grad	Crude	Tubulin alpha-1A chain OS=Sus scrofa GN=TUBA1A PE=3 SV=1	TUBA1A	985.622	996.876	6419.91	6291.64		991.249	6355.77		6.41189		0.349182
F1SIE2;I3LGH1	3	3	17.9045	0.00816506	5.96717	Grad	Crude	Stimulated By Retinoic Acid 6	STRA6	1766.96	1383.93	10405.2	8396.61		1575.44	9400.93		5.96717		0.324963
F1REZ0	2	2	14.196	0.00132467	5.74772	Grad	Crude	EGF-like repeat and discoidin I-like domain-containing protein 3 OS=Sus scrofa PE=4 SV=2	EDIL3	1584.6	1449.78	9118.04	8322.73		1517.19	8720.39		5.74772		0.313012
A0A140H1A1;A7LGJ4;I3L5Z2;I3LGB8	7	7	56.4099	0.000467593	5.29314	Grad	Crude	Facilitated Glucose Transporter, Member 1 GLUT1 OS=Sus scrofa GN=SLC2A1 PE=2 SV=1	SLC2A1	60504.6	61496.8	334215	311555		61000.7	322885		5.29314		0.288256
I3L9V2	4	4	21.5898	0.00219631	5.03231	Grad	Crude	Vesicle Amine Transport 1 OS=Sus scrofa GN=VAT1 PE=1 SV=1	VAT1	949.381	817.194	4389.98	4499.97		883.287	4444.97		5.03231		0.274052
F1S9Q3;F1S9Q1	21	21	158.312	0.00426429	4.81975	Grad	Crude	Heat shock 70 kDa protein 1B OS=Sus scrofa GN=HSPA1B PE=1 SV=2	HSPA1B	72926.9	59472	324448	313682		66199.4	319065		4.81975		0.262477
I3LB80;B2D2K7;I3LCB1;I3LP17	13	13	93.6897	0.00242018	4.47335	Grad	Crude	Solute Carrier Family 3 Member 2	SLC3A2	18730.3	17026.8	84479.1	75474.9		17878.6	79977		4.47335		0.243612
F1SB42;F1RTN3;F1SV14	3	3	17.0752	0.00195013	4.20656	Grad	Crude	Ezrin	EZR	2149.21	1900.39	8379.66	8655.23		2024.8	8517.44		4.20656		0.229083
K7GSR6;F1S0I1	3	3	17.1555	0.000481172	3.85802	Grad	Crude	5'-Nucleotidase Ecto OS=Sus scrofa GN=NT5E PE=1 SV=1	NT5E	1501.71	1418.09	5675.06	5589.59		1459.9	5632.33		3.85802		0.210102
A0A076KRX0;F1RM74;Q0Q4G7;Q8MJ17;Q9TT74	5	5	34.8279	0.000142083	3.45759	Grad	Crude	Glyceraldehyde-3-phosphate dehydrogenase OS=Sus scrofa GN=GAPDH PE=2 SV=1	GAPDH	7703.3	7870.49	27197.7	26650		7786.89	26923.9		3.45759		0.188295
F1S6M7;F2Z5B2	2	2	10.8517	0.000459596	3.28326	Grad	Crude	Tubulin beta 3 OS=Sus scrofa GN=TUBB3 PE=1 SV=1	TUBB3	980.669	963.083	3266.95	3114.89		971.876	3190.92		3.28326		0.178801
F1SDX9	2	2	10.3141	0.077322	3.05756	Grad	Crude	Peroxiredoxin 2 OS=Sus scrofa GN=PRDX2 PE=1 SV=2	PRDX2	674.372	337.092	1508.59	1584.02		505.732	1546.3		3.05756		0.16651
B2CZF8	15	15	107.766	0.00167695	2.62662	Grad	Crude	Lactadherin OS=Sus scrofa GN=MFGE8 PE=1 SV=1	MFGE8	44429	41060.3	112723	111825		42744.7	112274		2.62662		0.143042
A0A140H1A5;A0SNU5;A1BPP7;I3LVD5;Q28937;Q8SPK6;Q95319	8	8	93.1461	0.00146533	2.37088	Grad	Crude	Actin OS=Sus scrofa PE=2 SV=1	ACTB	55388.3	51922.7	128128	126294		53655.5	127211		2.37088		0.129115
F1SK35	2	2	10.5024	0.0166741	2.30422	Grad	Crude	Retinaldehyde Binding Protein 1 OS=Sus scrofa GN=RLBP1 PE=1 SV=1	RLBP1	2200.05	1801.03	4816.59	4402.78		2000.54	4609.69		2.30422		0.125484
I3LN55;F1RN21	4	4	34.5878	0.155417	2.22172	Grad	Crude	Sodium/potassium-transporting ATPase subunit alpha OS=Sus scrofa GN=ATP12A PE=3 SV=1	ATP12A	5486.11	5335.38	15884.3	8157.99		5410.75	12021.1		2.22172		0.120991
I3LG15;B6C6Q5;B6E5P8;K9IVW6	2	2	10.8869	0.0577766	2.02973	Grad	Crude	Solute carrier family 2, facilitated glucose transporter member 3 OS=Sus scrofa PE=1 SV=1	SLC2A3	2526.63	2427	5888.9	4165.63		2476.81	5027.26		2.02973		0.110536
A5A759;F1SGG4;I3LDM6	4	4	22.6287	0.124051	1.08992	Grad	Crude	Keratin 2A OS=Sus scrofa GN=KRT2A PE=2 SV=1	KRT2A	6817.16	6691.79	7126.12	7597.57		6754.47	7361.85		1.08992		0.0593555
I3LDS3;F1RXF8;F1S0K1;I3L6B5	7	7	43.1443	0.0184099	1.20108	Crude	Grad	Keratin 10 KRT10 PE=1 SV=1	KRT10	25006.6	25618.8	21541.7	20608.4		25312.7	21075		0.832587		0.0453414
F1SGG9;F1SGG6	2	2	10.5961	0.148452	1.28879	Crude	Grad	Keratin II OS=Sus scrofa GN=LOC100737483 PE=1 SV=2 KRT6A	KRT6A	6202.74	5540.92	4994.37	4117.75		5871.83	4556.06		0.775919		0.0422554
A5A758;F1SGG3	5	5	30.3406	0.000181073	1.40171	Crude	Grad	Keratin 1 (Fragment) OS=Sus scrofa GN=KRT1 PE=2 SV=1	KRT1	39811.1	40167.8	28553.8	28504.2		39989.4	28529		0.713413		0.0388514
B6VNT8;B2ZFN7;C7AI81;F1SLG5	4	4	25.2235	0.0061103	1.44982	Crude	Grad	Cardiac muscle alpha actin 1 OS=Sus scrofa GN=ACTC1 PE=2 SV=1	ACTC1	12697.5	11979.2	8518.86	8501.64		12338.3	8510.25		0.689741		0.0375623
F1RII7;A7YB43;F1RII5;F1RII6	2	2	10.4942	0.0037769	1.72013	Crude	Grad	Hemoglobin subunit beta OS=Sus scrofa GN=HBB PE=1 SV=1	HBB	5685.2	5601.69	3387.84	3173.8		5643.44	3280.82		0.581351		0.0316595
Q6UV40	2	2	10.7561	0.0230005	2.02159	Crude	Grad	Fructose-bisphosphate aldolase A OS=Sus scrofa GN=ALDOA PE=4 SV=1	ALDOA	4054.39	3517.38	2026.62	1718.83		3785.89	1872.72		0.494659		0.0269384
F1RF28;F1RF27;F1RGS0;I3L8H4	11	11	80.7588	0.000769894	4.0991	Crude	Grad	Thrombospondin-4 OS=Sus scrofa PE=1 SV=2; THBS4	THBS4	94113.7	94467.8	22102.9	23902.8		94290.8	23002.8		0.243956		0.0132855
F1SMZ7;G9F6X6;I3L9N6;Q5UES3	4	4	23.2599	0.000723427	4.40365	Crude	Grad	Heat Shock Protein Family D (Hsp60) Member 1 OS=Sus scrofa GN=HSPD1 PE=1 SV=2	HSPD1	13575.5	13423.2	3186.56	2944.43		13499.4	3065.5		0.227085		0.0123667
F1RUN2	10	10	77.721	0.000203604	4.73499	Crude	Grad	Serum albumin OS=Sus scrofa GN=ALB PE=1 SV=1	ALB	488153	489110	105484	100908		488631	103196		0.211194		0.0115013
F1RM45	16	16	121.098	0.00029807	5.58161	Crude	Grad	Apolipoprotein E OS=Sus scrofa GN=APOE PE=1 SV=1	APOE	135262	128283	23924.9	23291.8		131773	23608.4		0.17916		0.00975678
A0A0C3SG01	11	11	65.4977	0.00174423	5.73766	Crude	Grad	Apolipoprotein A-I OS=Sus scrofa GN=APOA1 PE=1 SV=1	APOA1	64112.3	62420.3	11818.3	10234.7		63266.3	11026.5		0.174287		0.00949142
F8SIP2;F1SQL2	13	13	89.7246	0.000395319	6.20689	Crude	Grad	EGF-containing fibulin-like extracellular matrix protein 1 OS=Sus scrofa GN=EFEMP1 PE=2 SV=1	EFEMP1	127701	120758	19551.1	20478.5		124230	20014.8		0.161111		0.00877388
K7GPJ3;F1SS26;Q5U903	9	9	55.357	0.00224095	8.62493	Crude	Grad	Thrombospondin 1 Sus scrofa GN=THBS1 PE=1 SV=1	THBS1	40784.7	39331.6	4177.95	5110.97		40058.1	4644.46		0.115943		0.00631408
F1S0L1;F1S0J9	4	4	20.9427	0.00426428	9.77714	Crude	Grad	Keratin 14 OS=Sus scrofa GN=KRT14 PE=1 SV=2	KRT14	12694	12364.6	1471.68	1091.3		12529.3	1281.49		0.102279		0.00556998
F1SSS0;I3LIW0;I3LQI8	14	14	94.9487	0.000601582	10.1175	Crude	Grad	Carbamoyl-Phosphate Synthase 1 CPS1 PE=1 SV=2	CPS1	84441.1	80955.5	7742.88	8604.63		82698.3	8173.76		0.0988383		0.00538258
F1SKX7;O62789	3	3	17.2278	0.00224889	10.3519	Crude	Grad	Collagen Type VIII Alpha 1 OS=Sus scrofa GN=COL8A1 PE=4 SV=1	COL8A1	18407.2	16323.8	1833.94	1521.1		17365.5	1677.52		0.0966006		0.00526073
Q19AZ5;A7YB36;F2Z5E2;Q9GMD6	2	2	11.5264	0.000147839	10.5229	Crude	Grad	Antithrombin protein OS=Sus scrofa PE=2 SV=1	SERPINC1	7452.94	7879.92	733.323	723.77		7666.43	728.547		0.0950308		0.00517524
F1S8X3	3	3	17.9224	0.0119484	16.8246	Crude	Grad	Secreted Frizzled-Related Protein 5 OS=Sus scrofa GN=SFRP5 PE=4 SV=1	SFRP5	14975	14354.9	604.979	1138.3		14664.9	871.638		0.0594369		0.00323684
F1SIC9;I3LKT1;I3LV29	12	12	83.1935	0.000899668	19.9241	Crude	Grad	Lysyl Oxidase Like 1 LOXL1 PE=4 SV=1	LOXL1	73353.6	62936.1	3580.13	3260.31		68144.9	3420.22		0.0501905		0.0027333
F1S4Y7;D0G0C3	6	6	34.0089	0.00114834	20.6403	Crude	Grad	Adenosylhomocysteinase OS=Sus scrofa GN=AHCY PE=1 SV=1	AHCY	62182.5	54908.7	3067.83	2605.11		58545.6	2836.47		0.0484489		0.00263845
B2ZF47	10	10	67.9715	0.0017044	21.6655	Crude	Grad	Mitochondrial aldehyde dehydrogenase 2 OS=Sus scrofa GN=ALDH2 PE=2 SV=1	ALDH2	90423	87561.8	4624.21	3590.93		88992.4	4107.57		0.0461564		0.00251361
F1SSF7;Q1W0S7;Q1W0S8	14	14	108.02	0.00041853	23.2606	Crude	Grad	AE Binding Protein 1 AEBP1 PE=1 SV=1	AEBP1	134993	129354	6027.32	5337.25		132174	5682.29		0.0429911		0.00234123
F1SFF8;B1A8Z3	6	6	31.744	7.9237e-05	26.3768	Crude	Grad	Alpha-1,4 glucan phosphorylase OS=Sus scrofa GN=PYGL PE=1 SV=2	PYGL	24612.6	23740.2	937.538	895.618		24176.4	916.578		0.0379121		0.00206464
I3LRS5	5	5	30.9199	0.00154685	26.6515	Crude	Grad	Aldehyde Dehydrogenase 1 Family Member A1 OS=Sus scrofa GN=ALDH1A1 PE=1 SV=1	ALDH1A1	90586.2	88181.2	3783.68	2923.92		89383.7	3353.8		0.0375214		0.00204336
F1S3J7	3	3	15.7918	0.0149509	27.2806	Crude	Grad	Papilin, Proteoglycan-Like Sulfated Glycoprotein OS=Sus scrofa GN=PAPLN PE=1 SV=2	PAPLN	6688.93	5682.05	314.926	138.546		6185.49	226.736		0.0366561		0.00199624
F1SEN2	11	11	82.5458	0.000355001	30.8872	Crude	Grad	Glutamate dehydrogenase 1, mitochondrial OS=Sus scrofa GN=GLUD1 PE=1 SV=1	GLUD1	242520	240571	7316.05	8324.44		241545	7820.24		0.0323759		0.00176314
F1SGS9	8	8	53.637	4.03742e-05	32.2923	Crude	Grad	Catalase OS=Sus scrofa GN=CAT PE=1 SV=1	CAT	64395.7	64575.8	1952.94	2040.94		64485.8	1996.94		0.0309671		0.00168642
F1SVA2	3	3	15.7518	0.000800756	35.9892	Crude	Grad	Tubulointerstitial Nephritis Antigen Like 1 OS=Sus scrofa GN=TINAGL1 PE=1 SV=1	TINAGL1	4728.78	4377.48	138.364	114.664		4553.13	126.514		0.0277861		0.00151319
I3LDC7	2	2	11.0653	0.000114439	39.1883	Crude	Grad	Isocitrate dehydrogenase [NADP] OS=Sus scrofa GN=IDH1 PE=1 SV=1	IDH1	4511.88	4200.97	109.355	112.977		4356.43	111.166		0.0255178		0.00138966
I3LIM2	3	3	16.6512	0.0437886	101.928	Crude	Grad	UDP-glucose 6-dehydrogenase OS=Sus scrofa GN=UGDH PE=1 SV=1	UGDH	14878.2	13422.8	27.0818	250.576		14150.5	138.829		0.00981089		0.000534287
I3LRT4;Q15I70	4	4	24.3224	0.00195301	115.605	Crude	Grad	Aldehyde dehydrogenase family 8 member A1 OS=Sus scrofa PE=1 SV=1	ALDH8A1	21661.5	21524.8	147.914	225.655		21593.2	186.785		0.00865017		0.000471076
F1RJH2	3	3	17.2899	0.00108436	173.573	Crude	Grad	Short-chain-specific acyl-CoA dehydrogenase, mitochondrial OS=Sus scrofa GN=ACADS PE=1 SV=2	ACADS	7187.3	6829.44	47.1178	33.6363		7008.37	40.3771		0.00576127		0.00031375
F1SPG5;I3LHL6	5	5	33.2647	0.0176288	353.221	Crude	Grad	Fibulin-2 OS=Sus scrofa PE=1 SV=2	FBLN2	13801.4	11087.9	59.0817	11.382		12444.6	35.2318		0.00283109		0.000154177
M1KKG5	1	1	5.8542	0.000358779	12941	Grad	Crude	RAP2A protein (Fragment) OS=Sus scrofa GN=RAP2A PE=2 SV=1	RAP2A	0.07225	0	524.99	409.997		0.036125	467.494		12941		704.748
K7GK81;F1RMA9;K9IWA1	1	1	5.447	0.0272951	1042.83	Grad	Crude	Uncharacterized protein OS=Sus scrofa GN=SLC39A14 PE=4 SV=1	SLC39A14	6.27829	0	3272.15	3275.04		3.13914	3273.59		1042.83		56.791
A8U4R4	1	1	5.3877	3.16331e-05	Infinity	Grad	Crude	Transketolase OS=Sus scrofa GN=tkt PE=1 SV=1	tkt	0	0	953.147	875.927		1	914.537		914.537		49.8043
F1RP05	1	1	5.2487	0.42265	Infinity	Grad	Crude	Uncharacterized protein OS=Sus scrofa GN=DNAJA2 PE=1 SV=1	DNAJA2	0	0	752.667	0		1	376.333		376.333		20.4946
F1RNK3;M3UZ75	1	1	5.5273	1.79895e-05	Infinity	Grad	Crude	Uncharacterized protein OS=Sus scrofa GN=MYADM PE=1 SV=1	MYADM	0	0	333.116	352.087		1	342.602		342.602		18.6576
I3LFZ8	1	1	5.1018	0.0290423	317.478	Grad	Crude	Uncharacterized protein OS=Sus scrofa GN=RAB5B PE=1 SV=1	RAB5B	0	4.15286	639.031	679.412		2.07643	659.222		317.478		17.2894
K7GQP7;F1S2B2;F1S2B3;F1SPZ4;I3LSA3;K7GMU3;K7GRJ7;M3TYK5	1	1	5.0742	0.00262434	229.353	Grad	Crude	Uncharacterized protein (Fragment) OS=Sus scrofa GN=ATP2B3 PE=1 SV=1	ATP2B3	3.16628	1.76448	607.582	523.304		2.46538	565.443		229.353		12.4902
K7GQC9;F1RXQ5;F1RXQ7;K7GSY3	1	1	5.2939	0.42265	Infinity	Grad	Crude	Tetraspanin (Fragment) OS=Sus scrofa GN=TSPAN7 PE=3 SV=1	TSPAN7	0	0	0	343.586		1	171.793		171.793		9.35558
K9IVR7	1	1	5.5046	0.0539803	165.667	Grad	Crude	WD repeat-containing protein 1 OS=Sus scrofa GN=WDR1 PE=2 SV=1	WDR1	0	8.37258	703.721	683.339		4.18629	693.53		165.667		9.02197
K7GN86;F1SQX7;K7GSP7	1	1	5.1167	0.0368155	117.34	Grad	Crude	Uncharacterized protein OS=Sus scrofa GN=DLG1 PE=1 SV=1	DLG1	14.0572	1.6656	882.766	962.138		7.86139	922.452		117.34		6.39014
L7USD6	1	1	6.892	3.95678e-05	97.3588	Grad	Crude	MHC class I alpha chain (Fragment) OS=Sus scrofa GN=SLA-1 PE=3 SV=1	SLA-1	9.40848	9.1706	881.078	927.758		9.28954	904.418		97.3588		5.30201
K7GNI9;D0G784;F1RPH0;F1RPH1;K7GKJ8;K7GRJ0;K7GSU7;Q6T4P2	1	1	5.257	0.0057788	60.0919	Grad	Crude	Phosphoglycerate kinase (Fragment) OS=Sus scrofa GN=PGK1 PE=1 SV=1	PGK1	6.88541	3.62337	306.737	324.756		5.25439	315.746		60.0919		3.27252
F1SRL9	1	1	6.1809	0.000485489	56.5252	Grad	Crude	Uncharacterized protein OS=Sus scrofa GN=BASP1 PE=1 SV=1	BASP1	175.779	171.774	10685.9	8959.63		173.777	9822.76		56.5252		3.07828
I3LPA7	1	1	5.0612	0.314564	50.411	Grad	Crude	Uncharacterized protein OS=Sus scrofa PE=4 SV=1		17.5057	116.688	116.988	6647.82		67.0966	3382.41		50.411		2.74531
F1SE87	1	1	5.0708	0.0358813	30.246	Grad	Crude	Uncharacterized protein OS=Sus scrofa GN=CHMP5 PE=1 SV=2	CHMP5	69.596	16.8523	1279.96	1334.75		43.2242	1307.36		30.246		1.64715
G9M4N3	1	1	5.0929	0.0179273	24.6654	Grad	Crude	Toll interacting protein OS=Sus scrofa GN=Tollip PE=2 SV=1	Tollip	91.4642	37.3278	1609.1	1567.6		64.396	1588.35		24.6654		1.34324
F1RNU9	1	1	5.1884	0.0115658	24.5984	Grad	Crude	Glucose-6-phosphate isomerase OS=Sus scrofa GN=GPI PE=1 SV=2	GPI	57.6571	117.004	2177.98	2118.4		87.3306	2148.19		24.5984		1.33959
F2Z5K5;F2Z571	1	1	5.5397	0.000857833	21.3808	Grad	Crude	Uncharacterized protein OS=Sus scrofa GN=TUBB4A PE=1 SV=1	TUBB4A	28.5281	33.0736	624.976	692.118		30.8008	658.547		21.3808		1.16437
I3LFI0	1	1	5.2389	0.00142397	20.8227	Grad	Crude	Uncharacterized protein OS=Sus scrofa GN=RAC1 PE=1 SV=1	RAC1	70.892	88.7211	1703.32	1620.26		79.8066	1661.79		20.8227		1.13397
I3LJ70	1	1	5.1865	0.000398443	17.7519	Grad	Crude	Uncharacterized protein OS=Sus scrofa GN=LOC100623035 PE=4 SV=1	LOC100623035	374.356	413.049	7196.46	6781.46		393.702	6988.96		17.7519		0.966742
F1RJ33;B7U3Y5;Q9XSM8;Q9XSM9	1	1	5.1155	0.754563	14.6804	Grad	Crude	Galectin OS=Sus scrofa GN=LGALS9 PE=1 SV=2	LGALS9	22.0878	0	0	324.258		11.0439	162.129		14.6804		0.799472
I3LVS7	1	1	5.5862	0.481925	10.8927	Grad	Crude	Uncharacterized protein OS=Sus scrofa GN=RHOA PE=1 SV=1	RHOA	259.413	32.2954	3086.79	90.7094		145.854	1588.75		10.8927		0.593202
F1SM38	1	1	10.3084	0.00188763	10.3893	Grad	Crude	Uncharacterized protein OS=Sus scrofa GN=NEDD4L PE=1 SV=2	NEDD4L	917.597	829.812	9877.82	8276.52		873.705	9077.17		10.3893		0.565786
A2RQD8;A1Z1R6;A4USB0;B5B2Z3;F1RYJ4;K7GMP6;K7GPM1;K7GT59;Q9GM52	1	1	5.3219	0.00424276	10.1447	Grad	Crude	Alpha v integrin subunit variant OS=Sus scrofa GN=ITGAV PE=2 SV=1	ITGAV	315.773	241.839	3033.11	2623.7		278.806	2828.41		10.1447		0.552466
F1S092	1	1	5.1453	0.292589	7.82205	Grad	Crude	Uncharacterized protein OS=Sus scrofa GN=CA12 PE=4 SV=2	CA12	368.381	400.758	5410.13	606.114		384.57	3008.12		7.82205		0.425977
K7GP35;F1RW43	1	1	5.6453	0.655402	3.19262	Grad	Crude	Uncharacterized protein OS=Sus scrofa GN=PLP2 PE=1 SV=1	PLP2	163.053	192.255	1134.36	0		177.654	567.182		3.19262		0.173865
M3V836	1	1	6.2967	0.0155994	2.77189	Grad	Crude	Glutathione S-transferase pi 1 OS=Sus scrofa GN=GSTP1 PE=2 SV=1	GSTP1	500.874	593.824	1663.24	1371.15		547.349	1517.19		2.77189		0.150953
D3U657;F1SL52;Q53J08	1	1	5.4231	0.00326174	2.02882	Grad	Crude	Cellular retinol-binding protein 1 (Fragment) OS=Sus scrofa PE=3 SV=1		591.909	549.356	1176.07	1139.35		570.632	1157.71		2.02882		0.110487
F1SBR8;I3LBT0;I3LD78;I3LF49	1	1	5.1756	0.0728577	1.8988	Grad	Crude	Uncharacterized protein OS=Sus scrofa GN=TRIM33 PE=4 SV=2	TRIM33	18641.4	26797.1	45193.4	41085.5		22719.3	43139.4		1.8988		0.103406
K7GRT9;F1RYZ1	1	1	5.2355	0.000357077	1.76818	Grad	Crude	Tetraspanin OS=Sus scrofa GN=CD151 PE=1 SV=1	CD151	666.89	664.914	1164.87	1190		665.902	1177.44		1.76818		0.0962927
F1SBY6;I3LHT6	1	1	5.2469	0.00849768	1.637	Grad	Crude	Uncharacterized protein OS=Sus scrofa GN=FRMD1 PE=4 SV=1	FRMD1	19104.5	20868.8	33116.3	32320.2		19986.7	32718.2		1.637		0.0891488
F1SGI7	1	1	6.0238	0.0385855	1.15739	Crude	Grad	Uncharacterized protein OS=Sus scrofa GN=KRT75 PE=1 SV=2	KRT75	25217.6	23969.6	20928.1	21570		24593.6	21249.1		0.864009		0.0470527
F6PUK1;Q0PM28	1	1	5.0635	0.0369789	1.40536	Crude	Grad	Uncharacterized protein OS=Sus scrofa GN=SERPINF1 PE=1 SV=1	SERPINF1	318.113	280.583	208.023	217.985		299.348	213.004		0.71156		0.0387505
Q5MJE5;I3LG46;Q4U1U3;Q4U1U4	1	1	5.1999	0.0050934	3.20881	Crude	Grad	Cathepsin D protein (Fragment) OS=Sus scrofa PE=2 SV=1		235.705	265.639	73.5682	82.6715		250.672	78.1199		0.311642		0.0169715
F1RQT0	1	1	5.9058	0.00233185	11.4755	Crude	Grad	Uncharacterized protein OS=Sus scrofa GN=SAC3D1 PE=4 SV=2	SAC3D1	1560.81	1956.87	158.31	148.228		1758.84	153.269		0.087142		0.00474563
F1SFY2	1	1	12.0032	0.000191392	13.2635	Crude	Grad	Uncharacterized protein OS=Sus scrofa GN=NAV2 PE=4 SV=1	NAV2	742178	711859	56406.1	53221		727018	54813.5		0.075395		0.0041059
A9X6R5;G3FNU5	1	1	10.0944	0.00014192	17.0414	Crude	Grad	Integrin beta (Fragment) OS=Sus scrofa PE=2 SV=1		49457.8	48238.5	2776.47	2956.42		48848.2	2866.44		0.0586807		0.00319566
F1RHE6	1	1	10.5056	8.35258e-05	29.4834	Crude	Grad	Uncharacterized protein OS=Sus scrofa GN=KCTD12 PE=1 SV=1	KCTD12	23681	22665.1	803.114	768.828		23173.1	785.971		0.0339174		0.00184709
K7GKA2;F1RSW2	1	1	5.7479	0.0160219	30.072	Crude	Grad	Uncharacterized protein OS=Sus scrofa GN=FLT3 PE=4 SV=1	FLT3	21182.8	19801.9	967.337	395.547		20492.3	681.442		0.0332535		0.00181094
K7GKQ2;K7GQ17	1	1	5.3614	0.00607338	147.272	Crude	Grad	Tumor necrosis factor receptor superfamily member 5 (Fragment) OS=Sus scrofa GN=CD40 PE=1 SV=1	CD40	95140.9	88993.5	860.184	390.113		92067.2	625.149		0.00679014		0.000369781
F1SFN1	1	1	5.286	8.34449e-06	Infinity	Crude	Grad	Uncharacterized protein OS=Sus scrofa GN=RYBP PE=1 SV=1	RYBP	985.145	943.02	0	0		964.083	1		0.00103726		5.64874e-05
F1RR25	1	1	5.1625	0.000150034	Infinity	Crude	Grad	Uncharacterized protein OS=Sus scrofa GN=MAP3K14 PE=3 SV=1	MAP3K14	1249.77	1034.16	0	0		1141.96	1		0.000875684		4.76884e-05
G8C428	1	1	10.0838	8.16237e-05	Infinity	Crude	Grad	MHC class II antigen (Fragment) OS=Sus scrofa GN=SLA-DQA PE=4 SV=1	SLA-DQA	4361.62	3707.46	0	0		4034.54	1		0.00024786		1.34981e-05
I3LCG3	1	1	10.4604	0.017519	6971.21	Crude	Grad	Uncharacterized protein OS=Sus scrofa GN=FBXL18 PE=4 SV=1	FBXL18	22316.4	20889	6.19769	0		21602.7	3.09885		0.000143447		7.81192e-06
I3L911	1	1	6.2634	8.45486e-05	Infinity	Crude	Grad	Uncharacterized protein OS=Sus scrofa GN=NKIRAS1 PE=1 SV=1	NKIRAS1	20322.6	16748.9	0	0		18535.7	1		5.39499e-05		2.93803e-06
I3LLX0	1	1	5.6786	8.53119e-06	Infinity	Crude	Grad	Uncharacterized protein OS=Sus scrofa PE=4 SV=1		34079.2	31940.1	0	0		33009.7	1		3.02941e-05		1.64977e-06

## Sheet: Exosome abundance
LC method: 100 min 5-30% gracdient of acetonitrile in 0.1% formic acid
Acquisition method: HDMSE sens 100 min
Progenesis: APEX 100-20-600, sens 5, RT window 0.25 min, max charge 5+, min score 5, mass accuracy <30 ppm
										Normalized abundance					crude	grad		grad/crude		Norm to
										Crude		Grad			ave	ave		ratio		syntenin
Accession	Peptide count	Peptides used for quantitation	Confidence score	Anova (p)	Max fold change	Highest mean condition	Lowest mean condition	Description	Gene name	1	2	1	2
A0A140H1A1;A7LGJ4;I3L5Z2;I3LGB8	7	7	56.4099	0.000467593	5.29314	Grad	Crude	Facilitated Glucose Transporter, Member 1 GLUT1 OS=Sus scrofa GN=SLC2A1 PE=2 SV=1	SLC2A1	60504.6	61496.8	334215	311555		61000.7	322885		5.29314		0.288256
F1S9Q3;F1S9Q1	21	21	158.312	0.00426429	4.81975	Grad	Crude	Heat shock 70 kDa protein 1B OS=Sus scrofa GN=HSPA1B PE=1 SV=2	HSPA1B	72926.9	59472	324448	313682		66199.4	319065		4.81975		0.262477
F2Z5U0;A4US66;A7U5U2	7	7	68.7505	1.7258e-05	10.1552	Grad	Crude	Ribosomal protein 27A OS=Sus scrofa GN=RPS27A PE=1 SV=1	RPS27A	25018.5	24849.9	250930	255496		24934.2	253213		10.1552		0.553039
A7WLI1;Q007T3	8	8	71.6138	0.000659891	12.6974	Grad	Crude	Tetraspanin 28 OS=Sus scrofa GN=CD81 PE=2 SV=1	CD81	12884.3	12467.2	171101	150797		12675.7	160949		12.6974		0.691481
A0A140H1A5;A0SNU5;A1BPP7;I3LVD5;Q28937;Q8SPK6;Q95319	8	8	93.1461	0.00146533	2.37088	Grad	Crude	Actin OS=Sus scrofa PE=2 SV=1	ACTB	55388.3	51922.7	128128	126294		53655.5	127211		2.37088		0.129115
F1SAX3;D2WKD6;D2WKD7;F1RGF9;I3L8L8;I3LT88;I7HD36;O62815	18	18	136.983	0.00026318	14.1355	Grad	Crude	Sodium/potassium-transporting ATPase subunit alpha OS=Sus scrofa GN=ATP1A1 PE=1 SV=2	ATP1A1	8438.77	7889.91	112318	118495		8164.34	115407		14.1355		0.769796
B2CZF8	15	15	107.766	0.00167695	2.62662	Grad	Crude	Lactadherin	MFGE8	44429	41060.3	112723	111825		42744.7	112274		2.62662		0.143042
F1RRD6	19	19	150.873	0.00104606	13.3398	Grad	Crude	Programmed Cell Death 6 Interacting Protein PDCD6IP PE=1 SV=2; ALIX	PDCD6IP	9069.5	7677.97	112901	110506		8373.74	111704		13.3398		0.726465
F1RUN2	10	10	77.721	0.000203604	4.73499	Crude	Grad	Serum albumin OS=Sus scrofa GN=ALB PE=1 SV=1	ALB	488153	489110	105484	100908		488631	103196		0.211194		0.0115013
F1SA70	7	7	57.5988	0.00285223	8.90851	Grad	Crude	Heat Shock Protein Family A (Hsp70) Member 2 OS=Sus scrofa GN=HSPA2 PE=1 SV=1	HSPA2	10835.8	9100.55	95720.9	81882.4		9968.18	88801.6		8.90851		0.485144
I3LB80;B2D2K7;I3LCB1;I3LP17	13	13	93.6897	0.00242018	4.47335	Grad	Crude	Solute Carrier Family 3 Member 2	SLC3A2	18730.3	17026.8	84479.1	75474.9		17878.6	79977		4.47335		0.243612
F1RT83	6	6	56.8806	0.001796	18.3626	Grad	Crude	Syntenin; Syndecan Binding Protein OS=Sus scrofa GN=SDCBP PE=1 SV=2	SDCBP	4216.43	3305.41	70625.4	67495.4		3760.92	69060.4		18.3626		1
F1RVE7;K7GNY7;K7GS94	10	10	62.4732	0.000200559	21.2968	Grad	Crude	Integrin beta OS=Sus scrofa GN=ITGB1 PE=1 SV=1	ITGB1	2885.58	2716.38	57800.5	61503.2		2800.98	59651.8		21.2968		1.15979
A5A8V6;I3L7U0	11	11	79.9518	0.0167544	10.8533	Grad	Crude	Heat shock 70kDa protein 1A OS=Sus scrofa GN=HSPA1A PE=3 SV=1	HSPA1A	5259.74	5046.61	39336.1	72522.2		5153.17	55929.2		10.8533		0.591057
A5A758;F1SGG3	5	5	30.3406	0.000181073	1.40171	Crude	Grad	Keratin 1 (Fragment) OS=Sus scrofa GN=KRT1 PE=2 SV=1	KRT1	39811.1	40167.8	28553.8	28504.2		39989.4	28529		0.713413		0.0388514
A0A076KRX0;F1RM74;Q0Q4G7;Q8MJ17;Q9TT74	5	5	34.8279	0.000142083	3.45759	Grad	Crude	Glyceraldehyde-3-phosphate dehydrogenase OS=Sus scrofa GN=GAPDH PE=2 SV=1	GAPDH	7703.3	7870.49	27197.7	26650		7786.89	26923.9		3.45759		0.188295
F1RM45	16	16	121.098	0.00029807	5.58161	Crude	Grad	Apolipoprotein E OS=Sus scrofa GN=APOE PE=1 SV=1	APOE	135262	128283	23924.9	23291.8		131773	23608.4		0.17916		0.00975678
F1RF28;F1RF27;F1RGS0;I3L8H4	11	11	80.7588	0.000769894	4.0991	Crude	Grad	Thrombospondin-4 OS=Sus scrofa PE=1 SV=2; THBS4	THBS4	94113.7	94467.8	22102.9	23902.8		94290.8	23002.8		0.243956		0.0132855
F1SHL9;Q29582	11	11	64.2307	0.00226726	8.32736	Grad	Crude	Pyruvate kinase OS=Sus scrofa GN=PKM PE=1 SV=2	PKM	2888.35	2467.27	23711.7	20886.5		2677.81	22299.1		8.32736		0.453496
I3LDS3;F1RXF8;F1S0K1;I3L6B5	7	7	43.1443	0.0184099	1.20108	Crude	Grad	Keratin 10 KRT10 PE=1 SV=1	KRT10	25006.6	25618.8	21541.7	20608.4		25312.7	21075		0.832587		0.0453414
F1S073	7	7	41.9641	0.000378089	14.8762	Grad	Crude	Annexin OS=Sus scrofa GN=ANXA2 PE=1 SV=2	ANXA2	1338.41	1469.03	20374.4	21389.5		1403.72	20882		14.8762		0.810135
F8SIP2;F1SQL2	13	13	89.7246	0.000395319	6.20689	Crude	Grad	EGF-containing fibulin-like extracellular matrix protein 1 OS=Sus scrofa GN=EFEMP1 PE=2 SV=1	EFEMP1	127701	120758	19551.1	20478.5		124230	20014.8		0.161111		0.00877388
B6ICW6;A0A060N3G3;A0A060N3V3;A0A060N4K5;A0A060N6K0;A0A0A7BZF5;A0A0A7BZF9;A0A0A7BZG2;A0A0A7BZG5;A0A0A7BZG8;A0A0A7BZH3;A0A0A7BZH5;A0A0A7BZQ2;A0A0A7BZQ7;A0A0A7BZS1;A0A0A7BZT6;A0A0A7C046;A0A0A7C055;A0A0A7C064;A0A0A7C073;A0A0A7C0F9;A0A0A7C0G6;A0A0F6N3M5;A0A0F6N3M8;A0A0F6N3N0;A0A0F6N3N4;A0A0F6N3P2;A0A0F6N3P4;A0A0F6N3R3;A0A0F6N3R6;A0A0F6N3S3;A0A0F6N4T3;A0A0F6N4T6;A0A0F6N4U1;A0A0F6N4U7;A0A0F6N4V2;A0A0N7E…	4	4	27.9087	0.0129033	46.282	Grad	Crude	SLA-2 histocompatibility antigen, class I OS=Sus scrofa GN=SLA-2 PE=3 SV=1	SLA-2	218.01	534.728	18213.5	16624.7		376.369	17419.1		46.282		2.52045
J9JIL3	2	2	13.2434	0.00357437	16.8721	Grad	Crude	Sodium/potassium-transporting ATPase subunit beta OS=Sus scrofa GN=ATP1B1 PE=1 SV=1	ATP1B1	784.363	1071.04	16715.9	14588.6		927.7	15652.2		16.8721		0.918829
I3LIJ1;I3LNI9	5	5	29.4279	0.000473762	7.32691	Grad	Crude	Bestrophin-1 OS=Sus scrofa GN=BEST1 PE=1 SV=1	BEST1	2153.06	1982.13	14950.8	15347.3		2067.59	15149.1		7.32691		0.399013
F1SRB9	2	2	15.4213	2.35976e-05	11.4405	Grad	Crude	Suppression Of Tumorigenicity 13 (Colon Carcinoma) (Hsp70 Interacting Protein) OS=Sus scrofa GN=ST13 PE=1 SV=1	ST13	1166.22	1146.31	13335.7	13120.8		1156.27	13228.2		11.4405		0.623031
B0LY42;I3L9F1	2	2	11.3865	0.000900433	9.43001	Grad	Crude	CD147 Basigin OS=Sus scrofa PE=2 SV=1	BSG	1309.87	1492.36	13439.5	12985.6		1401.11	13212.5		9.43001		0.513544
F1SJB5;K7GLE1	6	6	33.999	0.00241182	10.54	Grad	Crude	Annexin OS=Sus scrofa GN=ANXA1 PE=1 SV=2	ANXA1	1012.84	1277.39	11993.1	12145.8		1145.11	12069.5		10.54		0.573991
I3LN55;F1RN21	4	4	34.5878	0.155417	2.22172	Grad	Crude	Sodium/potassium-transporting ATPase subunit alpha OS=Sus scrofa GN=ATP12A PE=3 SV=1	ATP12A	5486.11	5335.38	15884.3	8157.99		5410.75	12021.1		2.22172		0.120991
F2Q9A3;I3LE53;Q9GK25	3	3	23.019	0.00160878	10.9406	Grad	Crude	Peptidyl-prolyl cis-trans isomerase OS=Sus scrofa GN=ppia PE=1 SV=1	PPIA	1180.56	984.835	12227.9	11462.9		1082.7	11845.4		10.9406		0.595809
A0A0C3SG01	11	11	65.4977	0.00174423	5.73766	Crude	Grad	Apolipoprotein A-I OS=Sus scrofa GN=APOA1 PE=1 SV=1	APOA1	64112.3	62420.3	11818.3	10234.7		63266.3	11026.5		0.174287		0.00949142
F1SIE2;I3LGH1	3	3	17.9045	0.00816506	5.96717	Grad	Crude	Stimulated By Retinoic Acid 6	STRA6	1766.96	1383.93	10405.2	8396.61		1575.44	9400.93		5.96717		0.324963
D0G0C5;F1SLC4	3	3	18.7807	0.00248319	40.3437	Grad	Crude	Annexin OS=Sus scrofa GN=ANXA4 PE=2 SV=1	ANXA4	273.95	189.976	9081.18	9635.31		231.963	9358.24		40.3437		2.19706
F1SMQ4;E7EI18;F1S610	6	6	36.2497	0.000284938	14.0474	Grad	Crude	Adenosylhomocysteinase OS=Sus scrofa GN=AHCYL2 PE=1 SV=2	AHCYL2	671.843	642.667	9589.73	8875.67		657.255	9232.7		14.0474		0.764998
F1REZ0	2	2	14.196	0.00132467	5.74772	Grad	Crude	EGF-like repeat and discoidin I-like domain-containing protein 3 OS=Sus scrofa PE=4 SV=2	EDIL3	1584.6	1449.78	9118.04	8322.73		1517.19	8720.39		5.74772		0.313012
F1SB42;F1RTN3;F1SV14	3	3	17.0752	0.00195013	4.20656	Grad	Crude	Ezrin OS=Sus scrofa GN=EZR PE=1 SV=1	EZR	2149.21	1900.39	8379.66	8655.23		2024.8	8517.44		4.20656		0.229083
B6VNT8;B2ZFN7;C7AI81;F1SLG5	4	4	25.2235	0.0061103	1.44982	Crude	Grad	Cardiac muscle alpha actin 1 OS=Sus scrofa GN=ACTC1 PE=2 SV=1	ACTC1	12697.5	11979.2	8518.86	8501.64		12338.3	8510.25		0.689741		0.0375623
Q0PY11	3	3	18.8914	0.000191786	12.5625	Grad	Crude	Elongation factor 1-alpha OS=Sus scrofa GN=EEF1A PE=1 SV=1	EEF1A	674.966	652.63	8595.25	8082.65		663.798	8338.95		12.5625		0.684134
F1SSS0;I3LIW0;I3LQI8	14	14	94.9487	0.000601582	10.1175	Crude	Grad	Carbamoyl-Phosphate Synthase 1 CPS1 PE=1 SV=2	CPS1	84441.1	80955.5	7742.88	8604.63		82698.3	8173.76		0.0988383		0.00538258
F1SEN2	11	11	82.5458	0.000355001	30.8872	Crude	Grad	Glutamate dehydrogenase 1, mitochondrial OS=Sus scrofa GN=GLUD1 PE=1 SV=1	GLUD1	242520	240571	7316.05	8324.44		241545	7820.24		0.0323759		0.00176314
A5A759;F1SGG4;I3LDM6	4	4	22.6287	0.124051	1.08992	Grad	Crude	Keratin 2A OS=Sus scrofa GN=KRT2A PE=2 SV=1	KRT2A	6817.16	6691.79	7126.12	7597.57		6754.47	7361.85		1.08992		0.0593555
K9J4U9;I3LBN7	2	2	10.6089	0.146851	9.45306	Grad	Crude	Tyrosine-protein phosphatase non-receptor type 23 OS=Sus scrofa GN=PTPN23 PE=2 SV=1	PTPN23	1280.01	145.401	9249.03	4225.49		712.707	6737.26		9.45306		0.5148
Q2A6Z6;F1SGG5	4	4	27.2834	0.000182872	7.71921	Grad	Crude	Keratin, type II cytoskeletal 71	KRT71	816.329	839.002	6542.26	6235.58		827.665	6388.92		7.71921		0.420377
F2Z5T5;A4K548;A7E1S4;A7E1S5;A7E1S6;B6A7R0;F1RK98;F1SHC1;F1SHQ8;F1SR80;F2Z5S8;I3LDR2;Q29196;Q29220;Q2HPK3;Q2XVP3	5	5	29.0397	3.88226e-05	6.41189	Grad	Crude	Tubulin alpha-1A chain OS=Sus scrofa GN=TUBA1A PE=3 SV=1	TUBA1A	985.622	996.876	6419.91	6291.64		991.249	6355.77		6.41189		0.349182
K7GT68;F1S081;I3LEE5	3	3	16.2298	0.00101607	27.3233	Grad	Crude	Integrin Subunit Alpha 6) OS=Sus scrofa GN=ITGA6 PE=1 SV=1	ITGA6	203.772	251.584	6270.85	6170.98		227.678	6220.92		27.3233		1.48799
F1SSF7;Q1W0S7;Q1W0S8	14	14	108.02	0.00041853	23.2606	Crude	Grad	AE Binding Protein 1 AEBP1 PE=1 SV=1	AEBP1	134993	129354	6027.32	5337.25		132174	5682.29		0.0429911		0.00234123
K7GSR6;F1S0I1	3	3	17.1555	0.000481172	3.85802	Grad	Crude	5'-Nucleotidase Ecto OS=Sus scrofa GN=NT5E PE=1 SV=1	NT5E	1501.71	1418.09	5675.06	5589.59		1459.9	5632.33		3.85802		0.210102
F1SDZ6	3	3	17.5894	9.00847e-05	47.7588	Grad	Crude	Fibronectin Leucine Rich Transmembrane Protein 2 OS=Sus scrofa GN=FLRT2 PE=4 SV=1	FLRT2	117.108	117.098	5797.83	5387.61		117.103	5592.72		47.7588		2.60087
Q06AS6;Q06AS7;Q28946	3	3	16.4036	0.00737507	36.2903	Grad	Crude	G protein inhibitory alpha i2 OS=Sus scrofa GN=GNAI2 PE=1 SV=1	GNAI2	183.671	98.3894	4930.9	5305.17		141.03	5118.04		36.2903		1.97632
I3LG15;B6C6Q5;B6E5P8;K9IVW6	2	2	10.8869	0.0577766	2.02973	Grad	Crude	Solute carrier family 2, facilitated glucose transporter member 3 OS=Sus scrofa PE=1 SV=1	SLC2A3	2526.63	2427	5888.9	4165.63		2476.81	5027.26		2.02973		0.110536
M3UYX3	2	2	11.2518	0.000199857	8.55968	Grad	Crude	Hepatocyte growth factor-regulated tyrosine kinase substrate OS=Sus scrofa GN=HGS PE=2 SV=1	HGS	571.751	539.649	4712.2	4801.03		555.7	4756.62		8.55968		0.466148
K7GPJ3;F1SS26;Q5U903	9	9	55.357	0.00224095	8.62493	Crude	Grad	Thrombospondin 1 Sus scrofa GN=THBS1 PE=1 SV=1	THBS1	40784.7	39331.6	4177.95	5110.97		40058.1	4644.46		0.115943		0.00631408
F1SK35	2	2	10.5024	0.0166741	2.30422	Grad	Crude	Retinaldehyde Binding Protein 1 OS=Sus scrofa GN=RLBP1 PE=1 SV=1	RLBP1	2200.05	1801.03	4816.59	4402.78		2000.54	4609.69		2.30422		0.125484
F1SGG9;F1SGG6	2	2	10.5961	0.148452	1.28879	Crude	Grad	Keratin II OS=Sus scrofa GN=LOC100737483 PE=1 SV=2 KRT6A	KRT6A	6202.74	5540.92	4994.37	4117.75		5871.83	4556.06		0.775919		0.0422554
I3L9V2	4	4	21.5898	0.00219631	5.03231	Grad	Crude	Vesicle Amine Transport 1 OS=Sus scrofa GN=VAT1 PE=1 SV=1	VAT1	949.381	817.194	4389.98	4499.97		883.287	4444.97		5.03231		0.274052
I3LL97	3	3	16.1069	0.0271486	8.63397	Grad	Crude	Cysteine And Glycine Rich Protein 1 OS=Sus scrofa GN=CSRP1 PE=1 SV=1	CSRP1	669.826	317.028	4223.66	4296.8		493.427	4260.23		8.63397		0.470193
B3VKE8;F1RZH3;K7GKL8	3	3	16.6697	0.00270275	9.41222	Grad	Crude	Disintegrin and metallopeptidase domain 10 OS=Sus scrofa GN=ADAM10 PE=2 SV=1	ADAM10	398.281	499.608	4101.01	4350.12		448.944	4225.56		9.41222		0.512575
B2ZF47	10	10	67.9715	0.0017044	21.6655	Crude	Grad	Mitochondrial aldehyde dehydrogenase 2 OS=Sus scrofa GN=ALDH2 PE=2 SV=1	ALDH2	90423	87561.8	4624.21	3590.93		88992.4	4107.57		0.0461564		0.00251361
F1S4Z2	2	2	12.3815	0.00533135	45.7182	Grad	Crude	Charged Multivesicular Body Protein 4B OS=Sus scrofa GN=CHMP4B PE=1 SV=2	CHMP4B	114.413	64.9532	4074.98	4125.31		89.6831	4100.15		45.7182		2.48974
C0MHR2;F6PV15;K7GQL8	3	3	15.6823	0.000500562	22.3019	Grad	Crude	Clathrin heavy chain OS=Sus scrofa GN=CLTC PE=2 SV=1	CLTC	174.585	177.945	4200.99	3661.1		176.265	3931.04		22.3019		1.21453
F2Z5C1	2	2	10.5538	0.00730328	14.2771	Grad	Crude	Annexin OS=Sus scrofa GN=ANXA5 PE=1 SV=2	ANXA5	198.66	312.668	3802.26	3498.01		255.664	3650.13		14.2771		0.777508
I3LK59;Q29568	2	2	12.1765	0.000720955	8.27589	Grad	Crude	Enolase 1 OS=Sus scrofa GN=ENO1 PE=1 SV=1	ENO1	432.698	408.942	3653.98	3311.34		420.82	3482.66		8.27589		0.450693
F1SIC9;I3LKT1;I3LV29	12	12	83.1935	0.000899668	19.9241	Crude	Grad	Lysyl Oxidase Like 1 LOXL1 PE=4 SV=1	LOXL1	73353.6	62936.1	3580.13	3260.31		68144.9	3420.22		0.0501905		0.0027333
F1RQU2;F1RK45;Q9GLE9	2	2	13.7138	0.0053024	11.7801	Grad	Crude	Heat Shock Protein 90kDa Alpha Family Class B Member 1 OS=Sus scrofa GN=HSP90AB1 PE=1 SV=1	HSP90AB1	336.356	234.762	3446.56	3281.28		285.559	3363.92		11.7801		0.641527
I3LRS5	5	5	30.9199	0.00154685	26.6515	Crude	Grad	Aldehyde Dehydrogenase 1 Family Member A1 OS=Sus scrofa GN=ALDH1A1 PE=1 SV=1	ALDH1A1	90586.2	88181.2	3783.68	2923.92		89383.7	3353.8		0.0375214		0.00204336
F1RII7;A7YB43;F1RII5;F1RII6	2	2	10.4942	0.0037769	1.72013	Crude	Grad	Hemoglobin subunit beta OS=Sus scrofa GN=HBB PE=1 SV=1	HBB	5685.2	5601.69	3387.84	3173.8		5643.44	3280.82		0.581351		0.0316595
I3L6Z1	3	3	16.888	0.0132465	26.7119	Grad	Crude	Anion exchange protein OS=Sus scrofa GN=SLC4A2 PE=3 SV=1	SLC4A2	142.367	99.6902	4270.53	2195.29		121.029	3232.91		26.7119		1.45469
F1S6M7;F2Z5B2	2	2	10.8517	0.000459596	3.28326	Grad	Crude	Tubulin beta 3 OS=Sus scrofa GN=TUBB3 PE=1 SV=1	TUBB3	980.669	963.083	3266.95	3114.89		971.876	3190.92		3.28326		0.178801
F1SMZ7;G9F6X6;I3L9N6;Q5UES3	4	4	23.2599	0.000723427	4.40365	Crude	Grad	Heat Shock Protein Family D (Hsp60) Member 1 OS=Sus scrofa GN=HSPD1 PE=1 SV=2	HSPD1	13575.5	13423.2	3186.56	2944.43		13499.4	3065.5		0.227085		0.0123667
D2SW96;A7E1S7;A7E1T1;D4N875;F1SFX0;F1SR05;I3LL80	2	2	10.9904	0.0022198	15.6215	Grad	Crude	L-lactate dehydrogenase OS=Sus scrofa PE=2 SV=1	LDHA	173.846	217.099	3258.87	2848.3		195.473	3053.58		15.6215		0.850725
F1S4Y7;D0G0C3	6	6	34.0089	0.00114834	20.6403	Crude	Grad	Adenosylhomocysteinase OS=Sus scrofa GN=AHCY PE=1 SV=1	AHCY	62182.5	54908.7	3067.83	2605.11		58545.6	2836.47		0.0484489		0.00263845
F1SMP2;I3LBA8	2	2	10.523	0.0354386	17.8318	Grad	Crude	Protein Tyrosine Phosphatase, Receptor Type D OS=Sus scrofa GN=PTPRD PE=1 SV=1	PTPRD	231.207	71.4973	2823.23	2574.54		151.352	2698.89		17.8318		0.971094
F1SPG0	2	2	11.5751	4.00532e-05	13.4653	Grad	Crude	RAB7A, Member RAS Oncogene Family OS=Sus scrofa GN=RAB7A PE=1 SV=2	RAB7A	161.96	158.102	2130.73	2179		160.031	2154.87		13.4653		0.7333
F1SGS9	8	8	53.637	4.03742e-05	32.2923	Crude	Grad	Catalase OS=Sus scrofa GN=CAT PE=1 SV=1	CAT	64395.7	64575.8	1952.94	2040.94		64485.8	1996.94		0.0309671		0.00168642
Q6UV40	2	2	10.7561	0.0230005	2.02159	Crude	Grad	Fructose-bisphosphate aldolase A OS=Sus scrofa GN=ALDOA PE=4 SV=1	ALDOA	4054.39	3517.38	2026.62	1718.83		3785.89	1872.72		0.494659		0.0269384
F1SKX7;O62789	3	3	17.2278	0.00224889	10.3519	Crude	Grad	Collagen Type VIII Alpha 1 OS=Sus scrofa GN=COL8A1 PE=4 SV=1	COL8A1	18407.2	16323.8	1833.94	1521.1		17365.5	1677.52		0.0966006		0.00526073
F1SDX9	2	2	10.3141	0.077322	3.05756	Grad	Crude	Peroxiredoxin 2 OS=Sus scrofa GN=PRDX2 PE=1 SV=2	PRDX2	674.372	337.092	1508.59	1584.02		505.732	1546.3		3.05756		0.16651
F1S0L1;F1S0J9	4	4	20.9427	0.00426428	9.77714	Crude	Grad	Keratin 14 OS=Sus scrofa GN=KRT14 PE=1 SV=2	KRT14	12694	12364.6	1471.68	1091.3		12529.3	1281.49		0.102279		0.00556998
M3VH74;A0A024A2N6;I3L7D4	3	3	15.3764	0.0112291	34.0088	Grad	Crude	CD2-associated protein OS=Sus scrofa GN=CD2AP PE=2 SV=1	CD2AP	48.8566	25.3711	1020.69	1503.71		37.1138	1262.2		34.0088		1.85207
F2Z560	2	2	10.5389	0.00234092	19.341	Grad	Crude	RAB5C, Member RAS Oncogene Family OS=Sus scrofa GN=RAB5C PE=1 SV=1	RAB5C	51.9953	67.8811	1222.18	1096.35		59.9382	1159.26		19.341		1.05328
F1SFF8;B1A8Z3	6	6	31.744	7.9237e-05	26.3768	Crude	Grad	Alpha-1,4 glucan phosphorylase OS=Sus scrofa GN=PYGL PE=1 SV=2	PYGL	24612.6	23740.2	937.538	895.618		24176.4	916.578		0.0379121		0.00206464
F1S8X3	3	3	17.9224	0.0119484	16.8246	Crude	Grad	Secreted Frizzled-Related Protein 5 OS=Sus scrofa GN=SFRP5 PE=4 SV=1	SFRP5	14975	14354.9	604.979	1138.3		14664.9	871.638		0.0594369		0.00323684
F1RI39;I3LS04;Q5MCI9	2	2	11.0497	0.0215049	35.7665	Grad	Crude	Actinin Alpha 4 OS=Sus scrofa GN=ACTN4 PE=1 SV=2	ACTN4	14.9428	31.4853	1132.16	528.411		23.214	830.285		35.7665		1.94779
Q19AZ5;A7YB36;F2Z5E2;Q9GMD6	2	2	11.5264	0.000147839	10.5229	Crude	Grad	Antithrombin protein OS=Sus scrofa PE=2 SV=1	SERPINC1	7452.94	7879.92	733.323	723.77		7666.43	728.547		0.0950308		0.00517524
F1S3J7	3	3	15.7918	0.0149509	27.2806	Crude	Grad	Papilin, Proteoglycan-Like Sulfated Glycoprotein OS=Sus scrofa GN=PAPLN PE=1 SV=2	PAPLN	6688.93	5682.05	314.926	138.546		6185.49	226.736		0.0366561		0.00199624
I3LRT4;Q15I70	4	4	24.3224	0.00195301	115.605	Crude	Grad	Aldehyde dehydrogenase family 8 member A1 OS=Sus scrofa PE=1 SV=1	ALDH8A1	21661.5	21524.8	147.914	225.655		21593.2	186.785		0.00865017		0.000471076
I3LIM2	3	3	16.6512	0.0437886	101.928	Crude	Grad	UDP-glucose 6-dehydrogenase OS=Sus scrofa GN=UGDH PE=1 SV=1	UGDH	14878.2	13422.8	27.0818	250.576		14150.5	138.829		0.00981089		0.000534287
F1SVA2	3	3	15.7518	0.000800756	35.9892	Crude	Grad	Tubulointerstitial Nephritis Antigen Like 1 OS=Sus scrofa GN=TINAGL1 PE=1 SV=1	TINAGL1	4728.78	4377.48	138.364	114.664		4553.13	126.514		0.0277861		0.00151319
I3LDC7	2	2	11.0653	0.000114439	39.1883	Crude	Grad	Isocitrate dehydrogenase [NADP] OS=Sus scrofa GN=IDH1 PE=1 SV=1	IDH1	4511.88	4200.97	109.355	112.977		4356.43	111.166		0.0255178		0.00138966
F1RJH2	3	3	17.2899	0.00108436	173.573	Crude	Grad	Short-chain-specific acyl-CoA dehydrogenase, mitochondrial OS=Sus scrofa GN=ACADS PE=1 SV=2	ACADS	7187.3	6829.44	47.1178	33.6363		7008.37	40.3771		0.00576127		0.00031375
F1SPG5;I3LHL6	5	5	33.2647	0.0176288	353.221	Crude	Grad	Fibulin-2 OS=Sus scrofa PE=1 SV=2	FBLN2	13801.4	11087.9	59.0817	11.382		12444.6	35.2318		0.00283109		0.000154177
F1SFY2	1	1	12.0032	0.000191392	13.2635	Crude	Grad	Uncharacterized protein OS=Sus scrofa GN=NAV2 PE=4 SV=1	NAV2	742178	711859	56406.1	53221		727018	54813.5		0.075395		0.0041059
F1SBR8;I3LBT0;I3LD78;I3LF49	1	1	5.1756	0.0728577	1.8988	Grad	Crude	Uncharacterized protein OS=Sus scrofa GN=TRIM33 PE=4 SV=2	TRIM33	18641.4	26797.1	45193.4	41085.5		22719.3	43139.4		1.8988		0.103406
F1SBY6;I3LHT6	1	1	5.2469	0.00849768	1.637	Grad	Crude	Uncharacterized protein OS=Sus scrofa GN=FRMD1 PE=4 SV=1	FRMD1	19104.5	20868.8	33116.3	32320.2		19986.7	32718.2		1.637		0.0891488
F1SGI7	1	1	6.0238	0.0385855	1.15739	Crude	Grad	Uncharacterized protein OS=Sus scrofa GN=KRT75 PE=1 SV=2	KRT75	25217.6	23969.6	20928.1	21570		24593.6	21249.1		0.864009		0.0470527
F1SRL9	1	1	6.1809	0.000485489	56.5252	Grad	Crude	Uncharacterized protein OS=Sus scrofa GN=BASP1 PE=1 SV=1	BASP1	175.779	171.774	10685.9	8959.63		173.777	9822.76		56.5252		3.07828
F1SM38	1	1	10.3084	0.00188763	10.3893	Grad	Crude	Uncharacterized protein OS=Sus scrofa GN=NEDD4L PE=1 SV=2	NEDD4L	917.597	829.812	9877.82	8276.52		873.705	9077.17		10.3893		0.565786
I3LJ70	1	1	5.1865	0.000398443	17.7519	Grad	Crude	Uncharacterized protein OS=Sus scrofa GN=LOC100623035 PE=4 SV=1	LOC100623035	374.356	413.049	7196.46	6781.46		393.702	6988.96		17.7519		0.966742
I3LPA7	1	1	5.0612	0.314564	50.411	Grad	Crude	Uncharacterized protein OS=Sus scrofa PE=4 SV=1	4	17.5057	116.688	116.988	6647.82		67.0966	3382.41		50.411		2.74531
K7GK81;F1RMA9;K9IWA1	1	1	5.447	0.0272951	1042.83	Grad	Crude	Uncharacterized protein OS=Sus scrofa GN=SLC39A14 PE=4 SV=1	SLC39A14	6.27829	0	3272.15	3275.04		3.13914	3273.59		1042.83		56.791
F1S092	1	1	5.1453	0.292589	7.82205	Grad	Crude	Uncharacterized protein OS=Sus scrofa GN=CA12 PE=4 SV=2	CA12	368.381	400.758	5410.13	606.114		384.57	3008.12		7.82205		0.425977
A9X6R5;G3FNU5	1	1	10.0944	0.00014192	17.0414	Crude	Grad	Integrin beta (Fragment) OS=Sus scrofa PE=2 SV=1	Sus scrofa	49457.8	48238.5	2776.47	2956.42		48848.2	2866.44		0.0586807		0.00319566
A2RQD8;A1Z1R6;A4USB0;B5B2Z3;F1RYJ4;K7GMP6;K7GPM1;K7GT59;Q9GM52	1	1	5.3219	0.00424276	10.1447	Grad	Crude	Alpha v integrin subunit variant OS=Sus scrofa GN=ITGAV PE=2 SV=1	ITGAV	315.773	241.839	3033.11	2623.7		278.806	2828.41		10.1447		0.552466
F1RNU9	1	1	5.1884	0.0115658	24.5984	Grad	Crude	Glucose-6-phosphate isomerase OS=Sus scrofa GN=GPI PE=1 SV=2	GPI	57.6571	117.004	2177.98	2118.4		87.3306	2148.19		24.5984		1.33959
I3LFI0	1	1	5.2389	0.00142397	20.8227	Grad	Crude	Uncharacterized protein OS=Sus scrofa GN=RAC1 PE=1 SV=1	RAC1	70.892	88.7211	1703.32	1620.26		79.8066	1661.79		20.8227		1.13397
I3LVS7	1	1	5.5862	0.481925	10.8927	Grad	Crude	Uncharacterized protein OS=Sus scrofa GN=RHOA PE=1 SV=1	RHOA	259.413	32.2954	3086.79	90.7094		145.854	1588.75		10.8927		0.593202
G9M4N3	1	1	5.0929	0.0179273	24.6654	Grad	Crude	Toll interacting protein OS=Sus scrofa GN=Tollip PE=2 SV=1	Tollip	91.4642	37.3278	1609.1	1567.6		64.396	1588.35		24.6654		1.34324
M3V836	1	1	6.2967	0.0155994	2.77189	Grad	Crude	Glutathione S-transferase pi 1 OS=Sus scrofa GN=GSTP1 PE=2 SV=1	GSTP1	500.874	593.824	1663.24	1371.15		547.349	1517.19		2.77189		0.150953
F1SE87	1	1	5.0708	0.0358813	30.246	Grad	Crude	Uncharacterized protein OS=Sus scrofa GN=CHMP5 PE=1 SV=2	CHMP5	69.596	16.8523	1279.96	1334.75		43.2242	1307.36		30.246		1.64715
K7GRT9;F1RYZ1	1	1	5.2355	0.000357077	1.76818	Grad	Crude	Tetraspanin OS=Sus scrofa GN=CD151 PE=1 SV=1	CD151	666.89	664.914	1164.87	1190		665.902	1177.44		1.76818		0.0962927
D3U657;F1SL52;Q53J08	1	1	5.4231	0.00326174	2.02882	Grad	Crude	Cellular retinol-binding protein 1 (Fragment) OS=Sus scrofa PE=3 SV=1	Sus scrofa	591.909	549.356	1176.07	1139.35		570.632	1157.71		2.02882		0.110487
K7GN86;F1SQX7;K7GSP7	1	1	5.1167	0.0368155	117.34	Grad	Crude	Uncharacterized protein OS=Sus scrofa GN=DLG1 PE=1 SV=1	DLG1	14.0572	1.6656	882.766	962.138		7.86139	922.452		117.34		6.39014
A8U4R4	1	1	5.3877	3.16331e-05	Infinity	Grad	Crude	Transketolase OS=Sus scrofa GN=tkt PE=1 SV=1	tkt	0	0	953.147	875.927		1	914.537		914.537		49.8043
L7USD6	1	1	6.892	3.95678e-05	97.3588	Grad	Crude	MHC class I alpha chain (Fragment) OS=Sus scrofa GN=SLA-1 PE=3 SV=1	SLA-1	9.40848	9.1706	881.078	927.758		9.28954	904.418		97.3588		5.30201
F1RHE6	1	1	10.5056	8.35258e-05	29.4834	Crude	Grad	Uncharacterized protein OS=Sus scrofa GN=KCTD12 PE=1 SV=1	KCTD12	23681	22665.1	803.114	768.828		23173.1	785.971		0.0339174		0.00184709
K9IVR7	1	1	5.5046	0.0539803	165.667	Grad	Crude	WD repeat-containing protein 1 OS=Sus scrofa GN=WDR1 PE=2 SV=1	WDR1	0	8.37258	703.721	683.339		4.18629	693.53		165.667		9.02197
K7GKA2;F1RSW2	1	1	5.7479	0.0160219	30.072	Crude	Grad	Uncharacterized protein OS=Sus scrofa GN=FLT3 PE=4 SV=1	FLT3	21182.8	19801.9	967.337	395.547		20492.3	681.442		0.0332535		0.00181094
I3LFZ8	1	1	5.1018	0.0290423	317.478	Grad	Crude	Uncharacterized protein OS=Sus scrofa GN=RAB5B PE=1 SV=1	RAB5B	0	4.15286	639.031	679.412		2.07643	659.222		317.478		17.2894
F2Z5K5;F2Z571	1	1	5.5397	0.000857833	21.3808	Grad	Crude	Uncharacterized protein OS=Sus scrofa GN=TUBB4A PE=1 SV=1	TUBB4A	28.5281	33.0736	624.976	692.118		30.8008	658.547		21.3808		1.16437
K7GKQ2;K7GQ17	1	1	5.3614	0.00607338	147.272	Crude	Grad	Tumor necrosis factor receptor superfamily member 5 (Fragment) OS=Sus scrofa GN=CD40 PE=1 SV=1	CD40	95140.9	88993.5	860.184	390.113		92067.2	625.149		0.00679014		0.000369781
K7GP35;F1RW43	1	1	5.6453	0.655402	3.19262	Grad	Crude	Uncharacterized protein OS=Sus scrofa GN=PLP2 PE=1 SV=1	PLP2	163.053	192.255	1134.36	0		177.654	567.182		3.19262		0.173865
K7GQP7;F1S2B2;F1S2B3;F1SPZ4;I3LSA3;K7GMU3;K7GRJ7;M3TYK5	1	1	5.0742	0.00262434	229.353	Grad	Crude	Uncharacterized protein (Fragment) OS=Sus scrofa GN=ATP2B3 PE=1 SV=1	ATP2B3	3.16628	1.76448	607.582	523.304		2.46538	565.443		229.353		12.4902
M1KKG5	1	1	5.8542	0.000358779	12941	Grad	Crude	RAP2A protein (Fragment) OS=Sus scrofa GN=RAP2A PE=2 SV=1	RAP2A	0.07225	0	524.99	409.997		0.036125	467.494		12941		704.748
F1RP05	1	1	5.2487	0.42265	Infinity	Grad	Crude	Uncharacterized protein OS=Sus scrofa GN=DNAJA2 PE=1 SV=1	DNAJA2	0	0	752.667	0		1	376.333		376.333		20.4946
F1RNK3;M3UZ75	1	1	5.5273	1.79895e-05	Infinity	Grad	Crude	Uncharacterized protein OS=Sus scrofa GN=MYADM PE=1 SV=1	MYADM	0	0	333.116	352.087		1	342.602		342.602		18.6576
K7GNI9;D0G784;F1RPH0;F1RPH1;K7GKJ8;K7GRJ0;K7GSU7;Q6T4P2	1	1	5.257	0.0057788	60.0919	Grad	Crude	Phosphoglycerate kinase (Fragment) OS=Sus scrofa GN=PGK1 PE=1 SV=1	PGK1	6.88541	3.62337	306.737	324.756		5.25439	315.746		60.0919		3.27252
F6PUK1;Q0PM28	1	1	5.0635	0.0369789	1.40536	Crude	Grad	Uncharacterized protein OS=Sus scrofa GN=SERPINF1 PE=1 SV=1	SERPINF1	318.113	280.583	208.023	217.985		299.348	213.004		0.71156		0.0387505
K7GQC9;F1RXQ5;F1RXQ7;K7GSY3	1	1	5.2939	0.42265	Infinity	Grad	Crude	Tetraspanin (Fragment) OS=Sus scrofa GN=TSPAN7 PE=3 SV=1	TSPAN7	0	0	0	343.586		1	171.793		171.793		9.35558
F1RJ33;B7U3Y5;Q9XSM8;Q9XSM9	1	1	5.1155	0.754563	14.6804	Grad	Crude	Galectin OS=Sus scrofa GN=LGALS9 PE=1 SV=2	LGALS9	22.0878	0	0	324.258		11.0439	162.129		14.6804		0.799472
F1RQT0	1	1	5.9058	0.00233185	11.4755	Crude	Grad	Uncharacterized protein OS=Sus scrofa GN=SAC3D1 PE=4 SV=2	SAC3D1	1560.81	1956.87	158.31	148.228		1758.84	153.269		0.087142		0.00474563
Q5MJE5;I3LG46;Q4U1U3;Q4U1U4	1	1	5.1999	0.0050934	3.20881	Crude	Grad	Cathepsin D protein (Fragment) OS=Sus scrofa PE=2 SV=1	2	235.705	265.639	73.5682	82.6715		250.672	78.1199		0.311642		0.0169715
I3LCG3	1	1	10.4604	0.017519	6971.21	Crude	Grad	Uncharacterized protein OS=Sus scrofa GN=FBXL18 PE=4 SV=1	FBXL18	22316.4	20889	6.19769	0		21602.7	3.09885		0.000143447		7.81192e-06
F1SFN1	1	1	5.286	8.34449e-06	Infinity	Crude	Grad	Uncharacterized protein OS=Sus scrofa GN=RYBP PE=1 SV=1	RYBP	985.145	943.02	0	0		964.083	1		0.00103726		5.64874e-05
G8C428	1	1	10.0838	8.16237e-05	Infinity	Crude	Grad	MHC class II antigen (Fragment) OS=Sus scrofa GN=SLA-DQA PE=4 SV=1	SLA-DQA	4361.62	3707.46	0	0		4034.54	1		0.00024786		1.34981e-05
F1RR25	1	1	5.1625	0.000150034	Infinity	Crude	Grad	Uncharacterized protein OS=Sus scrofa GN=MAP3K14 PE=3 SV=1	MAP3K14	1249.77	1034.16	0	0		1141.96	1		0.000875684		4.76884e-05
I3LLX0	1	1	5.6786	8.53119e-06	Infinity	Crude	Grad	Uncharacterized protein OS=Sus scrofa PE=4 SV=1	4	34079.2	31940.1	0	0		33009.7	1		3.02941e-05		1.64977e-06
I3L911	1	1	6.2634	8.45486e-05	Infinity	Crude	Grad	Uncharacterized protein OS=Sus scrofa GN=NKIRAS1 PE=1 SV=1	NKIRAS1	20322.6	16748.9	0	0		18535.7	1		5.39499e-05		2.93803e-06
