# Supplementary material for: Directional Exosome Proteomes Reflect Polarity-Specific Functions in Retinal Pigmented Epithelium Monolayers
Source: Sci Rep. 2017 Jul 7;7:4901. doi: 10.1038/s41598-017-05102-9 (PMC5501811; doi:10.1038/s41598-017-05102-9)
Supplement: Supplementary file 5 — Supplementary Dataset 4 [file 41598_2017_5102_MOESM5_ESM.xlsx]

## Sheet: Exosome enrichment
Samples were prepared using SP3 protocol, 3 ul of 10 ul were used for each LC-MS run
LC method: 90 min 5-30% gradient of acetonitrile in 0.1% formic acid, 75um x 150 mm BEH130 C18 1.7 um column
Acquisition method: HDMSE with ion mobility, 90 min, sensitivity mode, 0.8 sec cycle
Progenesis protein quantification: APEX-120-20-600, sens 4, max charge 5+, min RT window - 0.25 min
Protein identification: Uniprot-Pig-2014 protein database, peptide scores > 5, mass accuracy < 25 ppm
										Normalized abundance					crude	grad		grad/crude		Norm to
										Crude		grad			ave	ave		ratio		Syntenin-1
Accession	Peptide count	Unique peptides	Confidence score	Anova (p)	Max fold change	Highest mean condition	Lowest mean condition	Description	Gene name	1	2	1	2
F1RIP3;Q9GLE7	3	3	19.5235	0.0228764	28.25	grad	Crude	Ferritin Light chain	FTL	96.3486	65.8719	3283.4	1299.33		81.1102	2291.37		28.25		1.57112
A0PFK6;A9XFX7;Z4YP73	2	2	12.3743	0.0241356	27.2872	grad	Crude	F-actin capping protein subunit alpha 2	CAPZA2	29.7076	81.755	1803.37	1238.12		55.7313	1520.75		27.2872		1.51757
D0G0C5;F1SLC4	20	20	187.802	0.000858357	26.0802	grad	Crude	Annexin A4	ANXA4	3697.62	3430.51	101096	84806.9		3564.07	92951.6		26.0802		1.45045
D9D839;Q95ME5;Q712P4	4	4	28.0514	0.00737468	25.8457	grad	Crude	Superoxide dismutase [Cu-Zn]	SOD1	123.82	160.432	4562.85	2783.83		142.126	3673.34		25.8457		1.4374
F2Q9A3;I3LE53;Q9GK25	8	8	73.5199	0.0186973	25.7867	grad	Crude	Peptidyl-prolyl cis-trans isomerase A (Cyclophilin A)	PPIA	1348.3	545.542	26897.2	21938.7		946.92	24417.9		25.7867		1.43412
F1ST14	7	7	51.2854	0.000189833	25.5512	grad	Crude	Sorting Nexin Family Member 27 (SNX27)	SNX27	356.081	331.828	9029.15	8547.76		343.954	8788.46		25.5512		1.42103
D2SW96;D4N875;Q70PG4;F1SFX0	12	12	100.371	0.000756614	25.3549	grad	Crude	L-lactate dehydrogenase	LDHA	1379.91	1252.9	35865.7	30889		1316.41	33377.3		25.3549		1.41011
Q06AS6;Q06AS7;Q28946;Q06AS8;A5GFU8;F1SB91;I3LA61;I3LK93	6	6	57.5428	0.00594805	25.297	grad	Crude	Guanine nucleotide-binding protein G(i) subunit alpha-2	GNAI2	616.674	1010.65	21661.8	19504.7		813.665	20583.3		25.297		1.40689
F1SJS8;O62766	7	7	49.5259	0.000843729	25.2675	grad	Crude	Transgelin	TAGLN	310.626	279.997	8043.75	6879.82		295.311	7461.78		25.2675		1.40525
M3VH45;F1S0V2	46	46	441.502	0.00116728	25.0587	grad	Crude	Annexin A6	ANXA6	5212.98	4414.15	129323	111920		4813.56	120622		25.0587		1.39364
K7GQY9	2	2	15.464	0.00356053	24.7404	grad	Crude	Cofilin-1	CFL1	316.772	222.436	7181.09	6159.16		269.604	6670.12		24.7404		1.37594
F1S4Z2	3	3	21.1528	0.00121792	24.7389	grad	Crude	Charged Multivesicular Body Protein 4B (CHMP4B)	CHMP4B	161.424	168.474	4526.94	3634.36		164.949	4080.65		24.7389		1.37585
B5APU3	2	2	11.2984	0.0304926	24.6875	grad	Crude	Actin-related protein 2	ACTR2	35.5777	49.8889	1563.38	546.572		42.7333	1054.98		24.6875		1.37299
F1S288	3	3	16.2927	0.0018884	24.5777	grad	Crude	Syntrophin Beta 1	SNTB1	55.698	47.9223	1421.82	1124.93		51.8102	1273.37		24.5777		1.36688
J9JIL3;Q9N0I6	7	7	74.4922	0.00330182	24.345	grad	Crude	Sodium/potassium-transporting ATPase subunit beta	ATP1B1	2419.57	1874.12	59136.9	45393		2146.84	52265		24.345		1.35395
F1S8Y5;B5KJG2;Q70PG2	7	7	60.8941	0.00267563	24.0777	grad	Crude	Phosphoglycerate Mutase 1	PGAM1	278.374	263.433	7569.62	5475.84		270.903	6522.73		24.0777		1.33908
F1SL01;I3LNI2;Q6QAR1	2	2	12.3198	0.0097251	24.0666	grad	Crude	TRK-Fused Gene Protein	TFG	68.4937	36.9097	1374.74	1161.97		52.7017	1268.35		24.0666		1.33846
I3L929	2	2	10.929	0.020853	23.5312	grad	Crude	Aldo-Keto Reductase Family 1 Member A1	AKR1A1	52.5242	23.375	1103.91	682.09		37.9496	892.999		23.5312		1.30868
F1S092	6	6	58.0037	0.00300107	22.915	grad	Crude	Carbonic Anhydrase 12	CA12	689.793	902.547	20198.4	16290		796.17	18244.2		22.915		1.27441
F1RHL9	3	3	17.4549	0.00260734	22.8873	grad	Crude	Actinin Alpha 2	ACTN2	56.5809	75.5141	1617.91	1405.39		66.0475	1511.65		22.8873		1.27288
F1S073	28	28	309.852	0.000730973	22.8404	grad	Crude	Annexin A2	ANXA2	10381.4	9392.56	241201	210442		9886.96	225822		22.8404		1.27026
G9JM01;F1S9C5;I3LK77	2	2	14.2358	0.00353997	22.6011	grad	Crude	Tumor Susceptibility Gene 101	TSG101	52.7067	37.9337	1114.39	934.184		45.3202	1024.29		22.6011		1.25696
A5A755;J9JIL1	7	7	46.404	0.129525	22.1358	grad	Crude	G Protein Subunit Alpha Q	GNAQ	8.78361	227.159	2741.25	2481.53		117.972	2611.39		22.1358		1.23108
F1RNU9	13	13	118.19	0.00295599	22.0544	grad	Crude	Glucose-6-phosphate isomerase	GPI	1442.38	1068.71	29846.6	25534.1		1255.54	27690.3		22.0544		1.22655
F1SL52;Q53J08;D3U657	3	3	23.4264	0.00124131	22.0355	grad	Crude	Retinol Binding Protein 1	RBP1	296.335	324.153	7512.72	6160.04		310.244	6836.38		22.0355		1.2255
I3LC07	5	5	40.7061	0.00326726	22.0118	grad	Crude	RAB18, Member RAS Oncogene Family	RAB18	186.23	259.746	5216.27	4600.45		222.988	4908.36		22.0118		1.22418
F1SB42	18	12	136.54	0.00201696	21.8108	grad	Crude	Ezrin (EZR)	EZR	761.967	1006.3	19311.7	19255.7		884.136	19283.7		21.8108		1.213
F1RI39;Q5MCI8;Q5MCI9	18	17	169.2	0.00414113	21.7035	grad	Crude	Actinin Alpha 4	ACTN4	766.758	804.09	20345.6	13747.4		785.424	17046.5		21.7035		1.20704
F1SRL9	5	5	41.2757	0.0202286	21.5554	grad	Crude	Brain Abundant Membrane Attached Signal Protein 1	BASP1	326.441	751.962	13665.3	9580.1		539.201	11622.7		21.5554		1.1988
B3VKE8;F1RZH3;K7GKL8	6	6	60.5015	0.00151671	21.4653	grad	Crude	A Disintegrin and metallopeptidase domain 10	ADAM10	308.408	260.265	6616.19	5590.54		284.337	6103.37		21.4653		1.19379
F2Z560;Q6QAR0	8	8	71.0836	0.00677434	21.3301	grad	Crude	Ras-related protein Rab-5C	RAB5C	854.275	1265.66	26204.7	19013.8		1059.97	22609.3		21.3301		1.18627
F1S733;F1SPU7;I3LPH8	3	3	18.1169	0.0120623	20.8097	grad	Crude	Utrophin	UTRN	54.8948	83.7336	1809.66	1075.16		69.3142	1442.41		20.8097		1.15733
F1RVN0;M3V836	4	4	30.9289	0.00167377	20.592	grad	Crude	Glutathione S-transferase P	GSTP1	292.223	231.651	5630.17	5157.44		261.937	5393.81		20.592		1.14522
F1RQI7;Q29063	29	29	215.125	0.00456891	20.4768	grad	Crude	Unconventional myosin-VI	MYO6	892.045	1173.47	24336	17959.2		1032.76	21147.6		20.4768		1.13881
F1SV14	16	5	129.711	0.00273083	20.4691	grad	Crude	Radixin	RDX	633.92	462.079	11376.6	11057.5		547.999	11217		20.4691		1.13839
I3LR74	2	2	15.0789	0.0453198	20.1508	grad	Crude	Ras-related protein Rab-5A	RAB5A	198.918	49.718	2873.32	2136.87		124.318	2505.1		20.1508		1.12068
K9J6J2;F1SMD7	3	3	19.0068	0.00517273	20.0523	grad	Crude	Erythrocyte band 7 integral membrane protein (Stomatin)	STOM	90.9061	99.9275	2308.81	1517.85		95.4168	1913.33		20.0523		1.11521
F1RRD6	37	37	361.944	0.00050115	19.9809	grad	Crude	ALIX (PDCD6IP)	PDCD6IP	7653.01	7803.37	164640	144192		7728.19	154416		19.9809		1.11123
I3LF32	14	14	104.05	0.00173151	19.9263	grad	Crude	Chloride intracellular channel 6	CLIC6	1578.53	1415.59	33155.5	26506.3		1497.06	29830.9		19.9263		1.1082
F2Z5C1	21	21	218.05	0.000604298	19.8687	grad	Crude	Annexin A5	ANXA5	8801.94	9751.45	194025	174606		9276.7	184316		19.8687		1.10499
F1RFW5;I3L5L9	2	2	11.6642	0.00886934	19.4834	grad	Crude	Ras-related protein Rab-13	RAB13	99.8512	63.1818	1849.5	1326.94		81.5165	1588.22		19.4834		1.08357
I3L5M4	3	3	21.1849	0.00523756	19.3098	grad	Crude	Carbonic Anhydrase 14	CA14	183.985	173.832	4175.08	2734.31		178.908	3454.69		19.3098		1.07391
B1Q039	4	4	42.6015	0.015414	19.0533	grad	Crude	Crystallin Alpha B	CRYAB	272.074	134.299	4378.52	3364.23		203.187	3871.38		19.0533		1.05965
F1RKG8	8	8	72.7296	0.00544928	18.9032	grad	Crude	Phosphatidylethanolamine Binding Protein 1	PEBP1	924.995	687.891	17657.4	12831.3		806.443	15244.3		18.9032		1.0513
F1S9Q3;F1S9Q1;Q29578	38	27	464.83	0.00120259	18.7645	grad	Crude	Heat shock 70 kDa protein 1B	HSPA1B	12418.6	14111	268573	229242		13264.8	248908		18.7645		1.04358
F1SDR7;F1SA98	2	2	12.5564	0.533092	18.2321	grad	Crude	14-3-3 Beta	YWHAB	6.30898	17.3867	425.591	6.42896		11.8478	216.01		18.2321		1.01397
F1RTN3	35	24	282.95	0.00128072	18.1637	grad	Crude	Moesin	MSN	1268.54	1510.73	26660.8	23821		1389.63	25240.9		18.1637		1.01017
F1S3B4;K9IVU1	8	8	65.8803	0.00134736	17.9866	grad	Crude	IST1, ESCRT-III Associated Factor	IST1	613.946	703.427	12810.6	10884.4		658.687	11847.5		17.9866		1.00032
F1RT83	10	10	131.587	0.00432135	17.9808	grad	Crude	Syntenin-1 (SDCBP)	SDCBP	8533.52	11512.6	201448	158997		10023	180222		17.9808		1
E1CAJ5	7	7	43.9827	0.00838561	17.9439	grad	Crude	Protein disulfide-isomerase family A member 3	PDIA3	226.596	144.724	3813.67	2849.27		185.66	3331.47		17.9439		0.997948
A0PFK5	2	2	17.7176	0.00163653	17.9413	grad	Crude	Capping Actin Protein Of Muscle Z-Line Alpha Subunit 1	CAPZA1	588.353	663.107	12349	10103.7		625.73	11226.4		17.9413		0.997801
F1RWA6;I3LAD5	10	10	67.1659	0.006041	17.775	grad	Crude	Signal transducing adapter molecule 1	STAM	926.388	621.26	15197.3	12312.2		773.824	13754.7		17.775		0.988554
F1S7L8;F1SNE5	3	3	17.1009	0.0274002	17.6473	grad	Crude	SH3 Domain Containing GRB2 Like 1, Endophilin A2	SH3GL1	122.839	47.8318	1758.07	1253.82		85.3355	1505.94		17.6473		0.981453
A0A024A2N6;M3VH74;F1RQ14;I3L7D4	3	3	19.5261	0.011316	17.6146	grad	Crude	CD2-associated protein	CD2AP	72.4729	121.633	1997.65	1421.44		97.0529	1709.55		17.6146		0.979633
A5A766	2	2	12.0103	0.0100789	17.5521	grad	Crude	Glycoprotein NMB	GPNMB	196.455	126.849	3372.9	2301.78		161.652	2837.34		17.5521		0.97616
A4H2R7;A5GFT9;A5GFU0;A5GFU2;A5GFU5;A5GFU6;A5GFU7;A5GFU4;A5GFU3;D1MAG4;Q2I6X7	4	4	35.9946	0.0094139	17.5065	grad	Crude	Guanine nucleotide-binding protein, alpha-stimulating activity polypeptide 1	GNAS	133.549	232.536	3389.77	3019.08		183.042	3204.43		17.5065		0.97362
I3LS04	4	4	40.1124	0.046954	17.4696	grad	Crude	Actinin Alpha 1	ACTN1	116.348	289.01	5046.39	2035.04		202.679	3540.71		17.4696		0.971567
C4MXZ1;B9V4E8;C4MRC5;B9V4F0;F1RRS4;Q95289	7	7	50.2747	0.00342785	17.4186	grad	Crude	ADP-ribosylation factor 1	ARF1	493.991	399.124	8778.46	6778.36		446.558	7778.41		17.4186		0.968733
M3VK17	3	3	26.1679	0.00476282	16.7785	grad	Crude	CD276	CD276	210.275	211.186	4213.24	2858.23		210.731	3535.74		16.7785		0.933132
F1RFY1	3	3	18.2407	0.00635619	16.5404	grad	Crude	Profilin 1	PFN1	50.9043	62.3854	1121.08	752.775		56.6449	936.928		16.5404		0.919891
F1RY36	3	3	21.6038	0.011303	16.5258	grad	Crude	Solute Carrier Family 26 Member 7	SLC26A7	206.671	118.422	3012.85	2359.59		162.547	2686.22		16.5258		0.91908
I3LBY9;F1SIX2;I3LSS1	4	4	25.6944	0.0017047	16.4703	grad	Crude	Malate dehydrogenase 1	MDH1	133.054	157.089	2581.93	2196.83		145.072	2389.38		16.4703		0.915995
F2Z5J9	6	6	42.3498	0.0144091	16.3311	grad	Crude	Ras-related protein Rab-11B	RAB11B	579.174	313.891	8411.24	6173.5		446.532	7292.37		16.3311		0.908252
F2Z5F2	3	3	26.0557	0.0293682	16.3273	grad	Crude	Ras-related protein Rab-10	RAB10	88.542	228.777	3039.07	2141.91		158.66	2590.49		16.3273		0.908043
H6TBN0;A5J2A8;A5J2A9	3	3	22.756	0.00957034	16.0669	grad	Crude	Thioredoxin	TRX1	217.235	357.667	5162.3	4074.58		287.451	4618.44		16.0669		0.893557
V9PR57;Q4AC39;A0A0A7BZH5;A0A0A7C064;A0A0N9K0S0;B1A9P6;K9LQ49;Q8HX62;Q8SPA8;A0A0N9JNW5;A1YH82;B1A9P9;E5RWX4;K9LR63;Q0GAA3;Q0H555;Q8HX69;T2HRE4;T2HRE7;V9PRE5;A0A060N3G3;A1YH79;A1YH85;B1A9Q5;D3GIN3;Q0H557;Q2PT61;Q2PT64;Q8HX66;B1PJU9;D3GIN6;D3GIP8;I6VG53;I6WM69;Q8HX61;Q8HX63;Q8MGX9;Q8SPA9;V9PRF5;A0A0A7BZT6;A0A0A7C046;D3GIN1;D3GIN4;L7WL45;O77947;Q0MRZ9;Q8MHT8;L7USG4;L7UVP1;O19359;L7UWM6	14	14	121.705	0.00191034	15.638	grad	Crude	MHC class I antigen	SLA-2	2278.53	2022.74	37130.5	30132.8		2150.64	33631.6		15.638		0.869705
I3LIJ1;I3LNI9	4	4	29.5893	0.0255984	15.4806	grad	Crude	Bestrophin-1 OS=Sus scrofa GN=BEST1 PE=1 SV=1	BEST1	935.065	381.672	11327.3	9056.5		658.368	10191.9		15.4806		0.86095
I3LVF9;F1SSX4	3	3	19.9319	0.00579827	15.4547	grad	Crude	Vesicle Associated Membrane Protein 3	VAMP3	167.41	247.37	3457.9	2952.42		207.39	3205.16		15.4547		0.859512
F1SJB5;K7GLE1	17	17	157.369	0.000661389	15.4005	grad	Crude	Annexin A1	ANXA1	4015.33	4095.29	66793.7	58114		4055.31	62453.9		15.4005		0.856498
F2Z4Z8;I3LSK5	6	6	42.2311	0.0108214	15.3584	grad	Crude	G Protein Subunit Beta 2	GNB2	860.796	1508.26	19553.6	16831.5		1184.53	18192.5		15.3584		0.854158
K9IVK6	9	9	68.4209	0.0104626	15.2299	grad	Crude	Solute Carrier Family 7 Member 5	SLC7A5	1258.27	1006.68	21548.5	12946.4		1132.48	17247.4		15.2299		0.847006
I3LL27	10	10	73.9763	0.00744064	15.1131	grad	Crude	Vacuolar Protein Sorting 4 Homolog A	VPS4A	1020.06	1129.32	19879.5	12604.2		1074.69	16241.9		15.1131		0.840513
G3FNU5;I3LF22;A9X6R5	6	6	39.1717	0.00432017	15.0567	grad	Crude	Integrin Subunit Beta 5	ITGB5	371.151	469.232	7174.63	5478.81		420.192	6326.72		15.0567		0.837378
F1RS36	7	5	63.4579	0.0023967	14.9925	grad	Crude	Heat Shock Protein Family A (Hsp70) Member 5	HSPA5	978.324	1082.12	17328.5	13562.7		1030.22	15445.6		14.9925		0.833804
F1SM38;F1SM37	2	2	15.7245	0.00500974	14.65	grad	Crude	Neural Precursor Cell Expressed, Developmentally Down-Regulated 4-Like, E3 Ubiquitin Protein Ligase	NEDD4L	1524.82	2192.91	28900.5	25564.1		1858.87	27232.3		14.65		0.814755
I3LD66	2	2	12.3548	0.00571758	14.4037	grad	Crude	Integrin Subunit Alpha 6	ITGA6	61.9432	67.0382	1109.78	748.027		64.4907	928.902		14.4037		0.801058
F2Z5D2;B5APU4	3	3	16.5956	0.00114912	14.4037	grad	Crude	Actin-Related Protein 3	ACTR3	63.7315	75.673	1033.02	974.912		69.7022	1003.97		14.4037		0.801057
F1RU49;I3LCP0	2	2	16.5517	0.00107075	14.2358	grad	Crude	Actinin Alpha 3	ACTN3	222.028	238.276	3535.95	3016.82		230.152	3276.39		14.2358		0.791719
A2RQD8;B5B2Z3;A4USB0;F1RYJ4;A1Z1R6;K7GPM1;K7GT59;K7GMP6;Q9GM52;K7GS65	19	19	142.944	0.00995769	14.2261	grad	Crude	Integrin Subunit Alpha V	ITGAV	1365.32	2187.6	28523.2	22021.1		1776.46	25272.2		14.2261		0.791184
F2Z5I9	3	3	20.1298	0.0607314	13.8267	grad	Crude	Destrin	DSTN	73.036	316.389	2984.16	2400.31		194.712	2692.24		13.8267		0.768972
A4US66;A7U5U2;F2Z5U0	10	10	115.037	0.00279568	13.6629	grad	Crude	Ubiquitin B	UBB	16285.1	19357.8	269721	217264		17821.5	243492		13.6629		0.759858
F1SE87	2	2	12.2466	0.0034443	13.6364	grad	Crude	Charged Multivesicular Body Protein 5	CHMP5	145.888	146.25	2294.33	1689.37		146.069	1991.85		13.6364		0.758384
F1SHW8	2	2	12.37	0.0573591	13.6305	grad	Crude	Signal Transducing Adaptor Molecule 2	STAM2	44.0308	124.918	1602.78	700.069		84.4742	1151.43		13.6305		0.758058
F1RL76;I3LK55;K7GT49;Q9BDK9;F1RL75;K7GQY1	8	8	44.0969	0.00129142	13.553	grad	Crude	Platelet Derived Growth Factor Receptor Beta	PDGFRB	322.016	308.163	4657.95	3882.84		315.089	4270.39		13.553		0.753746
K7GN86;K7GSP7;F1SQX7	5	5	33.5963	0.0318542	13.5086	grad	Crude	Discs Large MAGUK Scaffold Protein 1	DLG1	387.67	164.133	4571.29	2882.78		275.901	3727.04		13.5086		0.751278
F1ST88;I3LRZ5	2	2	14.0236	0.0751161	13.416	grad	Crude	Glioma Pathogenesis Related 2	GLIPR2	112.318	29.4705	1329.63	572.612		70.8944	951.119		13.416		0.746128
Q29568	6	6	54.1889	0.000842372	13.3601	grad	Crude	Enolase 1	ENO1	1229.03	1428.29	17644.3	17857.6		1328.66	17751		13.3601		0.743019
F1RRN0	2	2	11.8686	0.0527258	13.2961	grad	Crude	Protein Tyrosine Kinase 7 (Inactive)	PTK7	85.398	130.908	2157.56	718.472		108.153	1438.02		13.2961		0.739462
F1SPI3;K9J4W3;I3L6B0	10	10	95.3411	0.0184884	12.9286	grad	Crude	Solute Carrier Family 6 Member 6	SLC6A6	2324.81	4719.43	48757.4	42314.9		3522.12	45536.2		12.9286		0.719023
F2Z4Z1	3	3	18.2661	0.0471844	12.918	grad	Crude	14-3-3 Protein Gamma	YWHAG	121.547	408.306	3767.9	3076.74		264.927	3422.32		12.918		0.718432
A7WLI1;Q007T3	5	5	54.6923	0.000710046	12.9007	grad	Crude	CD81	CD81	7098.37	6945.69	96671.4	84506.1		7022.03	90588.7		12.9007		0.717468
F1SMW4	6	6	35.6033	0.0502562	12.7444	grad	Crude	Vacuolar Protein Sorting 4 Homolog B	VPS4B	99.7178	355.391	3033.44	2766.63		227.554	2900.03		12.7444		0.708775
F1SIE2;I3LGH1	6	6	39.1861	0.00172398	12.5339	grad	Crude	Stimulated By Retinoic Acid 6	STRA6	973.75	958.257	13369.5	10846.1		966.003	12107.8		12.5339		0.697071
G9M4N3	5	5	47.6655	0.00209484	12.5119	grad	Crude	Toll interacting protein	TOLLIP	244.45	301.064	3586.93	3238.47		272.757	3412.7		12.5119		0.695846
A5YV76;Q58G70;Q58GK8;I3LC73;F8SM59;I3LCW1	5	5	28.3152	0.00199401	12.2836	grad	Crude	Fatty acid synthase	FASN	132.872	107.321	1526.99	1423.45		120.096	1475.22		12.2836		0.683153
C6KE31;F1S2B0	4	4	21.6273	0.00717729	12.2736	grad	Crude	Sodium- and chloride-dependent creatine transporter 1	SLC6A8	1597.61	1242.45	20396.5	14461.3		1420.03	17428.9		12.2736		0.682595
B0LY42;I3L9F1	10	10	109.603	0.00180385	12.2013	grad	Crude	Basigin (CD147)	BSG	3229.16	2986.08	41648.8	34185		3107.62	37916.9		12.2013		0.678571
A9X6R3;A4GUC2;Q6RJT1	8	8	50.9985	0.00697389	12.1588	grad	Crude	Integrin Subunit Beta 8	ITGB8	296.352	439.385	4812.32	4133.37		367.869	4472.85		12.1588		0.676211
F1SK35	12	12	96.5316	0.00373933	12.1441	grad	Crude	Retinaldehyde Binding Protein 1 (CRALBP)	RLBP1	1720.23	1668.18	23670.9	17478.4		1694.2	20574.6		12.1441		0.675394
F1SMC0	4	4	31.3773	0.000896511	12.0689	grad	Crude	Adenylate Cyclase-Associated protein 1	CAP1	491.909	451.376	6038.74	5345.64		471.643	5692.19		12.0689		0.671208
D0G7F6;Q1PC32;Q1W5B8	12	12	145.746	0.00103048	11.8138	grad	Crude	Triosephosphate isomerase 1	TPI1	2595.81	2641.43	33367.1	28504.8		2618.62	30936		11.8138		0.657025
D2WKD7;F1RGF9	19	10	198.047	0.00369459	11.8094	grad	Crude	Sodium/potassium-transporting ATPase subunit alpha 3	ATP1A3	4291.44	3553.16	51715.6	40924.7		3922.3	46320.1		11.8094		0.656779
I3L9H2	7	7	53.8272	0.0091171	11.7256	grad	Crude	Copine-2	CPNE2	509.919	814.781	8138.42	7394.44		662.35	7766.43		11.7256		0.652116
F1SH25	3	3	31.5815	0.0215028	11.64	grad	Crude	Ras-related protein Rab-21	RAB21	349.391	173.06	3425.82	2655.48		261.225	3040.65		11.64		0.647355
F1S9Z1;P79326	4	4	27.0036	0.00442711	11.5334	grad	Crude	Heat shock protein HSP 90-alpha	HSP90AA1	275.024	346.755	3996.08	3175.11		310.889	3585.59		11.5334		0.641426
F1S2E2;K7GQ59	12	12	99.271	0.00648251	11.3599	grad	Crude	Annexin A11	ANXA11	997.948	704.233	10563.5	8773.1		851.09	9668.31		11.3599		0.63178
B9V4F1;C4MQ03	3	3	21.0657	0.0193824	11.3263	grad	Crude	ADP-ribosylation factor 6	ARF6	232.078	146.76	2678.91	1611.9		189.419	2145.41		11.3263		0.629908
F1RT62;K7GKU7;K7GNL6;K7GM89;K7GNC3;K7GSF0	10	10	90.2191	0.00630478	11.2789	grad	Crude	Integrin Subunit Alpha 3	ITGA3	2179.64	3056.49	32335.1	26722.6		2618.06	29528.9		11.2789		0.627274
F1S9G9	3	3	23.7178	0.0369953	11.2111	grad	Crude	BRO1 Domain And CAAX Motif Containing	BROX	271.3	111.27	2589.74	1699.29		191.285	2144.52		11.2111		0.623503
I3L5L1;I3LF84;F2Z5K3	3	3	21.0656	0.00317255	11.1813	grad	Crude	RAP1B, Member Of RAS Oncogene Family	RAP1B	501.015	409.863	5560.88	4623.96		455.439	5092.42		11.1813		0.621849
F1RQU2;Q29284;Q9GLE9	13	13	99.7759	0.0110774	11.1554	grad	Crude	Heat Shock Protein 90 Alpha Family Class B Member 1	HSP90AB1	1286.72	2019.44	20738.5	16143.1		1653.08	18440.8		11.1554		0.620407
A0A140H1A1;I3LGB8;A7LGJ4;I3L5Z2	14	14	175.1	0.00290176	11.1411	grad	Crude	Solute Carrier Family 2 Member 1 (GLUT1)	SLC2A1	29139.6	36618.1	389308	343304		32878.8	366306		11.1411		0.61961
A4UXY9;A5X5D1;F6PVJ7	2	2	14.2024	0.00945625	11.1265	grad	Crude	Nucleoside diphosphate kinase 2/1	NME2/NME1	257.603	171.57	2678.46	2096.72		214.586	2387.59		11.1265		0.618796
B2CZR7	2	2	14.4524	0.018844	11.1131	grad	Crude	Cofilin-2	CFL2	236.215	125.32	2260.91	1756.87		180.767	2008.89		11.1131		0.618054
F1RKW9;Q29059	25	25	159.302	0.00222444	11.0496	grad	Crude	Myosin ID	MYO1D	1397.2	1225.73	15829	13153.3		1311.46	14491.2		11.0496		0.614522
F1RVE7;K7GS94;K7GNY7	21	21	188.874	0.00475121	11.0115	grad	Crude	Integrin Subunit Beta 1	ITGB1	11390.2	9086.97	126371	99113.4		10238.6	112742		11.0115		0.6124
B8XH67	9	9	70.1637	0.00491129	10.9756	grad	Crude	SLC9A3 Regulator 1	SLC9A3R1	2157.87	1851.04	25262.8	18737.5		2004.45	22000.1		10.9756		0.610408
F1SPK8;K7GLY5;K7GP48;K7GST0	2	2	13.1354	0.00166498	10.9581	grad	Crude	CD63	CD63	535.054	612.093	6730.83	5839.79		573.574	6285.31		10.9581		0.609436
F1SDZ6	8	8	49.5077	0.00275876	10.8575	grad	Crude	Fibronectin Leucine Rich Transmembrane Protein 2	FLRT2	447.566	430.227	5351.14	4179.47		438.896	4765.31		10.8575		0.603837
K7GSR6;F1S0I1	12	12	117.903	0.00225652	10.7502	grad	Crude	5'-Nucleotidase Ecto	NT5E	1728.31	1629.05	20001.8	16090.4		1678.68	18046.1		10.7502		0.597868
B0LY43;B2CZF5;F1SBQ5;A9NJG8	8	8	71.8489	0.00436767	10.666	grad	Crude	Monocarboxylic acid transporter 1	SLC16A1	1333.66	1410.71	16867	12404.5		1372.18	14635.8		10.666		0.59319
B2D2K7;I3LB80;I3LCB1;I3LP17	24	24	285.735	0.0024684	10.5668	grad	Crude	Solute carrier family 3 member 2	SLC3A2	17315.9	18718.7	211324	169448		18017.3	190386		10.5668		0.587673
I3L955	3	3	17.0382	0.0540278	10.4924	grad	Crude	ATP Binding Cassette Subfamily C Member 4	ABCC4	206.931	62.8251	1588.81	1241.58		134.878	1415.2		10.4924		0.583534
K9J4U9;I3LBN7	13	13	76.6228	0.00625422	10.4064	grad	Crude	Protein Tyrosine Phosphatase, Non-Receptor Type 23	PTPN23	749.743	704.821	8932.59	6204.11		727.282	7568.35		10.4064		0.578748
I3L5D5	17	17	118.695	0.00345714	10.373	grad	Crude	AHNAK Nucleoprotein	AHNAK	2006.67	1933.8	23201.9	17672.5		1970.24	20437.2		10.373		0.57689
B6DZ39	10	10	68.1447	0.00849922	10.2812	grad	Crude	Adaptor Protein, Phosphotyrosine Interacting With PH Domain And Leucine Zipper 2	APPL2	471.482	544.504	6264.33	4181.23		507.993	5222.78		10.2812		0.571788
F1S6Z8	3	3	19.2251	0.0055128	10.2556	grad	Crude	Vesicle Trafficking 1	VTA1	358.941	461.932	4709.1	3709.44		410.436	4209.27		10.2556		0.570363
F1SIC5;I3LSH8	5	5	28.8659	0.0226741	10.0809	grad	Crude	Neuroplastin	NPTN	205.641	374.958	3489.08	2363.9		290.299	2926.49		10.0809		0.56065
F1RQR4;I3LTZ1	8	8	64.5974	0.0123222	10.0616	grad	Crude	EH Domain Containing 1	EHD1	631.3	452.757	6516.43	4390.94		542.028	5453.69		10.0616		0.559576
I3LBB2	3	3	17.6501	0.00203825	10.0029	grad	Crude	Vacuolar protein sorting-associated protein 35	VPS35	117.349	106.725	1224.1	1017.29		112.037	1120.7		10.0029		0.55631
F1SL24;I3LPR3;K7GMI9;Q8MJ48;D7PI99	5	5	65.8966	0.000819861	9.98872	grad	Crude	CD9	CD9	3085.36	2923.23	31810.9	28207.2		3004.3	30009.1		9.98872		0.555521
F1REZ0	12	12	93.8209	0.00263794	9.96873	grad	Crude	EGF Like Repeats And Discoidin Domains 3	EDIL3	1588.78	1416.87	16524	13438.5		1502.82	14981.2		9.96873		0.55441
F1SK55;Q9TU79	2	2	12.6022	0.00754767	9.81168	grad	Crude	Coxsackie Virus And Adenovirus Receptor	CXADR	180.741	127.858	1666.31	1361.56		154.299	1513.93		9.81168		0.545675
I3LPR6;I3LVE4	2	2	10.4796	0.00564379	9.71396	grad	Crude	Structural Maintenance Of Chromosomes Flexible Hinge Domain Containing 1	SMCHD1	2231.67	2496.56	26635	19294.8		2364.11	22964.9		9.71396		0.540241
F1S6M7	4	4	28.4121	0.0186774	9.69788	grad	Crude	Tubulin Beta 3 Class III	TUBB3	564.506	304.058	4570.52	3852.7		434.282	4211.61		9.69788		0.539346
M3TYK5;I3LSA3;F1S6B3	8	8	46.7543	0.00185148	9.64131	grad	Crude	ATPase Plasma Membrane Ca2+ Transporting 4	ATP2B4	363.496	374.723	3900.18	3217.22		369.11	3558.7		9.64131		0.5362
F1SRB9	9	9	73.5531	0.00105019	9.61649	grad	Crude	Suppression Of Tumorigenicity 13 (Colon Carcinoma) (Hsp70 Interacting Protein)	ST13	7425.45	6611.97	70531.6	64459.1		7018.71	67495.4		9.61649		0.53482
F1S8A4	3	3	16.671	0.0135992	9.60264	grad	Crude	Protein Tyrosine Phosphatase, Receptor Type A	PTPRA	527.006	328.913	4637.4	3581.68		427.959	4109.54		9.60264		0.534049
F1S467	13	13	106.311	0.00147092	9.4028	grad	Crude	Vesicle Amine Transport 1 Like	VAT1L	2263.35	2334.22	23437.5	19792.5		2298.78	21615		9.4028		0.522936
F1RPH0;K7GKJ8;K7GRJ0;K7GNI9;F1RPH1;K7GSU7;Q6T4P2;K7GMF2;Q6T4P4	11	11	102.31	0.00493485	9.14131	grad	Crude	Phosphoglycerate kinase 1	PGK1	2474.19	2194.99	24381.4	18300.9		2334.59	21341.2		9.14131		0.508392
I3LL97	4	4	32.3126	0.00243517	8.99857	grad	Crude	Cysteine And Glycine Rich Protein 1	CSRP1	510.029	473.289	4872.83	3975.62		491.659	4424.23		8.99857		0.500454
A8U4R4	10	10	68.6273	0.000973941	8.8289	grad	Crude	Transketolase	TKT	811.836	767.628	7403.8	6541.14		789.732	6972.47		8.8289		0.491018
F1SDX9	7	7	49.7968	0.00199791	8.69791	grad	Crude	Peroxiredoxin 2	PRDX2	1052.52	1136.05	10361.2	8674.76		1094.28	9517.98		8.69791		0.483733
I3LPQ3	5	5	39.5195	0.0137104	8.69106	grad	Crude	Potassium Voltage-Gated Channel Subfamily J Member 13	KCNJ13	1121.8	735.222	9244.87	6894.66		928.513	8069.76		8.69106		0.483352
I3LCQ9;I3LPD9;Q71U76	4	4	25.444	0.0191094	8.63485	grad	Crude	KRAS Proto-Oncogene, GTPase	KRAS	657.118	411.254	5492.01	3733.22		534.186	4612.62		8.63485		0.480226
D7RK08;K7GLH0	2	2	10.8465	0.0203104	8.57988	grad	Crude	Transferrin receptor (CD71)	TFRC	32.9462	34.6613	375.444	204.62		33.8037	290.032		8.57988		0.477168
F2Z5W2;L7X1L8	3	3	17.29	0.291715	8.55874	grad	Crude	Cell division cycle 42	CDC42	0.0671318	497.53	2502.35	1756.46		248.799	2129.4		8.55874		0.475993
I3LFI0	3	3	20.1963	0.00604043	8.54552	grad	Crude	Ras-Related C3 Botulinum Toxin Substrate 1 (Rho Family, Small GTP Binding Protein Rac1)	RAC1	578.102	446.622	4845.7	3911.1		512.362	4378.4		8.54552		0.475258
I3L9V2	6	6	43.3607	0.0164667	8.51093	grad	Crude	Vesicle Amine Transport 1	VAT1	1033.11	677.955	8598.27	5964.5		855.533	7281.38		8.51093		0.473334
I3L6Z1	8	8	48.3345	0.00788422	8.40702	grad	Crude	Solute Carrier Family 4 Member 2	SLC4A2	634.657	884.753	6987.24	5786.46		759.705	6386.85		8.40702		0.467555
I3LSS2	4	4	26.4141	0.00414057	8.29887	grad	Crude	Charged Multivesicular Body Protein 2A	CHMP2A	799.334	641.811	6466.91	5492.96		720.572	5979.94		8.29887		0.461541
F1RUK8;P79315;Q6EEJ3	11	11	72.9918	0.00115926	8.01913	grad	Crude	GDP Dissociation Inhibitor 2	GDI2	4579.17	4756.01	39982.2	34877.9		4667.59	37430		8.01913		0.445983
K9IWF9;F1RMJ4;I3LDA8;F1RP39;F1S2H7;K9J6M1	22	22	143.843	0.00601361	7.96312	grad	Crude	IQ Motif Containing GTPase Activating Protein 1	IQGAP1	1660.23	1514.11	14570.6	10707.1		1587.17	12638.8		7.96312		0.442868
F1RWX8;K7GRY0	3	3	15.7851	0.00118824	7.89952	grad	Crude	Ubiquitin Like Modifier Activating Enzyme 1	UBA1	144.261	125.143	1057	1071.16		134.702	1064.08		7.89952		0.439331
I3LM05	2	2	12.424	0.0433033	7.87723	grad	Crude	LDL Receptor Related Protein 1	LRP1	102.074	60.4384	856.173	423.972		81.256	640.072		7.87723		0.438091
F1RR78;Q75PS2	4	4	22.0073	0.00465519	7.84354	grad	Crude	Spectrin Alpha, Non-Erythrocytic 1	SPTAN1	15575.3	20252	147923	133090		17913.7	140507		7.84354		0.436217
F1SPK7	2	2	20.0724	0.0451884	7.5888	grad	Crude	Retinol Dehydrogenase 5	RDH5	307.414	190.458	1225.97	2552.28		248.936	1889.13		7.5888		0.42205
F1SIH8	7	7	35.754	0.00352822	7.56805	grad	Crude	Valosin Containing Protein	VCP	549.924	572.841	4749.22	3747.93		561.383	4248.58		7.56805		0.420896
F1SUG3	2	2	11.0145	0.0291188	7.5488	grad	Crude	VPS26, Retromer Complex Component A	VPS26A	55.0804	64.0062	594.76	304.202		59.5433	449.481		7.5488		0.419826
I3LVS7;P79275	6	6	49.1532	0.00892135	7.16563	grad	Crude	Ras Homolog Family Member A	RHOA	899.497	720.416	6669.16	4938.54		809.957	5803.85		7.16563		0.398515
F1RHW4	4	4	22.766	0.162801	7.1517	grad	Crude	Related RAS Viral (R-Ras) Oncogene Homolog	RRAS	279.602	340.593	3661.86	773.594		310.097	2217.73		7.1517		0.397741
Q0PY11;Q4QZ00;B9W5V0;F1STM4;F1STN7;Q762C2;Q29237	17	17	160.364	0.00523097	7.12593	grad	Crude	Eukaryotic Translation Elongation Factor 1 Alpha 1	EEF1A	6831.33	8761.97	59461.8	51655		7796.65	55558.4		7.12593		0.396308
A5A8V6;I3L7U0;Q9BDE9	21	17	220.368	0.00367124	6.9758	grad	Crude	Heat shock 70kDa protein 1A	HSPA1A	5127.11	5498	41206.4	32912.3		5312.56	37059.3		6.9758		0.387958
I3LFQ5;K9J4R6	7	7	49.204	0.0234226	6.9508	grad	Crude	Phosphofructokinase, Liver Type	PFKL	613.571	565.097	5262.37	2930.32		589.334	4096.34		6.9508		0.386568
F1SGT4;K7GL11;K7GLE2;K7GLL1;K7GM14;K7GN90;K7GND9;K7GKE4	6	6	53.6953	0.0158703	6.94635	grad	Crude	CD44	CD44	1555.99	2339.14	15437.9	11619.1		1947.56	13528.5		6.94635		0.38632
I3LG15;K9IVW6;B6E5P8;B6C6Q5	4	4	28.8631	0.00907631	6.81879	grad	Crude	Solute Carrier Family 2 Member 3 (GLUT3)	SLC2A3	1042.06	845.641	7400.28	5471.52		943.848	6435.9		6.81879		0.379226
I3LVD5;A0A140H1A5;A0SNU5;Q28937;Q8SPK6;A1BPP7;Q95319	29	29	356.996	0.00216034	6.77115	grad	Crude	Actin Gamma 1	ACTG1	99702.6	109103	761045	652811		104403	706928		6.77115		0.376576
F1SU59;I3LEY2	10	10	81.6837	0.00312148	6.74346	grad	Crude	Annexin A7	ANXA7	2043.01	2258.03	15864.7	13139.2		2150.52	14502		6.74346		0.375036
M3UYX3	16	16	115.802	0.00565846	6.69897	grad	Crude	Hepatocyte growth factor-regulated tyrosine kinase substrate	HGS	3511.93	3406.96	26446.3	19903.1		3459.44	23174.7		6.69897		0.372562
I3LR69	4	4	30.9298	0.054464	6.66876	grad	Crude	Ferritin Heavy Chain 1	FTH1	305.97	399.116	3289.21	1412.83		352.543	2351.02		6.66876		0.370882
F2Z5U4;I3L6D2;F2Z4Z0;F2Z5I8;F1S091;F1S6G3;F1SLJ0;F1SV21;F2Z552;F2Z570;F2Z5W1;I3LHP6	9	9	81.2332	0.0158235	6.43353	grad	Crude	Ras-related protein Rab-1B	RAB1B	2540.78	2433.52	19657.4	12344.9		2487.15	16001.2		6.43353		0.3578
F1RF45	2	2	10.88	0.0229374	6.33525	grad	Crude	Homer Scaffolding Protein 1	HOMER1	128.747	229.675	1167.85	1102.84		179.211	1135.35		6.33525		0.352334
F1SB90;Q28945;I3LV59	4	4	38.4834	0.196454	6.30134	grad	Crude	G Protein Subunit Alpha I1	GNAI1	168.229	2291.06	8978.42	6518.42		1229.65	7748.42		6.30134		0.350448
F1S8J6	5	5	34.393	0.00316085	6.2541	grad	Crude	Ras-related protein Rab-2B	RAB2B	502.875	420.681	3039.07	2736.94		461.778	2888		6.2541		0.347821
F1RW43;K7GP35	2	2	14.0304	0.0209587	6.23541	grad	Crude	Proteolipid Protein 2	PLP2	1159.92	704.357	6452.7	5171.82		932.137	5812.26		6.23541		0.346782
B2CZF8	28	28	297.223	0.00210106	6.01067	grad	Crude	Milk Fat Globule-EGF Factor 8 Protein (Lactadherin)	MFGE8	83643.9	80478.1	532571	453912		82061	493241		6.01067		0.334282
A5GHL0	2	2	12.3427	0.0212988	5.98706	grad	Crude	RAB22A, member RAS oncogene family	RAB22A	66.4627	93.2642	573.972	382.322		79.8634	478.147		5.98706		0.332969
F1S3U9	10	10	76.9138	0.0172996	5.97923	grad	Crude	Peroxiredoxin 1	PRDX1	2321.61	1463.87	12127.4	10506.9		1892.74	11317.1		5.97923		0.332534
F1RJ25	2	2	20.4089	0.0401862	5.88556	grad	Crude	Aldolase, Fructose-Bisphosphate C	ALDOC	624.324	1235.76	6326.09	4621.52		930.04	5473.8		5.88556		0.327324
I3LL80	3	3	20.4308	0.00771499	5.8659	grad	Crude	Lactate Dehydrogenase B	LDHB	766.722	647.311	4686.97	3607.6		707.016	4147.29		5.8659		0.326231
F1S441	3	3	17.5848	0.00594477	5.71107	grad	Crude	Calnexin	CANX	332.235	370.445	2252.03	1761.02		351.34	2006.53		5.71107		0.31762
F2Z5M4;K7GQD4;F1RY38	4	4	25.9091	0.0490349	5.7095	grad	Crude	S100 Calcium Binding Protein A16	S100A16	1106.19	587.257	6028.29	3640.44		846.724	4834.37		5.7095		0.317533
F1S3M9	4	4	27.9484	0.166742	5.68999	grad	Crude	Erythrocyte Membrane Protein Band 4.1 Like 2	EPB41L2	1506.23	200.626	5529.6	4182.4		853.428	4856		5.68999		0.316448
F1SA70	15	4	175.139	0.000812777	5.56449	grad	Crude	Heat Shock Protein Family A (Hsp70) Member 2	HSPA2	8279.24	8358.83	44038.8	48543.5		8319.03	46291.2		5.56449		0.309468
X4ZHK0;Q6T4P3;X4ZFQ2	3	3	19.9998	0.0129841	5.53392	grad	Crude	Phosphoglycerate Kinase 2	PGK2	886.738	616.46	4489.27	3829.32		751.599	4159.29		5.53392		0.307768
F1RXD5;F1RVT1;F1RX25;F1SGL6;F1SHQ4;I3LB11;I3LHX9;K7GN09	3	3	18.4966	0.0344404	5.46412	grad	Crude	Copine-3	CPNE3	757.503	403.072	3496.64	2844.88		580.287	3170.76		5.46412		0.303886
F1SPZ4;F1S2B3;K7GMU3;K7GQP7;K7GRJ7	11	11	73.5637	0.0125544	5.33309	grad	Crude	ATPase Plasma Membrane Ca2+ Transporting 1/3	ATP2B1/ATP2B3	6118.12	4911.28	33887.5	24933.2		5514.7	29410.4		5.33309		0.296599
F1SPG0	6	6	54.2649	0.00720905	5.30346	grad	Crude	Ras-related protein Rab-7A	RAB7A	1902.79	1847.04	11334.5	8552.58		1874.92	9943.54		5.30346		0.294951
F1RMA9;K7GK81;K9IWA1	2	2	14.8179	0.0042541	5.21711	grad	Crude	Solute Carrier Family 39 Member 14	SLC39A14	1372.57	1177.3	7156.93	6146.03		1274.94	6651.48		5.21711		0.290149
F1S830	6	6	32.977	0.0132678	5.20602	grad	Crude	RPE65, Retinoid Isomerohydrolase	RPE65	707.891	800.081	4624.95	3225.58		753.986	3925.26		5.20602		0.289532
F2Z571;Q9TSJ2	17	17	134.479	0.00422456	5.12811	grad	Crude	Tubulin Beta 4B Class IVb	TUBB4B	4279.97	3996.94	23351.2	19093.7		4138.45	21222.4		5.12811		0.285199
K9IVR7	10	10	67.84	0.0486057	5.09212	grad	Crude	WD Repeat Domain 1	WDR1	938.765	1941.59	8272.3	6394.82		1440.18	7333.56		5.09212		0.283198
D2WKD6;F1SAX3;I7HD36;I3LT88;F1RN21;I3LN55;O62815;Q95M24	38	29	383.659	0.00322994	4.99045	grad	Crude	ATPase Na+/K+ Transporting Subunit Alpha 1	ATP1A1	33667.8	35203.4	187037	156661		34435.6	171849		4.99045		0.277543
G9F6X9;I3LJE2	2	2	10.1988	0.0247517	4.92345	grad	Crude	Dihydropyrimidinase-like 2	DPYSL2	65.869	107.601	390.732	463.338		86.735	427.035		4.92345		0.273817
A9XFX6;D2JYW3;D2JYW4	3	3	17.3004	0.154359	4.77201	grad	Crude	Capping Actin Protein Of Muscle Z-Line Beta Subunit	CAPZB	1121.37	1009.44	2296.17	7872.08		1065.41	5084.13		4.77201		0.265395
A0A076KRX0;F1RM74;Q8MJ17	14	14	171.258	0.00606377	4.63809	grad	Crude	Glyceraldehyde-3-phosphate dehydrogenase	GAPDH	24061.5	19763.3	108640	94623.2		21912.4	101632		4.63809		0.257947
F1SEN1;K7GQD0	7	7	46.879	0.000628027	4.57542	grad	Crude	Annexin A8	ANXA8	987.144	1003.61	4723.62	4384.92		995.379	4554.27		4.57542		0.254461
I3LII3	7	7	39.1079	0.0131281	4.55584	grad	Crude	Eukaryotic Translation Elongation Factor 2	EEF2	1107.14	1183.63	6100.01	4336.35		1145.38	5218.18		4.55584		0.253372
F1RP17	3	3	16.3901	0.0303701	4.22422	grad	Crude	Chaperonin Containing TCP1 Subunit 3	CCT3	505.885	303.828	1816.25	1604.16		404.856	1710.2		4.22422		0.234929
F1RH60;I3LK24	2	2	10.6204	0.0404681	4.19551	grad	Crude	Adaptor Related Protein Complex 2 Alpha 1 Subunit	AP2A1	324.878	192.177	1246.11	923.202		258.528	1084.65		4.19551		0.233333
G0Z3A1	2	2	10.4013	0.0201975	4.1104	grad	Crude	Phosphoglucomutase 1	PGM1	382.243	409.9	1946.54	1309.49		396.072	1628.01		4.1104		0.228599
F1SEX0;A0A0D5CDB2	2	2	11.1825	0.124869	4.02175	grad	Crude	Dimethylarginine Dimethylaminohydrolase 1	DDAH1	142.736	154.854	873.287	323.546		148.795	598.417		4.02175		0.223669
F1SHL9;Q29582	30	30	271.68	0.00702041	4.01297	grad	Crude	Pyruvate Kinase, Muscle	PKM	25308.9	23621.4	109065	87290.9		24465.2	98178		4.01297		0.223181
I3VKE6	4	4	28.2206	0.00657211	3.98613	grad	Crude	Ceruloplasmin	CP	2109.2	1711.01	7939.61	7288.24		1910.1	7613.93		3.98613		0.221688
F1SHN1;K7GK71;K7GL63	2	2	11.5852	0.0708442	3.76717	grad	Crude	Contactin 1	CNTN1	229.054	416.796	1492.7	940.329		322.925	1216.51		3.76717		0.209511
E7EI20	2	2	15.0251	0.0402264	3.60792	grad	Crude	Rho GDP dissociation inhibitor alpha	ARHGDIA	234.704	138.585	719.096	627.7		186.645	673.398		3.60792		0.200654
I3LLI8	3	3	17.9153	0.00169812	3.27249	grad	Crude	14-3-3 Epsilon	YWHAE	469.044	505.551	1644.82	1544.54		487.297	1594.68		3.27249		0.181999
F1RGJ2	6	6	34.8175	0.0155819	3.16104	grad	Crude	Catenin Alpha 1	CTNNA1	595.158	482.166	1873.02	1532.44		538.662	1702.73		3.16104		0.175801
B6VNT8;C7AI81;B2ZFN7;F1SLG5;O62788;Q27HS3	5	5	50.1733	0.039084	2.96551	grad	Crude	Cardiac muscle alpha actin 1	ACTC1	8159.85	10535.6	32628.7	22813		9347.75	27720.8		2.96551		0.164926
F1SB33	2	2	11.4188	0.0184007	2.80971	grad	Crude	Synaptophysin Like 1	SYPL1	477.128	385.496	1325.68	1098.04		431.312	1211.86		2.80971		0.156261
F1RTA1	3	3	21.7469	0.0318837	2.78844	grad	Crude	ATP Binding Cassette Subfamily C Member 3	ABCC3	9313.84	13637.3	32322.7	31675.2		11475.6	31998.9		2.78844		0.155078
F2Z5N8	6	6	41.7749	0.0241366	2.69188	grad	Crude	Ras-related protein Rab-14	RAB14	1988.21	1636.74	4285.22	5472.7		1812.48	4878.96		2.69188		0.149708
F1SMQ4;E7EI18;F1S610	10	10	81.0197	0.0695813	2.64332	grad	Crude	Adenosylhomocysteinase Like 2	AHCYL2	4219.13	2504.73	9760.31	8013.04		3361.93	8886.68		2.64332		0.147008
F1SHC1;B6A7R0;F2Z5T5;F1SR80;F1RK98;F2Z5S8;A7E1S4;A7E1S5;Q2HPK3;Q2XVP3;A4K548;A7E1S6;I3LDR2;Q29220;Q29196	13	13	157.7	0.0275481	2.53835	grad	Crude	Tubulin Alpha 1c	TUBA1C	15169.9	17759.9	47427.4	36160		16464.9	41793.7		2.53835		0.14117
F1RYL9	2	2	10.8814	0.292855	2.29988	grad	Crude	Ubiquitin Specific Peptidase 8	USP8	208.92	43.9997	312.893	268.791		126.46	290.842		2.29988		0.127907
F2Z4Y1	3	3	17.4456	0.104686	2.22918	grad	Crude	14-3-3 Eta	YWHAH	548.996	826.186	1828.29	1237.23		687.591	1532.76		2.22918		0.123975
F1RMM8	2	2	10.7694	0.0167562	2.12844	grad	Crude	Helicase With Zinc Finger 2	HELZ2	2938.03	2652.65	6451.19	5448.22		2795.34	5949.71		2.12844		0.118373
I3LJW4	3	3	16.2982	0.101061	2.07871	grad	Crude	Aconitase 1	ACO1	304.29	344.562	830.204	518.572		324.426	674.388		2.07871		0.115607
K9IVP5;G9FSR3;F1SSA6;I3L5B3;Q95272;F1SKI0;I3LIE3	22	22	135.267	0.0486561	2.0522	grad	Crude	Myosin Heavy Chain 9	MYH9	4995.49	4601.73	11378.9	8316.58		4798.61	9847.73		2.0522		0.114133
F1SP93	2	2	15.7661	0.028935	1.96066	grad	Crude	ATPase H+ Transporting V1 Subunit A	ATP6V1A	284.684	282.867	492.203	620.572		283.776	556.388		1.96066		0.109042
F1RMZ8	2	2	10.5581	0.0991779	1.92405	grad	Crude	ATPase H+ Transporting V1 Subunit B2	ATP6V1B2	233.468	291.939	599.624	411.282		262.703	505.453		1.92405		0.107006
F1S9P6	2	2	5.0206	0.146992	1.91925	grad	Crude	Glutamate Rich 3	ERICH3	3122.18	2180.6	6160.49	4016.86		2651.39	5088.68		1.91925		0.106739
F1S434;K7GRR9	3	3	16.9853	0.097496	1.8255	grad	Crude	C-Type Lectin Domain Family 18 Member B	CLEC18B	470.025	350.792	644.1	854.3		410.409	749.2		1.8255		0.101525
F1SNL7	3	3	17.0697	0.201812	1.81968	grad	Crude	CNDP Dipeptidase 2 (Metallopeptidase M20 Family)	CNDP2	420.576	282.584	487.032	792.496		351.58	639.764		1.81968		0.101201
C0MHR2;K7GQL8;I3LGD4;Q29199	23	23	151.754	0.030087	1.64199	grad	Crude	Clathrin heavy chain	CLTC	13453.8	11982.8	22263.3	19503.3		12718.3	20883.3		1.64199		0.091319
F1SUT8	6	6	39.3439	0.152935	1.62811	grad	Crude	EPH Receptor A2	EPHA2	1855.46	2362.52	4028.81	2838.54		2108.99	3433.67		1.62811		0.0905473
F2Z558;G9F6X7;A0SNV3	3	3	18.7554	0.288803	1.33634	grad	Crude	14-3-3 Zeta	YWHAZ	2200.44	1544.99	2781.08	2224.11		1872.72	2502.6		1.33634		0.0743206
F1RFH3	4	4	31.0783	0.00949175	1.31317	grad	Crude	Neurofilament heavy polypeptide	NEFH	3857.18	3725.52	4877.53	5079.83		3791.35	4978.68		1.31317		0.0730316
F1RM45	33	33	395.99	0.134559	1.25107	grad	Crude	Apolipoprotein E	APOE	142930	149634	198943	167076		146282	183009		1.25107		0.0695781
I3L677	2	2	11.4805	0.499794	1.19275	grad	Crude	Glucose-6-phosphate Dehydrogenase	G6PD	1290.49	2123.08	2119.08	1952.45		1706.78	2035.76		1.19275		0.0663346
Q4U1U4;Q5MJE5;Q4U1U3;I3LG46	7	7	53.6057	0.596954	1.12154	grad	Crude	Cathepsin D	CTSD	5047	4517.28	6200.47	4526.3		4782.14	5363.39		1.12154		0.0623745
L7USF4	2	2	13.1999	0.481806	1.03922	Crude	grad	MHC class I alpha chain	SLA-3	0	13801.8	6780.45	6500.43		6900.91	6640.44		0.962256		0.0535157
F1RGX4;K7GLP2;K7GM56;K7GQP8	2	2	13.6209	0.284522	1.17732	Crude	grad	Hemoglobin Subunit Alpha 2	HBA2	1876.42	1636.22	1627.28	1356.29		1756.32	1491.79		0.849384		0.0472384
F1SPS4;Q9TTB7	5	5	33.1561	0.276291	1.20775	Crude	grad	TIMP Metallopeptidase Inhibitor 3	TIMP3	9574.67	8438.23	8303.39	6611.07		9006.45	7457.23		0.827987		0.0460484
F1RGI2	2	2	11.4921	0.136144	1.3161	Crude	grad	Platelet Activating Factor Acetylhydrolase 1b Catalytic Subunit 3	PAFAH1B3	33191.9	38009.5	29524.5	24575.9		35600.7	27050.2		0.759822		0.0422574
F1RV50	2	2	11.7347	0.529476	1.36732	Crude	grad	Tweety Family Member 2	TTYH2	597.732	734.026	784.255	189.737		665.879	486.996		0.731358		0.0406743
F1SUT0;F2Z5S1	7	7	50.6738	0.113568	1.38403	Crude	grad	Ras-related protein Rab-6A	RAB6A	15398.4	12937.9	11078.3	9395.51		14168.1	10236.9		0.722528		0.0401833
F1RGX7	2	2	11.1596	0.372132	1.40109	Crude	grad	Hemoglobin Subunit Zeta	HBZ	577.22	957.384	602.611	492.68		767.302	547.645		0.713729		0.0396939
F1RP05	4	4	28.7108	0.134237	1.48771	Crude	grad	DnaJ Heat Shock Protein Family (Hsp40) Member A2	DNAJA2	28569.4	34314.4	24003	18265.8		31441.9	21134.4		0.672173		0.0373828
F1RUN2;K7GNM1	12	12	116.782	0.037157	1.5708	Crude	grad	Serum albumin	ALB	504405	550812	362193	309576		527609	335885		0.636617		0.0354054
Q5IZV0	2	2	10.8171	0.0892829	1.66279	Crude	grad	Heat shock protein 27kDa	HSPB1	4255.96	3461.82	2614.69	2026.77		3858.89	2320.73		0.601399		0.0334467
F1SC82;I3LR15	18	18	118.759	0.0295822	1.66493	Crude	grad	Myoferlin	MYOF	167310	140421	93883.4	90948.2		153866	92415.8		0.600626		0.0334037
I3LBZ1	4	4	24.0721	0.177623	1.72137	Crude	grad	Collagen Type XVIII Alpha 1 Chain	COL18A1	1137.41	1118.78	837.335	473.358		1128.1	655.347		0.580932		0.0323084
A0A0C3SG01	21	21	219.241	0.0477311	1.73912	Crude	grad	Apolipoprotein A-I	APOA1	113199	100604	68316.1	54621.3		106901	61468.7		0.575004		0.0319787
F1RXF9	8	6	51.4897	0.038945	1.80037	Crude	grad	Keratin 25	KRT25	15426.3	19221.3	10047.6	9197.14		17323.8	9622.37		0.555442		0.0308908
F1SS00;I3L5W9;I3L884	2	2	12.9256	0.0944326	1.93387	Crude	grad	Transmembrane BAX Inhibitor Motif Containing 1	TMBIM1	20807.4	17469.2	11911	7881.81		19138.3	9896.38		0.517098		0.0287583
I3LEX0	3	3	17.3969	0.00213653	2.00095	Crude	grad	Ribosomal Protein S9	RPS9	1433.9	1410.39	688.672	732.796		1422.15	710.734		0.499762		0.0277942
F1RSG3	2	2	10.9562	0.0520404	2.11989	Crude	grad	ST18, C2H2C-Type Zinc Finger	ST18	45159.4	35368.7	21456	16530.9		40264	18993.5		0.471723		0.0262348
I3LGE9;I3LUE2	2	2	10.7733	0.18768	2.19026	Crude	grad	Protein Tyrosine Phosphatase, Receptor Type S	PTPRS	14761.5	9912.96	7639.72	3625.79		12337.2	5632.76		0.456567		0.0253919
I3LJ41	2	2	15.4148	0.20216	2.26767	Crude	grad	FK506 Binding Protein 14	FKBP14	14205.4	11888.9	8361.16	3145.96		13047.2	5753.56		0.440982		0.0245252
F1RJS2;K7GSW5;K7GNZ2;I6QTG7	12	12	76.7212	0.0346712	2.33668	Crude	grad	Clusterin	CLU	11687.8	16004.5	6103.97	5747.17		13846.2	5925.57		0.427957		0.0238008
F1RJH2	4	4	28.5701	0.0207043	2.34869	Crude	grad	Acyl-CoA Dehydrogenase, C-2 To C-3 Short Chain	ACADS	178332	219820	90452.6	79068.2		199076	84760.4		0.42577		0.0236791
E7D6R2	3	3	19.2071	0.0472562	2.40443	Crude	grad	Betaine homocysteine methyltransferase	BHMT	2043.56	1513.26	833.503	645.77		1778.41	739.637		0.415898		0.0231301
I3LDC7;Q0QEQ1	13	13	81.112	0.0313042	2.507	Crude	grad	Isocitrate Dehydrogenase (NADP(+)) 1, Cytosolic	IDH1	10465	9305.4	4560.62	3325.47		9885.2	3943.05		0.398884		0.0221839
F1SPG5;I3LHL6	15	15	125.272	0.00774563	2.50905	Crude	grad	Fibulin 2	FBLN2	31838.5	32673	13890.7	11820.7		32255.7	12855.7		0.398557		0.0221657
I3L893	7	7	40.4354	0.00183698	2.51756	Crude	grad	GDP Dissociation Inhibitor 1	GDI1	7418.59	7241.76	3021.55	2801.68		7330.18	2911.62		0.39721		0.0220907
B1A8Z3;F1SFF8;F1RQQ7;F1RQQ8;Q19PY1;Q19PY2	15	15	103.028	0.0209142	2.59552	Crude	grad	Phosphorylase, Glycogen, Liver	PYGL	17314.8	17797	7710.8	5817.05		17555.9	6763.92		0.385279		0.0214272
F1RJH8	5	5	37.2177	0.101276	2.92637	Crude	grad	Argininosuccinate Lyase	ASL	3613.23	3841.88	1752.75	794.816		3727.55	1273.78		0.34172		0.0190047
F1RUI1;K7GLL2;K7GMY3;K7GND4;K7GNR6;K7GP28;K7GQI9;K7GRM6	2	2	21.6407	0.023292	2.99698	Crude	grad	Hydroxysteroid 17-Beta Dehydrogenase 10	HSD17B10	2510.56	1859.83	786.146	672.117		2185.19	729.131		0.333669		0.018557
F1SEH4	2	2	11.5274	0.0399769	3.00268	Crude	grad	HtrA Serine Peptidase 1	HTRA1	1929.34	1396.72	641.139	466.557		1663.03	553.848		0.333036		0.0185217
F1SGG2	8	6	54.5406	0.0269048	3.33278	Crude	grad	Keratin 8	KRT8	5969.5	8870.85	2248.02	2204.83		7420.18	2226.43		0.30005		0.0166872
Q6XGY2;D6QST6;F1RXF3;Q95JB5;Q95N96	6	6	45.5839	0.0146654	3.45876	Crude	grad	2,4-Dienoyl-CoA Reductase 1, Mitochondrial	DECR1	10545.3	9412.97	3292.28	2478.06		9979.12	2885.17		0.289121		0.0160794
O62797	4	4	29.6905	0.0101109	3.50125	Crude	grad	Collagen Type VIII Alpha 1 Chain	COL8A1	24274.5	30297.4	8268.66	7317.73		27286	7793.2		0.285612		0.0158843
I3LJ07;K9IVL8	2	2	16.8336	0.00681348	3.62485	Crude	grad	Lysine Methyltransferase 2E	KMT2E	503885	441443	141330	119461		472664	130396		0.275874		0.0153427
F1SMZ7;G9F6X6;I3L9N6;Q5UES3	22	22	164.447	0.0012006	3.66462	Crude	grad	Heat Shock Protein Family D (Hsp60) Member 1	HSPD1	40980.7	43582.9	11917.1	11158.5		42281.8	11537.8		0.272879		0.0151761
F1SGI4;I3LFL9	16	16	127.994	0.00160147	3.95645	Crude	grad	Keratin 83	KRT83	83758.8	80403.3	21807.8	19684.4		82081	20746.1		0.252752		0.0140568
I3LKT1;I3LV29	5	5	38.1119	0.00513893	4.11521	Crude	grad	Lysyl Oxidase Like 1	LOXL1	44174.5	38809.6	10874.1	9291.12		41492.1	10082.6		0.243001		0.0135145
F2Z5E2;Q19AZ5;A7YB36;Q9GMD6	6	6	37.4135	0.0233586	4.2658	Crude	grad	Serpin Family C Member 1 (Antithrombin III)	SERPINC1	6800.65	7037.91	1987.22	1256.85		6919.28	1622.04		0.234423		0.0130374
A5A759	12	7	97.9588	0.0100933	4.33661	Crude	grad	Keratin 2A	KRT2A	55065.2	53138.2	14315.3	10635.8		54101.7	12475.6		0.230595		0.0128245
F1SIR8;F1SIR7	3	3	19.0343	0.238623	4.51811	Crude	grad	Thrombospondin Type 1 Domain Containing 4	THSD4	1697.49	1506.16	662.673	46.3954		1601.82	354.534		0.221332		0.0123093
F1SLA0;Q0QEM6;K7GLT8;Q29235	10	10	62.5741	0.108578	4.52781	Crude	grad	ATP Synthase, H+ Transporting, Mitochondrial F1 Complex, Beta Polypeptide	ATP5B	6389.62	6449.97	2184.34	651.373		6419.79	1417.86		0.220857		0.0122829
F1SG41;F1SG42	2	2	12.5833	0.0200705	4.66843	Crude	grad	Aldehyde Dehydrogenase 1 Family Member L2	ALDH1L2	2042.61	2870.64	599.94	452.503		2456.63	526.221		0.214205		0.011913
F1S232	5	5	36.024	0.000292791	4.71809	Crude	grad	Aldehyde Dehydrogenase 9 Family Member A1	ALDH9A1	3187.25	3321.78	678.302	701.289		3254.51	689.795		0.21195		0.0117876
I3LA66	2	2	10.2626	0.00446793	4.74671	Crude	grad	KIAA0586	KIAA0586	8389.88	7280.66	1777.11	1524.24		7835.27	1650.67		0.210672		0.0117165
F1SFX1	4	4	21.6152	0.0284059	4.90287	Crude	grad	UEV And Lactate/Malate Dehydrogenase Domains	UEVLD	13891.9	9250.87	2785.92	1934.34		11571.4	2360.13		0.203962		0.0113433
F1SQL2;F8SIP2	17	17	138.524	0.0035934	5.22261	Crude	grad	EGF Containing Fibulin Like Extracellular Matrix Protein 1	EFEMP1	132840	110304	22476	24079.9		121572	23278		0.191475		0.0106489
A5A758;F1SGG3	16	13	145.63	0.00223152	6.04061	Crude	grad	Keratin 1	KRT1	354744	340698	62320.8	52806.9		347721	57563.8		0.165546		0.00920682
E2I6L6;I3LJI8;K7GLI1;Q2LGB0;F1SS18	11	11	113.79	0.00193251	6.25778	Crude	grad	Insulin-like growth factor-binding protein 5	IGFBP5	83940.1	93712.6	15031.8	13357.3		88826.4	14194.6		0.159801		0.00888731
F1SQI6	2	2	10.6646	0.012447	6.32139	Crude	grad	Stonin 1	STON1	5354.65	4186.51	880.422	628.924		4770.58	754.673		0.158193		0.00879789
F1S8X3	10	10	109.197	0.00541353	6.72005	Crude	grad	Secreted Frizzled Related Protein 5	SFRP5	133569	143940	23445.7	17850		138755	20647.9		0.148808		0.00827596
I3LDS3;F1RXF8;I3L6B5	16	11	151.623	0.000772643	6.73973	Crude	grad	Keratin 10	KRT10	104044	115149	16008.7	16513.8		109596	16261.2		0.148374		0.0082518
F1RF28;I3L8H4;Q866A6	36	36	443.976	0.00226938	6.94969	Crude	grad	Thrombospondin 4	THBS4	562400	612815	91476.3	77626.8		587608	84551.6		0.143891		0.00800249
F1SS26;K7GPJ3;Q5U903;Q1RP81;K7GPP2	39	39	365.755	0.00218742	7.62883	Crude	grad	Thrombospondin 1	THBS1	131826	125713	18434.2	15324.6		128770	16879.4		0.131082		0.00729009
F1SSF7;Q1W0S8;Q1W0S7	27	27	275.216	0.00114229	7.7929	Crude	grad	Adipocyte Enhancer Binding Protein 1	AEBP1	129057	141193	18257.2	16421.8		135125	17339.5		0.128322		0.00713661
F1SMV6;I3LRH2	4	4	22.1638	0.00605081	8.00323	Crude	grad	Nucleolin	NCL	2315.19	1920.27	299.688	229.53		2117.73	264.609		0.12495		0.00694905
F1S0L1;F1S0J9;F1RXE5;F1RXG3	21	15	198.911	0.00497731	8.10009	Crude	grad	Keratin 14	KRT14	37650.2	43661.3	5661.81	4376.53		40655.7	5019.17		0.123455		0.00686595
F1S0K7	4	4	33.1345	0.0913864	8.19801	Crude	grad	Keratin 35	KRT35	4253.21	3165.32	165.149	739.77		3709.27	452.46		0.121981		0.00678395
I3LTV1;F1SR94	5	5	38.2619	0.0131285	8.45939	Crude	grad	Aldehyde Dehydrogenase Family 1 Member A3	ALDH1A3	10896	9706.46	1508.56	926.887		10301.2	1217.72		0.118212		0.00657433
F1SGS9	11	11	127.745	0.00909599	8.48109	Crude	grad	Catalase	CAT	90876.6	70993.6	11101	7985		80935.1	9543		0.117909		0.00655751
D0G0C3	15	15	125.984	0.00109409	8.8767	Crude	grad	Adenosylhomocysteinase	AHCY	81365.9	76257.6	9451.79	8305.21		78811.8	8878.5		0.112654		0.00626526
B8XVN4;Q4U312	4	4	46.9892	0.00386591	8.94687	Crude	grad	Noggin	NOG	13854	18184.2	1798.8	1782.14		16019.1	1790.47		0.111771		0.00621612
F1SGI7	12	5	101.433	0.00121092	9.21387	Crude	grad	Keratin 75	KRT75	92213.6	89974.2	10641.1	9132.1		91093.9	9886.61		0.108532		0.00603599
F6PWF7	14	14	127.877	0.00262328	9.54145	Crude	grad	Keratin 33A	KRT33A	33659.6	30660.1	3727.11	3013.97		32159.8	3370.54		0.104806		0.00582876
F1SGG6;F1SGG9;I3LLY8	20	13	151.77	0.00108797	9.84771	Crude	grad	Kerain 5	KRT5	53866.3	55072.3	5944.01	5118.31		54469.3	5531.16		0.101546		0.00564749
F1SSS0;I3LQI8;I3LIW0	28	28	257.197	0.000406784	9.97879	Crude	grad	Carbamoyl-Phosphate Synthase 1	CPS1	440908	409388	43793.3	41417.1		425148	42605.2		0.100213		0.00557331
F1SEN2	23	23	196.468	0.00789094	10.3379	Crude	grad	Glutamate dehydrogenase 1	GLUD1	69289.4	87754.7	8896.19	6294.85		78522	7595.52		0.0967311		0.00537968
F1SRC2	14	14	112.694	0.00179108	10.6143	Crude	grad	Chondroadherin Like	CHADL	23978.5	24310	2501.6	2047.8		24144.3	2274.7		0.0942129		0.00523964
F1RN32;K7GQB9;M1TFP4	3	3	19.1958	0.0149732	10.9008	Crude	grad	Growth Arrest Specific 6	GAS6	1450.24	1325.46	90.5141	164.119		1387.85	127.316		0.0917364		0.00510191
K7GPY8;K7GQB6;K7GS54;K7GLP9	2	2	18.965	0.00679163	10.9584	Crude	grad	Spermine Synthase	SMS	14679.1	10189.4	1219.1	1050.26		12434.3	1134.68		0.0912545		0.0050751
F1RKD2	2	2	15.2285	0.00426238	11.4137	Crude	grad	T-Box 5	TBX5	30412.5	36952.3	3322.53	2579.58		33682.4	2951.05		0.0876141		0.00487265
F1S902	4	4	48.4122	0.00417631	11.7415	Crude	grad	Cartilage Oligomeric Matrix Protein	COMP	28414.8	26533.9	2703.71	1976.15		27474.4	2339.93		0.0851678		0.0047366
F1S3J7	27	27	224.327	0.00284621	11.9208	Crude	grad	Papilin, Proteoglycan Like Sulfated Glycoprotein	PAPLN	85227.7	80010.9	7820.58	6040.81		82619.3	6930.69		0.0838871		0.00466537
F1SC45;K7GQ29;K7GQ36;K7GKC9	2	2	17.1974	0.0175064	12.0176	Crude	grad	Ectonucleoside triphosphate diphosphohydrolase 1	ENTPD1	3284.12	3582.81	378.745	192.659		3433.47	285.702		0.083211		0.00462777
F1SEC6	8	8	45.9088	0.000441747	12.2865	Crude	grad	Carboxypeptidase X, M14 Family Member 2	CPXM2	4691.24	4552.53	357.164	395.191		4621.89	376.177		0.0813904		0.00452652
I3LIM2	8	8	69.6974	0.0126296	12.505	Crude	grad	UDP-glucose 6-dehydrogenase	UGDH	12765.4	12264.3	1283.72	717.852		12514.9	1000.79		0.0799678		0.0044474
F1SN67	5	5	26.9445	0.00554629	13.3555	Crude	grad	Fibrillin-1	FBN1	3291.74	4520.84	324.687	260.285		3906.29	292.486		0.0748756		0.0041642
I3LRS5	6	6	50.8681	0.00408561	14.6828	Crude	grad	Aldehyde Dehydrogenase 1 Family Member A1	ALDH1A1	17782.2	18808.2	1456.9	1035.16		18295.2	1246.03		0.068107		0.00378776
F1RLC4	3	3	17.7865	0.00946541	15.0217	Crude	grad	Lysyl Oxidase	LOX	2678.04	2653.86	224.088	130.858		2665.95	177.473		0.0665702		0.00370229
I3LBG0	2	2	11.7168	0.00783705	15.2172	Crude	grad	Protein Phosphatase 4 Regulatory Subunit 2	PPP4R2	2843.38	3313.22	248.455	156.126		3078.3	202.29		0.065715		0.00365473
D3K5N3	4	4	23.8826	0.00664831	16.6995	Crude	grad	Midkine (Neurite Growth-Promoting Factor 2)	MDK	3306.87	3788.34	258.915	165.959		3547.6	212.437		0.0598819		0.00333032
F1RIF3	3	3	18.6692	0.0263065	17.8126	Crude	grad	Fumarylacetoacetate Hydrolase	FAH	5235.74	4423.27	393.779	148.477		4829.5	271.128		0.05614		0.00312222
B2ZF47;I3LSK6	12	12	116.451	0.000885405	19.6811	Crude	grad	Aldehyde Dehydrogenase 2 Family (Mitochondrial)	ALDH2	76508.1	68502	3939.38	3428.59		72505	3683.99		0.0508101		0.00282579
F1SVA2	8	8	50.7839	0.00584811	21.7759	Crude	grad	Tubulointerstitial Nephritis Antigen Like 1	TINAGL1	9011.81	7741.37	299.214	470.131		8376.59	384.672		0.0459223		0.00255396
B3CL06	6	6	35.9962	0.000372589	30.0653	Crude	grad	Serotransferrin OS=Sus scrofa GN=TF PE=1 SV=1	TF	9835.57	10715.4	358.791	324.752		10275.5	341.772		0.0332609		0.0018498
I3LRT4;Q15I70	5	5	38.2012	0.0168016	31.9242	Crude	grad	Aldehyde Dehydrogenase 8 Family Member A1	ALDH8A1	6052.76	5856.15	267.99	105.047		5954.45	186.519		0.0313242		0.00174209
F1SB67;F8UQW4;H6WKX8;Q95LC9	2	2	22.6506	0.00445743	42.2982	Crude	grad	Insulin Like Growth Factor 2 Receptor	IGF2R	84455.7	63098.7	2096.86	1391.57		73777.2	1744.22		0.0236417		0.00131483
F1SGI8;I3LDK1	2	2	14.8044	0.0249877	55.9839	Crude	grad	Keratin 82	KRT82	3027.21	9849.23	138.555	91.448		6438.22	115.001		0.0178623		0.000993408
F1SV48	5	5	35.6108	0.00531439	71.0813	Crude	grad	Collagen Type VIII Alpha 2 Chain	COL8A2	21130.5	17189.3	347.451	191.647		19159.9	269.549		0.0140684		0.000782412
I3LKF5;D2WK95;F1S9J2;I3LF40	2	2	10.5934	0.0153205	205.212	Crude	grad	Thyroid peroxidase	TPO	2726.57	2217.08	19.2494	4.84103		2471.83	12.0452		0.00487301		0.000271012
I3LK01;F1RR02	2	2	13.5109	0.0527464	260.65	Crude	grad	Keratin 86	KRT86	4818.67	584.805	3.97641	16.7543		2701.74	10.3654		0.00383656		0.000213369
I3LVS6	2	2	13.0044	0.00904465	675.06	Crude	grad	Keratin 81	KRT81	5085.51	4989.86	11.7418	3.18338		5037.68	7.46258		0.00148135		8.23851e-05
F1RJ89	3	3	16.2942	0.00017349	Infinity	Crude	grad	Regulator Of Cell Cycle	RGCC	12416.3	9543.4	1	1		10979.8	1		9.10761e-05		5.06518e-06
F1S483	1	1	5.9359	0.42265	Infinity	grad	Crude	Uncharacterized protein OS=Sus scrofa PE=1 SV=2	1 S	1	1	8944.4	0		1	4472.2		4472.2		248.721
M3VJZ7	1	1	5.6366	7.99932e-06	Infinity	grad	Crude	LIM and SH3 protein 1 OS=Sus scrofa GN=LASP1 PE=2 SV=1	LASP1	1	1	2733.89	2604.34		1	2669.11		2669.11		148.442
B5LZ26;F1SPN9	1	1	5.5213	0.0190862	1153.99	grad	Crude	Hyaluronidase OS=Sus scrofa GN=HYAL1 PE=2 SV=1	HYAL1	3.54767	0	2564.14	1529.85		1.77383	2046.99		1153.99		64.1791
F1RV14	1	1	5.1033	0.00477745	707.699	grad	Crude	Uncharacterized protein OS=Sus scrofa GN=PRKCA PE=1 SV=2	PRKCA	0.89632	1.69978	1242.52	594.735		1.29805	918.629		707.699		39.3586
F1SJY6	1	1	5.0167	0.00027538	Infinity	grad	Crude	Uncharacterized protein OS=Sus scrofa GN=CTNND1 PE=1 SV=2	CTNND1	1	1	754.409	594.034		1	674.222		674.222		37.4967
F1RXQ5;F1RXQ7;K7GQC9;K7GSY3	1	1	6.6465	0.000167835	Infinity	grad	Crude	Tetraspanin OS=Sus scrofa PE=3 SV=2		1	1	602.887	726.324		1	664.605		664.605		36.9619
D0G6X5	1	1	5.9498	0.0191356	403.544	grad	Crude	Glutamine synthetase OS=Sus scrofa GN=GLUL PE=1 SV=1	GLUL	0	2.63284	600.597	461.87		1.31642	531.233		403.544		22.443
F1SJQ5	1	1	5.5579	0.0273559	397.024	grad	Crude	NADH-cytochrome b5 reductase OS=Sus scrofa GN=CYB5R3 PE=1 SV=2	CYB5R3	0	4.10797	923.604	707.36		2.05399	815.482		397.024		22.0804
F1SUK6	1	1	5.916	0.000257513	Infinity	grad	Crude	Uncharacterized protein OS=Sus scrofa GN=CAPN5 PE=1 SV=1	CAPN5	1	1	378.722	307.15		1	342.936		342.936		19.0723
B7U3Y5;F1RJ33;Q9XSM8;Q9XSM9	1	1	6.014	0.0144945	294.433	grad	Crude	Galectin OS=Sus scrofa GN=LGALS9 PE=2 SV=1	LGALS9	0	1.68422	295.146	200.744		0.84211	247.945		294.433		16.3748
F1RM78	1	1	5.6929	0.00021358	Infinity	grad	Crude	Uncharacterized protein OS=Sus scrofa GN=LSR PE=4 SV=2	LSR	1	1	318.661	264.562		1	291.612		291.612		16.2179
F1SE25	1	1	5.3118	0.00409313	269.816	grad	Crude	Phosphate transporter OS=Sus scrofa GN=SLC20A2 PE=1 SV=2	SLC20A2	12.8155	19.2831	5567.98	3092.72		16.0493	4330.35		269.816		15.0058
I3L767	1	1	5.7252	0.0374797	268.94	grad	Crude	Uncharacterized protein OS=Sus scrofa PE=4 SV=1		5.66209	0	777.687	745.078		2.83105	761.383		268.94		14.9571
B5LX40	1	1	5.3571	0.42265	Infinity	grad	Crude	Adaptor protein phosphotyrosine interaction PH domain and leucine zipper containing 1 OS=Sus scrofa GN=APPL1 PE=2 SV=1	APPL1	1	1	454.655	0		1	227.328		227.328		12.6428
F1S981	1	1	5.7672	0.0130549	212.426	grad	Crude	Uncharacterized protein OS=Sus scrofa GN=SPON1 PE=1 SV=2	SPON1	25.8915	8.14679	4535.87	2694.76		17.0192	3615.32		212.426		11.8141
F1SMP2	1	1	6.5793	0.0545617	210.992	grad	Crude	Uncharacterized protein OS=Sus scrofa GN=PTPRD PE=1 SV=1	PTPRD	9.95767	0	1125.8	975.198		4.97884	1050.5		210.992		11.7343
F1SI24	1	1	5.2982	0.000180028	Infinity	grad	Crude	Synaptosomal-associated protein OS=Sus scrofa GN=SNAP23 PE=1 SV=1	SNAP23	1	1	187.422	220.211		1	203.816		203.816		11.3352
F1SEV8;I3LHF0;I3LT08	1	1	5.3991	0.612718	187.552	grad	Crude	Uncharacterized protein OS=Sus scrofa GN=EEF1D PE=1 SV=2	EEF1D	0	10.3805	1946.89	0		5.19026	973.445		187.552		10.4307
F2Z5K4	1	1	6.5237	0.000131207	Infinity	grad	Crude	Uncharacterized protein OS=Sus scrofa GN=RHOC PE=1 SV=1	RHOC	1	1	186.07	162.721		1	174.395		174.395		9.69898
B9ZSM8;K7GL43	1	1	6.3539	0.000597615	159.771	grad	Crude	CD90 protein OS=Sus scrofa GN=CD90 PE=1 SV=1	CD90	10.0451	12.8908	1832.8	1831.67		11.4679	1832.24		159.771		8.88562
F1SUP1	1	1	11.9078	0.0502574	150.013	grad	Crude	Uncharacterized protein OS=Sus scrofa GN=AKR7A2 PE=1 SV=2	AKR7A2	0	6.41326	584.621	377.449		3.20663	481.035		150.013		8.34293
I3LHT9	1	1	5.4624	0.0505246	149.49	grad	Crude	Uncharacterized protein OS=Sus scrofa GN=STX12 PE=1 SV=1	STX12	6.02859	0	313.565	587.649		3.0143	450.607		149.49		8.31386
F1SF43	1	1	5.2379	0.566663	131.113	grad	Crude	Gap junction protein OS=Sus scrofa GN=GJA1 PE=1 SV=1	GJA1	0	3.62775	0	475.643		1.81387	237.822		131.113		7.29181
A5A8X5;A5A8X6	1	1	11.282	0.148325	122.411	grad	Crude	G-protein signalling modulator 3 OS=Sus scrofa GN=GPSM3 PE=2 SV=1	GPSM3	3.31982	8.11092	1348.71	50.5407		5.71537	699.623		122.411		6.80786
F1SAY0	1	1	6.0292	0.000904201	122.298	grad	Crude	Uncharacterized protein (Fragment) OS=Sus scrofa GN=PTGFRN PE=1 SV=2	PTGFRN	3.60148	3.31506	480.992	364.884		3.45827	422.938		122.298		6.80156
B5APU7	1	1	5.0325	0.000266833	Infinity	grad	Crude	Actin related protein 2/3 complex subunit 2 OS=Sus scrofa PE=2 SV=1		1	1	132.68	110.885		1	121.783		121.783		6.77294
F1SE73	1	1	7.3513	0.00258127	107.396	grad	Crude	Uncharacterized protein OS=Sus scrofa GN=DNAJA1 PE=1 SV=1	DNAJA1	6.03491	9.74188	872.599	821.773		7.8884	847.186		107.396		5.97284
F1SV88	1	1	5.1395	0.000107279	Infinity	grad	Crude	Uncharacterized protein OS=Sus scrofa GN=LOC100628001 PE=1 SV=1	LOC100628001	1	1	103.549	92.8221		1	98.1856		98.1856		5.46058
I3L8L8	1	1	7.0889	0.00116398	92.5035	grad	Crude	Sodium/potassium-transporting ATPase subunit alpha OS=Sus scrofa GN=ATP1A4 PE=1 SV=1	ATP1A4	12.01	10.8791	1212.26	905.053		11.4445	1058.66		92.5035		5.14457
F1RYM8	1	1	5.5885	0.0653583	85.6303	grad	Crude	Uncharacterized protein OS=Sus scrofa GN=LIN7A PE=1 SV=2	LIN7A	7.76479	0	367.697	297.204		3.88239	332.45		85.6303		4.76231
I3L9C8	1	1	5.4095	0.0566987	84.8857	grad	Crude	Uncharacterized protein OS=Sus scrofa GN=ILK PE=1 SV=1	ILK	5.28375	0	284.935	163.579		2.64187	224.257		84.8857		4.7209
F1SEQ6	1	1	5.2065	0.00429905	80.1231	grad	Crude	Tetraspanin OS=Sus scrofa GN=TSPAN14 PE=1 SV=1	TSPAN14	6.69816	4.5851	549.347	354.704		5.64163	452.025		80.1231		4.45604
C7F841	1	1	5.6448	0.0297151	79.2612	grad	Crude	Bcl-2-related protein A1 OS=Sus scrofa GN=BCL2A1 PE=2 SV=1	BCL2A1	3.45264	18.3082	877.871	846.92		10.8804	862.395		79.2612		4.4081
F1RZU5;K7GKC7;K7GKW7	1	1	5.4163	0.081534	79.1336	grad	Crude	Uncharacterized protein OS=Sus scrofa GN=NAA10 PE=1 SV=1	NAA10	12.3965	0	525.338	455.644		6.19827	490.491		79.1336		4.401
F1RNK3;M3UZ75	1	1	13.014	0.0749171	76.2623	grad	Crude	Uncharacterized protein OS=Sus scrofa GN=MYADM PE=1 SV=1	MYADM	27.8353	5.082	348.644	2161.7		16.4586	1255.17		76.2623		4.24131
A0A0F6N3N4	1	1	7.8199	0.587832	76.0945	grad	Crude	MHC class I antigen OS=Sus scrofa PE=2 SV=1	2 SV	4.00805	0	0	304.99		2.00402	152.495		76.0945		4.23198
F1S2Q3	1	1	5.7734	0.0211057	68.59	grad	Crude	Uncharacterized protein OS=Sus scrofa GN=TMED10 PE=1 SV=2	TMED10	2.92564	10.7285	528.769	407.767		6.82706	468.268		68.59		3.81462
F1REZ8;F1RT85;I3L726;I3LAV9;I3LLG8;I3LS32	1	1	5.661	0.0196316	65.9493	grad	Crude	Uncharacterized protein OS=Sus scrofa GN=TOX3 PE=4 SV=2	TOX3	8.73373	27.2739	1458.27	916.406		18.0038	1187.34		65.9493		3.66776
Q860V3	1	1	15.6734	0.0014051	63.2297	grad	Crude	MHC class I antigen OS=Sus scrofa GN=SLA-1 PE=2 SV=1	SLA-1	31.0451	23.4178	1836.56	1607.11		27.2314	1721.83		63.2297		3.51651
F1RIF8	1	1	5.4549	0.0287993	58.2805	grad	Crude	6-phosphogluconate dehydrogenase, decarboxylating OS=Sus scrofa GN=PGD PE=1 SV=2	PGD	2.82478	12.4657	513.971	377.169		7.64526	445.57		58.2805		3.24126
F1S9D6	1	1	5.2885	0.00185073	57.9044	grad	Crude	Myosin-7 OS=Sus scrofa GN=MYH7 PE=1 SV=1	MYH7	6.30445	5.4871	395.579	287.204		5.89578	341.392		57.9044		3.22035
F1STD5;F2Z5G5	1	1	5.0237	0.0399828	57.7812	grad	Crude	Uncharacterized protein OS=Sus scrofa GN=ACTR1B PE=1 SV=2	ACTR1B	0	2.67539	85.5078	69.0797		1.3377	77.2938		57.7812		3.21349
F1S3E6	1	1	10.4746	0.0170563	54.7984	grad	Crude	Uncharacterized protein OS=Sus scrofa PE=4 SV=1		21.2317	60.3098	2584.94	1883.41		40.7708	2234.17		54.7984		3.04761
F1RF18	1	1	7.3224	0.0186634	53.0094	grad	Crude	Uncharacterized protein OS=Sus scrofa GN=GNAO1 PE=1 SV=2	GNAO1	11.817	3.71951	400.58	423.003		7.76828	411.791		53.0094		2.94811
F1SFE2	1	1	5.2166	0.0747726	52.0804	grad	Crude	Uncharacterized protein OS=Sus scrofa GN=LOC100154173 PE=1 SV=2	LOC100154173	4.67706	0.163306	194.035	58.0534		2.42018	126.044		52.0804		2.89645
F1SCZ4;K7GL09;K7GRA6	1	1	5.4929	0.0723453	48.0137	grad	Crude	Uncharacterized protein OS=Sus scrofa GN=PAPSS2 PE=1 SV=2	PAPSS2	2.11163	28.8566	833.781	653.115		15.4841	743.448		48.0137		2.67027
A0ZQ04;F1RN78;K7GLA5;K7GNE9;K7GR16	1	1	5.3446	0.00642232	43.3227	grad	Crude	Putative kin of IRRE-like protein OS=Sus scrofa GN=kirrel PE=4 SV=1	kirrel	21.5069	11.6761	692.06	745.519		16.5915	718.789		43.3227		2.40939
F1S8U0	1	1	5.0886	0.00237663	37.0157	grad	Crude	Uncharacterized protein OS=Sus scrofa GN=DPCD PE=4 SV=1	DPCD	186.81	250.528	8887.8	7300.55		218.669	8094.17		37.0157		2.05862
I3LFZ8	1	1	5.9922	0.135208	34.6436	grad	Crude	Ras-related protein Rab-5B	RAB5B	0	25.8082	507.136	386.951		12.9041	447.044		34.6436		1.9267
I3LSB5	1	1	5.03	0.29769	33.706	grad	Crude	Uncharacterized protein OS=Sus scrofa GN=C10orf10 PE=4 SV=1	C10orf10	19.1814	19.5463	38.6148	1266.74		19.3638	652.677		33.706		1.87455
I3L7G4;I3LTD6	1	1	6.8319	0.0650055	32.3599	grad	Crude	Uncharacterized protein OS=Sus scrofa PE=4 SV=1		1.04716	9.83884	147.484	204.785		5.443	176.135		32.3599		1.79969
F1SUE3	1	1	5.3581	0.03664	31.7721	grad	Crude	Uncharacterized protein OS=Sus scrofa GN=PPA1 PE=1 SV=2	PPA1	6.043	25.5281	558.071	445.012		15.7856	501.541		31.7721		1.767
F1SJM5;F2Z519;I3LH60	1	1	5.7523	0.000114195	31.7314	grad	Crude	Uncharacterized protein OS=Sus scrofa PE=4 SV=2		31.6187	31.9942	1046.05	972.479		31.8065	1009.27		31.7314		1.76474
Q06AT8	1	1	6.5108	0.004762	30.8507	grad	Crude	RHOB OS=Sus scrofa GN=RHOB PE=1 SV=1	RHOB	7.02135	10.3282	305.078	230.169		8.67479	267.623		30.8507		1.71576
F1RFV9;F1STG5	1	1	5.299	0.617037	29.4387	grad	Crude	Uncharacterized protein OS=Sus scrofa GN=MINK1 PE=1 SV=2	MINK1	3.66577	0	107.916	0		1.83289	53.9578		29.4387		1.63723
F1S6C7	1	1	5.9437	0.00406615	29.1771	grad	Crude	Uncharacterized protein OS=Sus scrofa GN=JAM3 PE=1 SV=2	JAM3	12.0085	8.04436	317.345	267.737		10.0264	292.541		29.1771		1.62268
F1RPC0;Q28850	1	1	5.6661	0.00330081	27.2539	grad	Crude	Zona pellucida sperm-binding protein 2 OS=Sus scrofa GN=ZP2 PE=4 SV=1	ZP2	127.964	175.373	3690.99	4576.15		151.669	4133.57		27.2539		1.51572
I3LKU0	1	1	12.6422	0.00397068	24.1921	grad	Crude	Uncharacterized protein OS=Sus scrofa GN=RAC3 PE=1 SV=1	RAC3	114.569	93.6582	2951.67	2085.78		104.114	2518.73		24.1921		1.34544
I3LEC2;Q29181	1	1	6.1127	0.0173738	20.2219	grad	Crude	Uncharacterized protein OS=Sus scrofa GN=PCBP1 PE=1 SV=1	PCBP1	21.3114	9.3187	310.363	309.036		15.315	309.7		20.2219		1.12464
F1SV18	1	1	10.8796	0.0046922	18.1133	grad	Crude	Uncharacterized protein OS=Sus scrofa GN=KDELC2 PE=1 SV=2	KDELC2	123.078	167.515	2962.93	2300.66		145.296	2631.8		18.1133		1.00737
F2Z5M2;K7GMM3	1	1	5.8339	0.00526267	17.3407	grad	Crude	Protein S100-A10 OS=Sus scrofa GN=S100A10 PE=1 SV=1	S100A10	80.1338	81.3651	1684.84	1115.65		80.7494	1400.25		17.3407		0.964399
F1S2F7	1	1	5.598	0.0161959	14.6729	grad	Crude	Secretory carrier-associated membrane protein 1 OS=Sus scrofa GN=SCAMP1 PE=1 SV=2	SCAMP1	66.5935	41.6056	990.533	597.061		54.0995	793.797		14.6729		0.816031
I3LP24;K9J6M3	1	1	6.4152	0.0178324	14.6138	grad	Crude	Uncharacterized protein OS=Sus scrofa PE=4 SV=1		2292.53	1256.91	31281.3	20589.5		1774.72	25935.4		14.6138		0.812744
M3UZ46	1	1	10.8898	0.00713758	14.5048	grad	Crude	HEAT repeat containing 3 (Fragment) OS=Sus scrofa GN=HEATR3 PE=2 SV=1	HEATR3	589.073	739.257	11493.5	7773.62		664.165	9633.55		14.5048		0.80668
F1RGF2	1	1	7.8232	0.00517019	13.712	grad	Crude	Uncharacterized protein OS=Sus scrofa GN=CYSTM1 PE=1 SV=1	CYSTM1	91.3999	63.2581	1111.09	1009.58		77.329	1060.33		13.712		0.76259
F1RRT6;I3LSC5;M3TYQ4	1	1	5.3542	0.213646	12.7522	grad	Crude	Uncharacterized protein OS=Sus scrofa GN=EFR3A PE=4 SV=2	EFR3A	0	42.0287	345.472	190.487		21.0144	267.979		12.7522		0.709211
F1RIU3;I3L9J4;I3LT97	1	1	5.6387	0.00788175	12.5825	grad	Crude	Uncharacterized protein OS=Sus scrofa GN=LOC102163415 PE=1 SV=1	LOC102163415	28.1205	37.3981	483.603	340.786		32.7593	412.195		12.5825		0.699774
F1RT87	1	1	5.8626	0.0139798	12.0601	grad	Crude	Ras-related protein Rab-2A	RAB2A	23.5579	43.1795	399.38	405.479		33.3687	402.43		12.0601		0.670721
F1RUC0;I3LLG9;K7GMG4;K7GQM7;K7GRD9	1	1	6.1809	0.0562727	11.9143	grad	Crude	Uncharacterized protein OS=Sus scrofa GN=LAMP2 PE=1 SV=2	LAMP2	31.2944	117.944	927.342	850.733		74.6192	889.037		11.9143		0.662613
E0D7H7;F1SQR8	1	1	5.0996	0.0255516	10.9421	grad	Crude	Leukotriene A(4) hydrolase OS=Sus scrofa GN=AmpT PE=2 SV=1	AmpT	10.4557	5.46148	106.474	67.6928		7.95859	87.0834		10.9421		0.608542
Q56P20	1	1	7.3132	0.131815	10.6113	grad	Crude	ADP-ribosylation factor 4 OS=Sus scrofa GN=ARF4 PE=1 SV=1	ARF4	9.33457	85.7167	649.58	359.038		47.5256	504.309		10.6113		0.590146
C1PIG4	1	1	5.1987	0.0300766	9.85845	grad	Crude	cAMP-dependent protein kinase regulatory subunit type II alpha OS=Sus scrofa GN=PRKAR2A PE=1 SV=1	PRKAR2A	19.9503	13.3596	218.733	109.652		16.655	164.192		9.85845		0.548276
K9IVJ9	1	1	5.0261	0.065405	9.66611	grad	Crude	ATP-binding cassette, sub-family C (CFTR/MRP), member 1 OS=Sus scrofa GN=ABCC1 PE=2 SV=1	ABCC1	13.8021	33.0109	317.726	134.774		23.4065	226.25		9.66611		0.537579
B1A3A0;F1RFY2	1	1	7.3253	0.00105066	9.58367	grad	Crude	Beta-enolase 3 transcript variant 1 OS=Sus scrofa GN=ENO3 PE=2 SV=1	ENO3	26.5487	30.7112	276.971	271.789		28.6299	274.38		9.58367		0.532995
F2Z5B2	1	1	7.6103	0.0154149	9.54741	grad	Crude	Uncharacterized protein OS=Sus scrofa GN=TUBB2B PE=1 SV=1	TUBB2B	372.098	231.102	3328.7	2430.3		301.6	2879.5		9.54741		0.530978
F1SM78;F2Z5V6;I3LBF7;Q1HFY1;Q6QAQ4	1	1	6.5104	0.00306186	8.73785	grad	Crude	Uncharacterized protein OS=Sus scrofa GN=MYL12B PE=4 SV=2	MYL12B	70.6285	60.4163	624.67	520.381		65.5224	572.525		8.73785		0.485954
F2Z5B1	1	1	5.3551	0.0277494	7.5731	grad	Crude	Leukocyte elastase inhibitor OS=Sus scrofa GN=SERPINB1 PE=1 SV=1	SERPINB1	854.185	463.012	5824.21	4151.06		658.599	4987.63		7.5731		0.421177
F2Z5I5	1	1	5.5377	0.0787782	7.27943	grad	Crude	Uncharacterized protein OS=Sus scrofa GN=CSNK2A3 PE=1 SV=1	CSNK2A3	41.3759	14.3924	265.928	140.033		27.8842	202.981		7.27943		0.404844
I3LCN1	1	1	6.0087	0.0784149	7.03364	grad	Crude	Uncharacterized protein OS=Sus scrofa GN=ENO2 PE=1 SV=1	ENO2	243.993	257.001	2629.34	894.47		250.497	1761.91		7.03364		0.391175
K7GL05;K7GM61	1	1	5.7386	0.01006	6.70925	grad	Crude	Uncharacterized protein OS=Sus scrofa GN=SLC44A1 PE=1 SV=1	SLC44A1	131.442	179.926	1161.26	927.785		155.684	1044.52		6.70925		0.373134
I3L6R1	1	1	5.4696	0.00849243	6.47253	grad	Crude	Uncharacterized protein OS=Sus scrofa GN=CRTAP PE=1 SV=1	CRTAP	40806.1	57732.4	312693	325100		49269.2	318896		6.47253		0.359969
F1RFB0;I3LSL6	1	1	5.5617	0.0334754	6.46583	grad	Crude	Uncharacterized protein OS=Sus scrofa GN=LOC100739113 PE=4 SV=1	LOC100739113	214.094	109.055	1173.76	915.666		161.575	1044.71		6.46583		0.359596
F2Z5K2	1	1	6.3605	0.0533405	6.36324	grad	Crude	Proteasome subunit alpha type OS=Sus scrofa GN=PSMA5 PE=1 SV=1	PSMA5	66.8246	29.2039	366.48	244.572		48.0142	305.526		6.36324		0.353891
F1SBA5;I3LVJ7	1	1	5.8082	0.027926	5.42404	grad	Crude	Proteasome subunit alpha type OS=Sus scrofa GN=PSMA8 PE=1 SV=1	PSMA8	92.6321	51.4401	403.255	378.198		72.0361	390.726		5.42404		0.301657
F1SQA7	1	1	5.158	0.752049	4.90601	grad	Crude	Uncharacterized protein OS=Sus scrofa PE=1 SV=2		74.7376	42.0687	19.4216	553.631		58.4032	286.526		4.90601		0.272847
I3LCA2	1	1	5.5368	0.0196199	4.78027	grad	Crude	Uncharacterized protein OS=Sus scrofa GN=CCT8 PE=1 SV=1	CCT8	52.4835	52.5467	305.159	196.914		52.5151	251.036		4.78027		0.265854
F1SLX0	1	1	5.1531	0.00340846	4.56173	grad	Crude	Uncharacterized protein OS=Sus scrofa GN=M6PR PE=1 SV=2	M6PR	149.713	127.163	653.901	609.137		138.438	631.519		4.56173		0.2537
F1SFE3	1	1	5.6926	0.865988	4.46004	grad	Crude	Uncharacterized protein OS=Sus scrofa GN=FERMT2 PE=1 SV=1	FERMT2	10.9778	14.7687	0	114.83		12.8732	57.4151		4.46004		0.248044
F1RGG8	1	1	5.4612	0.0415869	4.33651	grad	Crude	Uncharacterized protein OS=Sus scrofa GN=MZB1 PE=1 SV=1	MZB1	1034.32	1907.64	5833.55	6924.29		1470.98	6378.92		4.33651		0.241174
A6YNL5	1	1	5.1693	0.00967992	3.77576	grad	Crude	Calpain 2 OS=Sus scrofa GN=Capn2 PE=2 SV=1	Capn2	164.728	130.33	591.114	522.951		147.529	557.033		3.77576		0.209988
F1SJF6	1	1	5.5906	0.128111	3.61948	grad	Crude	Inhibitor of growth protein OS=Sus scrofa GN=ING3 PE=3 SV=1	ING3	670.365	294.41	2291.42	1200.57		482.388	1745.99		3.61948		0.201297
Q6UV40	1	1	8.2127	0.0241895	3.44445	grad	Crude	Fructose-bisphosphate aldolase A (Fragment) OS=Sus scrofa GN=ALDOA PE=4 SV=1	ALDOA	1569.27	1157.02	5275.15	4115.43		1363.14	4695.29		3.44445		0.191563
Q95HD4	1	1	7.6502	0.0150181	3.36818	grad	Crude	MHC class I antigen heavy chain (Fragment) OS=Sus scrofa PE=2 SV=1		266.657	228.354	939.985	727.299		247.506	833.642		3.36818		0.187321
F1S193;F1S194	1	1	5.4798	0.0231349	2.95915	grad	Crude	Uncharacterized protein OS=Sus scrofa GN=NIT1 PE=1 SV=2	NIT1	179.314	224.327	523.042	671.392		201.82	597.217		2.95915		0.164573
I3LL07	1	1	5.8899	0.0494585	2.33238	grad	Crude	Uncharacterized protein OS=Sus scrofa GN=AP2M1 PE=1 SV=1	AP2M1	162.723	122.359	376.884	288.035		142.541	332.459		2.33238		0.129715
F1SGD7	1	1	5.4875	0.178146	2.10113	grad	Crude	Uncharacterized protein OS=Sus scrofa GN=NAP1L1 PE=1 SV=1	NAP1L1	299.811	469.709	1027.69	589.173		384.76	808.43		2.10113		0.116854
I3LQP2	1	1	11.402	0.0525327	1.92103	grad	Crude	Uncharacterized protein OS=Sus scrofa GN=PHLDB2 PE=4 SV=1	PHLDB2	2362.8	1754.5	4165.9	3743.54		2058.65	3954.72		1.92103		0.106838
Q6QAS9	1	1	5.3333	0.443228	1.76686	grad	Crude	60S ribosomal protein L7 (Fragment) OS=Sus scrofa PE=2 SV=1		159.517	20.0081	193.808	123.389		89.7627	158.599		1.76686		0.0982639
F1S1J3	1	1	5.0126	0.461916	1.74237	grad	Crude	Uncharacterized protein OS=Sus scrofa GN=MPP2 PE=1 SV=2	MPP2	425.014	168.668	726.343	308.073		296.841	517.208		1.74237		0.0969018
F1RYZ1;K7GRT9	1	1	6.255	0.444422	1.60992	grad	Crude	CD151	CD151	0	1757.19	1256.76	1572.16		878.593	1414.46		1.60992		0.0895353
F1S182;I3L6Y6	1	1	5.2582	0.218013	1.54563	grad	Crude	AP complex subunit beta OS=Sus scrofa GN=AP2B1 PE=1 SV=2	AP2B1	360.336	212.116	443.665	441.135		286.226	442.4		1.54563		0.08596
F1SFQ4	1	1	10.9444	0.345545	1.27371	grad	Crude	Uncharacterized protein OS=Sus scrofa GN=PCBP2 PE=1 SV=2	PCBP2	4265.68	3469.98	5713.82	4139.15		3867.83	4926.48		1.27371		0.070837
F1RIR2	1	1	5.3354	0.971063	1.02443	Crude	grad	Uncharacterized protein OS=Sus scrofa GN=STX4 PE=1 SV=1	STX4	183.249	97.1842	157.053	116.693		140.217	136.873		0.976155		0.0542887
K7GMR8;Q8WNW8	1	1	5.1403	0.572146	1.20294	Crude	grad	Uncharacterized protein (Fragment) OS=Sus scrofa GN=SERPINE2 PE=1 SV=1	SERPINE2	1000.44	722.952	898.128	534.521		861.698	716.325		0.831294		0.0462323
A7XXV9;B0FWP7	1	1	5.728	0.297501	1.238	Crude	grad	NAD-dependent protein deacylase sirtuin-5, mitochondrial OS=Sus scrofa GN=SIRT5 PE=2 SV=1	SIRT5	926.816	1239.58	876.214	873.706		1083.2	874.96		0.807755		0.0449232
A8CYB8;B9WZD6;V9NZW8	1	1	5.2262	0.403156	1.27137	Crude	grad	DEAD/H (Asp-Glu-Ala-Asp/His) box polypeptide OS=Sus scrofa GN=RIG-I PE=2 SV=1	RIG-I	21013.4	14197	15013.3	12681.5		17605.2	13847.4		0.786553		0.043744
F1SUM7	1	1	5.2218	0.580435	1.30786	Crude	grad	40S ribosomal protein S3 OS=Sus scrofa GN=RPS3 PE=1 SV=2	RPS3	205.667	116.785	161.43	85.1195		161.226	123.275		0.76461		0.0425237
B0ZTA5	1	1	5.0614	0.606427	1.31926	Crude	grad	Interleukin-2 receptor alpha chain OS=Sus scrofa PE=2 SV=1		3.76491	975.788	210.817	531.684		489.776	371.251		0.758		0.0421561
A7YB43;F1RII5;F1RII6;F1RII7	1	1	6.7775	0.00433128	1.43954	Crude	grad	Beta-globin (Fragment) OS=Sus scrofa PE=2 SV=1	2 SV=1	1321.11	1364.3	949.414	916.045		1342.7	932.729		0.694665		0.0386337
F1SR79	1	1	5.0656	0.224453	1.4707	Crude	grad	Uncharacterized protein OS=Sus scrofa GN=DNAJB2 PE=1 SV=1	DNAJB2	2140.96	1657.6	1051.39	1531.43		1899.28	1291.41		0.679949		0.0378153
F1RII3;I2E6E0;K7GR54	1	1	11.441	0.011162	1.69444	Crude	grad	4-1BB variant 1 OS=Sus scrofa GN=TNFRSF9 PE=2 SV=2	TNFRSF9	61928.2	67776	39551.6	36995.5		64852.1	38273.5		0.590166		0.032822
F1RZQ6	1	1	5.5326	0.199229	1.7625	Crude	grad	Uncharacterized protein OS=Sus scrofa GN=SLC25A4 PE=1 SV=1	SLC25A4	1059.99	642.466	552.038	413.892		851.227	482.965		0.567375		0.0315545
F1STW7	1	1	11.3744	0.0179416	2.43475	Crude	grad	Uncharacterized protein OS=Sus scrofa GN=USP35 PE=3 SV=1	USP35	59343.5	46830.7	22215.5	21392.3		53087.1	21803.9		0.410719		0.0228421
D5K8A1;F1S6E2	1	1	12.7062	0.0574492	2.63478	Crude	grad	Spermatogenesis associated 6 OS=Sus scrofa GN=SPATA6 PE=2 SV=1	SPATA6	37599.6	57497.2	20004.2	16088.7		47548.4	18046.5		0.379539		0.021108
Q8SPA4	1	1	7.3184	0.0346643	2.72556	Crude	grad	MHC class I antigen OS=Sus scrofa GN=SLA-B PE=2 SV=1	SLA-B	7747.73	5965.4	2866.98	2164.33		6856.57	2515.66		0.366897		0.0204049
A2T1K6;A2T1K7	1	1	10.7022	0.0286167	2.75165	Crude	grad	CD72 antigen transcript variant 2 OS=Sus scrofa GN=CD72 PE=2 SV=1	CD72	5225.19	4528.42	2056.41	1488.23		4876.81	1772.32		0.363419		0.0202115
I3LG08	1	1	11.1822	0.0049988	2.93429	Crude	grad	Uncharacterized protein (Fragment) OS=Sus scrofa PE=4 SV=2	4 SV=2	144935	144455	53081.1	45542.7		144695	49311.9		0.340798		0.0189534
F2Z5F5	1	1	5.4672	0.0223917	2.95587	Crude	grad	40S ribosomal protein S8 OS=Sus scrofa GN=RPS8 PE=1 SV=2	RPS8	480.012	367.721	129.652	157.144		423.866	143.398		0.338309		0.018815
F1SMS8	1	1	6.0183	0.0264643	3.01259	Crude	grad	Uncharacterized protein OS=Sus scrofa GN=LMAN1 PE=1 SV=1	LMAN1	74724.1	52192.9	20665	21463.8		63458.5	21064.4		0.33194		0.0184608
A6M928;A6M929;A6M930;I3LLD5	1	1	11.4978	0.0267513	3.07289	Crude	grad	Eukaryotic translation initiation factor 4A isoform 1 OS=Sus scrofa GN=EIF4A1 PE=1 SV=1	EIF4A1	732.285	514.674	191.494	214.3		623.479	202.897		0.325427		0.0180986
I3LEN7	1	1	6.6313	0.0274297	3.50413	Crude	grad	Uncharacterized protein OS=Sus scrofa GN=ALDH1L1 PE=1 SV=1	ALDH1L1	737.733	561.593	215.401	155.397		649.663	185.399		0.285377		0.0158712
I3LHF2	1	1	6.1885	0.778506	3.59419	Crude	grad	Uncharacterized protein OS=Sus scrofa PE=4 SV=1		29.2176	9763	1459.21	1265.25		4896.11	1362.23		0.278227		0.0154735
I3L6F1;I3LFL4;Q0QEV2	1	1	6.3448	0.0146127	3.92912	Crude	grad	60S ribosomal protein L18 OS=Sus scrofa GN=RPL18 PE=1 SV=1	RPL18	632.948	614.968	185.289	132.318		623.958	158.804		0.25451		0.0141545
F1RW31	1	1	5.1605	0.168962	3.97393	Crude	grad	Uncharacterized protein OS=Sus scrofa GN=NUDT9 PE=1 SV=2	NUDT9	4242.71	2703.37	1413.09	334.824		3473.04	873.956		0.25164		0.0139949
B6V8C7;F1SEG5;K7GLK5;K7GSD9	1	1	5.7466	0.00452612	4.14945	Crude	grad	40S ribosomal protein S16 OS=Sus scrofa GN=RPS16 PE=1 SV=1	RPS16	1065.82	880.361	233.177	235.844		973.09	234.51		0.240996		0.0134029
F1RQR1	1	1	5.1767	0.0252735	4.29024	Crude	grad	Mitogen-activated protein kinase kinase kinase kinase OS=Sus scrofa GN=MAP4K2 PE=3 SV=2	MAP4K2	4209.41	6667.74	1304.85	1230.48		5438.58	1267.66		0.233087		0.0129631
F1RGS0	1	1	6.5457	0.0575153	4.29542	Crude	grad	Uncharacterized protein OS=Sus scrofa GN=THBS3 PE=4 SV=1	THBS3	471.792	309.121	117.835	63.9664		390.457	90.9006		0.232806		0.0129475
F1RY92;I3LAE9	1	1	5.942	0.0572346	4.85871	Crude	grad	Uncharacterized protein OS=Sus scrofa GN=SRSF3 PE=4 SV=1	SRSF3	615.409	740.007	192.929	86.0371		677.708	139.483		0.205816		0.0114464
I3LDA5	1	1	11.0268	0.00783939	4.94534	Crude	grad	Uncharacterized protein OS=Sus scrofa GN=EHD4 PE=1 SV=1	EHD4	2432.74	1851.25	416.954	449.314		2142	433.134		0.20221		0.0112459
B7U2G6;I3LBA9	1	1	5.9191	0.0114506	6.18154	Crude	grad	Galectin OS=Sus scrofa PE=2 SV=1		2245.61	2125.84	422.274	284.905		2185.73	353.589		0.161772		0.00899692
I3L9K0	1	1	5.1636	0.00139752	8.07068	Crude	grad	Uncharacterized protein OS=Sus scrofa PE=4 SV=1		50277.9	45278.9	6263.13	5576.87		47778.4	5920		0.123905		0.00689097
A4K553	1	1	15.0233	0.0996442	9.03335	Crude	grad	Complement cytolysis inhibitor (Fragment) OS=Sus scrofa PE=2 SV=1		3467.8	2539.11	561.048	103.923		3003.46	332.485		0.110701		0.00615662
F1RYA4	1	1	11.9066	0.00187911	10.6217	Crude	grad	Uncharacterized protein OS=Sus scrofa GN=NAP1L4 PE=1 SV=2	NAP1L4	83475.7	99451.5	9068.94	8153.05		91463.6	8610.99		0.0941467		0.00523595
G8ABZ8;Q9GL04	1	1	5.1501	0.00364372	10.9076	Crude	grad	Melatonin receptor 1B (Fragment) OS=Sus scrofa GN=MTNR1B PE=4 SV=1	MTNR1B	1005.74	805.844	90.7267	75.3585		905.792	83.0426		0.0916795		0.00509874
I3LP67	1	1	5.5552	0.021537	12.1655	Crude	grad	Uncharacterized protein OS=Sus scrofa PE=4 SV=1		1654.88	1035.31	142.023	79.1088		1345.09	110.566		0.0821995		0.00457151
I3LSR3	1	1	6.8828	0.0323838	12.6303	Crude	grad	Uncharacterized protein OS=Sus scrofa GN=LOC100739215 PE=4 SV=1	LOC100739215	1580.8	1190.28	157.234	62.1653		1385.54	109.699		0.0791744		0.00440327
F1RK61	1	1	5.0393	0.00255674	13.0245	Crude	grad	Uncharacterized protein OS=Sus scrofa GN=UFD1L PE=1 SV=1	UFD1L	18930.6	14754.7	1246.73	1339.56		16842.7	1293.15		0.0767781		0.00427
F1S204	1	1	7.3295	0.00079759	18.3237	Crude	grad	Uncharacterized protein OS=Sus scrofa GN=ZNHIT3 PE=4 SV=1	ZNHIT3	2294.1	2561.34	140.561	124.42		2427.72	132.49		0.054574		0.00303512
K9J6J4	1	1	5.3543	0.00469175	19.5209	Crude	grad	Caspase-7 isoform alpha OS=Sus scrofa GN=CASP7 PE=2 SV=1	CASP7	23461.3	32472	1608.12	1257.18		27966.6	1432.65		0.0512271		0.00284899
A5GFN2;Q5U916	1	1	6.3583	0.0170618	20.5376	Crude	grad	Bone morphogenetic protein 7 (Osteogenic protein 1) OS=Sus scrofa GN=BMP7 PE=3 SV=1	BMP7	724.328	617.147	45.1294	20.1886		670.737	32.659		0.0486912		0.00270795
B8XSK4;F1SV94	1	1	11.8224	0.00027111	22.5586	Crude	grad	Tyrosine-protein kinase OS=Sus scrofa GN=LCK PE=2 SV=1	LCK	116510	117089	5442.87	4912.32		116799	5177.6		0.044329		0.00246535
A6P384	1	1	5.6932	0.054139	24.0347	Crude	grad	TRADV3 protein (Fragment) OS=Sus scrofa GN=TRADV3 PE=4 SV=1	TRADV3	1169.04	660.991	62.8942	13.247		915.016	38.0706		0.0416065		0.00231394
O19243;Q8MHT1	1	1	14.5016	0.00130107	42.4553	Crude	grad	MHC class I antigen OS=Sus scrofa GN=PC14 PE=2 SV=1	PC14	15969.2	20251.7	454.043	399.109		18110.4	426.576		0.0235542		0.00130996
I3LB66;K7GNP5	1	1	5.9926	0.0514213	46.7712	Crude	grad	Uncharacterized protein OS=Sus scrofa GN=SFRP1 PE=1 SV=1	SFRP1	901.998	490.846	25.8888	3.89114		696.422	14.89		0.0213807		0.00118908
F1SK96	1	1	6.2934	0.00876063	91.0187	Crude	grad	Uncharacterized protein OS=Sus scrofa PE=4 SV=2		7007.09	5523.69	41.7663	95.9062		6265.39	68.8363		0.0109867		0.000611026
F1RRY2;I3LTH8;I3LUP6	1	1	5.5782	0.0451988	100.214	Crude	grad	Uncharacterized protein OS=Sus scrofa GN=NPM1 PE=1 SV=2	NPM1	247.645	187.206	4.33923	0		217.426	2.16962		0.00997866		0.000554962
F1S3N2;K7GSL9	1	1	5.4575	0.000256725	Infinity	Crude	grad	Uncharacterized protein OS=Sus scrofa GN=LOC106504070 PE=3 SV=1	LOC106504070	268.94	220.553	1	1		244.746	1		0.00408586		0.000227235
F1S6Q5;I3LQP5	1	1	5.9304	0.0483071	Infinity	Crude	grad	Uncharacterized protein OS=Sus scrofa GN=ADAMTSL5 PE=4 SV=2	ADAMTSL5	37.6944	485.454	1	1		261.574	1		0.00382301		0.000212616
F1RTQ5;F1RTQ6;F1SSL5;F2Z578;F2Z579;F2Z580;F2Z581;F2Z584;F2Z5L0;I3LAQ1;I3LE39;I3LEB6;I3LL41;Q29574	1	1	7.5631	0.000805936	52189.4	Crude	grad	Histone H2B OS=Sus scrofa GN=LOC100152878 PE=3 SV=1	LOC100152878	1014.87	1577.37	0.0496699	0		1296.12	0.0248349		1.9161e-05		1.06564e-06

## Sheet: Exosome abundance
Samples were prepared using SP3 protocol, 3 ul of 10 ul were used for each LC-MS run
LC method: 90 min 5-30% gradient of acetonitrile in 0.1% formic acid, 75um x 150 mm BEH130 C18 1.7 um column
Acquisition method: HDMSE with ion mobility, 90 min, sensitivity mode, 0.8 sec cycle
Progenesis protein quantification: APEX-120-20-600, sens 4, max charge 5+, min RT window - 0.25 min
Protein identification: Uniprot-Pig-2014 protein database, peptide scores > 5, mass accuracy < 25 ppm
										Normalized abundance					crude	grad		grad/crude		Norm to
										Crude		grad			ave	ave		ratio		Syntenin-1
Accession	Peptide count	Unique peptides	Confidence score	Anova (p)	Max fold change	Highest mean condition	Lowest mean condition	Description	Gene name	1	2	1	2
I3LVD5;A0A140H1A5;A0SNU5;Q28937;Q8SPK6;A1BPP7;Q95319	29	29	356.996	0.00216034	6.77115	grad	Crude	Actin Gamma 1	ACTG1	99702.6	109103	761045	652811		104403	706928		6.77115		0.376576
B2CZF8	28	28	297.223	0.00210106	6.01067	grad	Crude	Milk Fat Globule-EGF Factor 8 Protein (Lactadherin)	MFGE8	83643.9	80478.1	532571	453912		82061	493241		6.01067		0.334282
A0A140H1A1;I3LGB8;A7LGJ4;I3L5Z2	14	14	175.1	0.00290176	11.1411	grad	Crude	Solute Carrier Family 2 Member 1 (GLUT1)	SLC2A1	29139.6	36618.1	389308	343304		32878.8	366306		11.1411		0.61961
F1RUN2;K7GNM1	12	12	116.782	0.037157	1.5708	Crude	grad	Serum albumin OS=Sus scrofa GN=ALB PE=1 SV=1	ALB	504405	550812	362193	309576		527609	335885		0.636617		0.0354054
F1S9Q3;F1S9Q1;Q29578	38	27	464.83	0.00120259	18.7645	grad	Crude	Heat shock 70 kDa protein 1B	HSPA1B	12418.6	14111	268573	229242		13264.8	248908		18.7645		1.04358
A4US66;A7U5U2;F2Z5U0	10	10	115.037	0.00279568	13.6629	grad	Crude	Ubiquitin B	UBB	16285.1	19357.8	269721	217264		17821.5	243492		13.6629		0.759858
F1S073	28	28	309.852	0.000730973	22.8404	grad	Crude	Annexin A2	ANXA2	10381.4	9392.56	241201	210442		9886.96	225822		22.8404		1.27026
B2D2K7;I3LB80;I3LCB1;I3LP17	24	24	285.735	0.0024684	10.5668	grad	Crude	Solute carrier family 3 member 2	SLC3A2	17315.9	18718.7	211324	169448		18017.3	190386		10.5668		0.587673
F2Z5C1	21	21	218.05	0.000604298	19.8687	grad	Crude	Annexin A5	ANXA5	8801.94	9751.45	194025	174606		9276.7	184316		19.8687		1.10499
F1RM45	33	33	395.99	0.134559	1.25107	grad	Crude	Apolipoprotein E	APOE	142930	149634	198943	167076		146282	183009		1.25107		0.0695781
F1RT83	10	10	131.587	0.00432135	17.9808	grad	Crude	Syntenin-1 (SDCBP)	SDCBP	8533.52	11512.6	201448	158997		10023	180222		17.9808		1
D2WKD6;F1SAX3;I7HD36;I3LT88;F1RN21;I3LN55;O62815;Q95M24	38	29	383.659	0.00322994	4.99045	grad	Crude	ATPase Na+/K+ Transporting Subunit Alpha 1	ATP1A1	33667.8	35203.4	187037	156661		34435.6	171849		4.99045		0.277543
F1RRD6	37	37	361.944	0.00050115	19.9809	grad	Crude	ALIX (PDCD6IP)	PDCD6IP	7653.01	7803.37	164640	144192		7728.19	154416		19.9809		1.11123
F1RR78;Q75PS2	4	4	22.0073	0.00465519	7.84354	grad	Crude	Spectrin Alpha, Non-Erythrocytic 1	SPTAN1	15575.3	20252	147923	133090		17913.7	140507		7.84354		0.436217
I3LJ07;K9IVL8	2	2	16.8336	0.00681348	3.62485	Crude	grad	Lysine Methyltransferase 2E	KMT2E	503885	441443	141330	119461		472664	130396		0.275874		0.0153427
M3VH45;F1S0V2	46	46	441.502	0.00116728	25.0587	grad	Crude	Annexin A6	ANXA6	5212.98	4414.15	129323	111920		4813.56	120622		25.0587		1.39364
F1RVE7;K7GS94;K7GNY7	21	21	188.874	0.00475121	11.0115	grad	Crude	Integrin Subunit Beta 1	ITGB1	11390.2	9086.97	126371	99113.4		10238.6	112742		11.0115		0.6124
A0A076KRX0;F1RM74;Q8MJ17	14	14	171.258	0.00606377	4.63809	grad	Crude	Glyceraldehyde-3-phosphate dehydrogenase	GAPDH	24061.5	19763.3	108640	94623.2		21912.4	101632		4.63809		0.257947
F1SHL9;Q29582	30	30	271.68	0.00702041	4.01297	grad	Crude	Pyruvate Kinase, Muscle	PKM	25308.9	23621.4	109065	87290.9		24465.2	98178		4.01297		0.223181
D0G0C5;F1SLC4	20	20	187.802	0.000858357	26.0802	grad	Crude	Annexin A4	ANXA4	3697.62	3430.51	101096	84806.9		3564.07	92951.6		26.0802		1.45045
F1SC82;I3LR15	18	18	118.759	0.0295822	1.66493	Crude	grad	Myoferlin	MYOF	167310	140421	93883.4	90948.2		153866	92415.8		0.600626		0.0334037
A7WLI1;Q007T3	5	5	54.6923	0.000710046	12.9007	grad	Crude	CD81	CD81	7098.37	6945.69	96671.4	84506.1		7022.03	90588.7		12.9007		0.717468
F1RJH2	4	4	28.5701	0.0207043	2.34869	Crude	grad	Acyl-CoA Dehydrogenase, C-2 To C-3 Short Chain	ACADS	178332	219820	90452.6	79068.2		199076	84760.4		0.42577		0.0236791
F1RF28;I3L8H4;Q866A6	36	36	443.976	0.00226938	6.94969	Crude	grad	Thrombospondin 4	THBS4	562400	612815	91476.3	77626.8		587608	84551.6		0.143891		0.00800249
F1SRB9	9	9	73.5531	0.00105019	9.61649	grad	Crude	Suppression Of Tumorigenicity 13 (Colon Carcinoma) (Hsp70 Interacting Protein)	ST13	7425.45	6611.97	70531.6	64459.1		7018.71	67495.4		9.61649		0.53482
F1SJB5;K7GLE1	17	17	157.369	0.000661389	15.4005	grad	Crude	Annexin A1	ANXA1	4015.33	4095.29	66793.7	58114		4055.31	62453.9		15.4005		0.856498
A0A0C3SG01	21	21	219.241	0.0477311	1.73912	Crude	grad	Apolipoprotein A-I OS=Sus scrofa GN=APOA1 PE=1 SV=1	APOA1	113199	100604	68316.1	54621.3		106901	61468.7		0.575004		0.0319787
A5A758;F1SGG3	16	13	145.63	0.00223152	6.04061	Crude	grad	Keratin 1	KRT1	354744	340698	62320.8	52806.9		347721	57563.8		0.165546		0.00920682
Q0PY11;Q4QZ00;B9W5V0;F1STM4;F1STN7;Q762C2;Q29237	17	17	160.364	0.00523097	7.12593	grad	Crude	Eukaryotic Translation Elongation Factor 1 Alpha 1	EEF1A	6831.33	8761.97	59461.8	51655		7796.65	55558.4		7.12593		0.396308
J9JIL3;Q9N0I6	7	7	74.4922	0.00330182	24.345	grad	Crude	Sodium/potassium-transporting ATPase subunit beta	ATB1B1	2419.57	1874.12	59136.9	45393		2146.84	52265		24.345		1.35395
D2WKD7;F1RGF9	19	10	198.047	0.00369459	11.8094	grad	Crude	Sodium/potassium-transporting ATPase subunit alpha 3	ATP1A3	4291.44	3553.16	51715.6	40924.7		3922.3	46320.1		11.8094		0.656779
F1SA70	15	4	175.139	0.000812777	5.56449	grad	Crude	Heat Shock Protein Family A (Hsp70) Member 2	HSPA2	8279.24	8358.83	44038.8	48543.5		8319.03	46291.2		5.56449		0.309468
F1SPI3;K9J4W3;I3L6B0	10	10	95.3411	0.0184884	12.9286	grad	Crude	Solute Carrier Family 6 Member 6	SLC6A6	2324.81	4719.43	48757.4	42314.9		3522.12	45536.2		12.9286		0.719023
F1SSS0;I3LQI8;I3LIW0	28	28	257.197	0.000406784	9.97879	Crude	grad	Carbamoyl-Phosphate Synthase 1	CPS1	440908	409388	43793.3	41417.1		425148	42605.2		0.100213		0.00557331
F1SHC1;B6A7R0;F2Z5T5;F1SR80;F1RK98;F2Z5S8;A7E1S4;A7E1S5;Q2HPK3;Q2XVP3;A4K548;A7E1S6;I3LDR2;Q29220;Q29196	13	13	157.7	0.0275481	2.53835	grad	Crude	Tubulin Alpha 1c	TUBA1C	15169.9	17759.9	47427.4	36160		16464.9	41793.7		2.53835		0.14117
B0LY42;I3L9F1	10	10	109.603	0.00180385	12.2013	grad	Crude	Basigin (CD147)	BSG	3229.16	2986.08	41648.8	34185		3107.62	37916.9		12.2013		0.678571
F1RUK8;P79315;Q6EEJ3	11	11	72.9918	0.00115926	8.01913	grad	Crude	GDP Dissociation Inhibitor 2	GDI2	4579.17	4756.01	39982.2	34877.9		4667.59	37430		8.01913		0.445983
A5A8V6;I3L7U0;Q9BDE9	21	17	220.368	0.00367124	6.9758	grad	Crude	Heat shock 70kDa protein 1A	HSPA1A	5127.11	5498	41206.4	32912.3		5312.56	37059.3		6.9758		0.387958
V9PR57;Q4AC39;A0A0A7BZH5;A0A0A7C064;A0A0N9K0S0;B1A9P6;K9LQ49;Q8HX62;Q8SPA8;A0A0N9JNW5;A1YH82;B1A9P9;E5RWX4;K9LR63;Q0GAA3;Q0H555;Q8HX69;T2HRE4;T2HRE7;V9PRE5;A0A060N3G3;A1YH79;A1YH85;B1A9Q5;D3GIN3;Q0H557;Q2PT61;Q2PT64;Q8HX66;B1PJU9;D3GIN6;D3GIP8;I6VG53;I6WM69;Q8HX61;Q8HX63;Q8MGX9;Q8SPA9;V9PRF5;A0A0A7BZT6;A0A0A7C046;D3GIN1;D3GIN4;L7WL45;O77947;Q0MRZ9;Q8MHT8;L7USG4;L7UVP1;O19359;L7UWM6	14	14	121.705	0.00191034	15.638	grad	Crude	MHC class I antigen	SLA-2	2278.53	2022.74	37130.5	30132.8		2150.64	33631.6		15.638		0.869705
D2SW96;D4N875;Q70PG4;F1SFX0	12	12	100.371	0.000756614	25.3549	grad	Crude	L-lactate dehydrogenase	LDHA	1379.91	1252.9	35865.7	30889		1316.41	33377.3		25.3549		1.41011
F1RTA1	3	3	21.7469	0.0318837	2.78844	grad	Crude	ATP Binding Cassette Subfamily C Member 3	ABCC3	9313.84	13637.3	32322.7	31675.2		11475.6	31998.9		2.78844		0.155078
D0G7F6;Q1PC32;Q1W5B8	12	12	145.746	0.00103048	11.8138	grad	Crude	Triosephosphate isomerase 1	TPI1	2595.81	2641.43	33367.1	28504.8		2618.62	30936		11.8138		0.657025
F1SL24;I3LPR3;K7GMI9;Q8MJ48;D7PI99	5	5	65.8966	0.000819861	9.98872	grad	Crude	CD9	CD9	3085.36	2923.23	31810.9	28207.2		3004.3	30009.1		9.98872		0.555521
I3LF32	14	14	104.05	0.00173151	19.9263	grad	Crude	Chloride intracellular channel 6	CLIC6	1578.53	1415.59	33155.5	26506.3		1497.06	29830.9		19.9263		1.1082
F1RT62;K7GKU7;K7GNL6;K7GM89;K7GNC3;K7GSF0	10	10	90.2191	0.00630478	11.2789	grad	Crude	Integrin Subunit Alpha 3	ITGA3	2179.64	3056.49	32335.1	26722.6		2618.06	29528.9		11.2789		0.627274
F1SPZ4;F1S2B3;K7GMU3;K7GQP7;K7GRJ7	11	11	73.5637	0.0125544	5.33309	grad	Crude	ATPase Plasma Membrane Ca2+ Transporting 1/3	ATP2B1/ATP2B3	6118.12	4911.28	33887.5	24933.2		5514.7	29410.4		5.33309		0.296599
B6VNT8;C7AI81;B2ZFN7;F1SLG5;O62788;Q27HS3	5	5	50.1733	0.039084	2.96551	grad	Crude	Cardiac muscle alpha actin 1	ACTC1	8159.85	10535.6	32628.7	22813		9347.75	27720.8		2.96551		0.164926
F1RNU9	13	13	118.19	0.00295599	22.0544	grad	Crude	Glucose-6-phosphate isomerase	GPI	1442.38	1068.71	29846.6	25534.1		1255.54	27690.3		22.0544		1.22655
F1SM38;F1SM37	2	2	15.7245	0.00500974	14.65	grad	Crude	Neural Precursor Cell Expressed, Developmentally Down-Regulated 4-Like, E3 Ubiquitin Protein Ligase	NEDD4L	1524.82	2192.91	28900.5	25564.1		1858.87	27232.3		14.65		0.814755
F1RGI2	2	2	11.4921	0.136144	1.3161	Crude	grad	Platelet Activating Factor Acetylhydrolase 1b Catalytic Subunit 3	PAFAH1B3	33191.9	38009.5	29524.5	24575.9		35600.7	27050.2		0.759822		0.0422574
A2RQD8;B5B2Z3;A4USB0;F1RYJ4;A1Z1R6;K7GPM1;K7GT59;K7GMP6;Q9GM52;K7GS65	19	19	142.944	0.00995769	14.2261	grad	Crude	Integrin Subunit Alpha V	ITGAV	1365.32	2187.6	28523.2	22021.1		1776.46	25272.2		14.2261		0.791184
F1RTN3	35	24	282.95	0.00128072	18.1637	grad	Crude	Moesin	MSN	1268.54	1510.73	26660.8	23821		1389.63	25240.9		18.1637		1.01017
F2Q9A3;I3LE53;Q9GK25	8	8	73.5199	0.0186973	25.7867	grad	Crude	Peptidyl-prolyl cis-trans isomerase A (Cyclophilin A)	PPIA	1348.3	545.542	26897.2	21938.7		946.92	24417.9		25.7867		1.43412
F1SQL2;F8SIP2	17	17	138.524	0.0035934	5.22261	Crude	grad	EGF Containing Fibulin Like Extracellular Matrix Protein 1	EFEMP1	132840	110304	22476	24079.9		121572	23278		0.191475		0.0106489
M3UYX3	16	16	115.802	0.00565846	6.69897	grad	Crude	Hepatocyte growth factor-regulated tyrosine kinase substrate	HGS	3511.93	3406.96	26446.3	19903.1		3459.44	23174.7		6.69897		0.372562
I3LPR6;I3LVE4	2	2	10.4796	0.00564379	9.71396	grad	Crude	Structural Maintenance Of Chromosomes Flexible Hinge Domain Containing 1	SMCHD1	2231.67	2496.56	26635	19294.8		2364.11	22964.9		9.71396		0.540241
F2Z560;Q6QAR0	8	8	71.0836	0.00677434	21.3301	grad	Crude	Ras-related protein Rab-5C	RAB5C	854.275	1265.66	26204.7	19013.8		1059.97	22609.3		21.3301		1.18627
B8XH67	9	9	70.1637	0.00491129	10.9756	grad	Crude	SLC9A3 Regulator 1	SLC9A3R1	2157.87	1851.04	25262.8	18737.5		2004.45	22000.1		10.9756		0.610408
F1S467	13	13	106.311	0.00147092	9.4028	grad	Crude	Vesicle Amine Transport 1 Like	VAT1L	2263.35	2334.22	23437.5	19792.5		2298.78	21615		9.4028		0.522936
F1RPH0;K7GKJ8;K7GRJ0;K7GNI9;F1RPH1;K7GSU7;Q6T4P2;K7GMF2;Q6T4P4	11	11	102.31	0.00493485	9.14131	grad	Crude	Phosphoglycerate kinase 1	PGK1	2474.19	2194.99	24381.4	18300.9		2334.59	21341.2		9.14131		0.508392
F2Z571;Q9TSJ2	17	17	134.479	0.00422456	5.12811	grad	Crude	Tubulin Beta 4B Class IVb	TUBB4B	4279.97	3996.94	23351.2	19093.7		4138.45	21222.4		5.12811		0.285199
F1RQI7;Q29063	29	29	215.125	0.00456891	20.4768	grad	Crude	Unconventional myosin-VI	MYO6	892.045	1173.47	24336	17959.2		1032.76	21147.6		20.4768		1.13881
F1RP05	4	4	28.7108	0.134237	1.48771	Crude	grad	DnaJ Heat Shock Protein Family (Hsp40) Member A2	DNAJA2	28569.4	34314.4	24003	18265.8		31441.9	21134.4		0.672173		0.0373828
C0MHR2;K7GQL8;I3LGD4;Q29199	23	23	151.754	0.030087	1.64199	grad	Crude	Clathrin heavy chain	CLTC	13453.8	11982.8	22263.3	19503.3		12718.3	20883.3		1.64199		0.091319
F1SGI4;I3LFL9	16	16	127.994	0.00160147	3.95645	Crude	grad	Keratin 83	KRT83	83758.8	80403.3	21807.8	19684.4		82081	20746.1		0.252752		0.0140568
F1S8X3	10	10	109.197	0.00541353	6.72005	Crude	grad	Secreted Frizzled Related Protein 5	SFRP5	133569	143940	23445.7	17850		138755	20647.9		0.148808		0.00827596
Q06AS6;Q06AS7;Q28946;Q06AS8;A5GFU8;F1SB91;I3LA61;I3LK93	6	6	57.5428	0.00594805	25.297	grad	Crude	Guanine nucleotide-binding protein G(i) subunit alpha-2	GNAI2	616.674	1010.65	21661.8	19504.7		813.665	20583.3		25.297		1.40689
F1SK35	12	12	96.5316	0.00373933	12.1441	grad	Crude	Retinaldehyde Binding Protein 1 (CRALBP)	RLBP1	1720.23	1668.18	23670.9	17478.4		1694.2	20574.6		12.1441		0.675394
I3L5D5	17	17	118.695	0.00345714	10.373	grad	Crude	AHNAK Nucleoprotein	AHNAK	2006.67	1933.8	23201.9	17672.5		1970.24	20437.2		10.373		0.57689
F1SB42	18	12	136.54	0.00201696	21.8108	grad	Crude	Ezrin (EZR)	EZR	761.967	1006.3	19311.7	19255.7		884.136	19283.7		21.8108		1.213
F1RSG3	2	2	10.9562	0.0520404	2.11989	Crude	grad	ST18, C2H2C-Type Zinc Finger	ST18	45159.4	35368.7	21456	16530.9		40264	18993.5		0.471723		0.0262348
F1RQU2;Q29284;Q9GLE9	13	13	99.7759	0.0110774	11.1554	grad	Crude	Heat Shock Protein 90 Alpha Family Class B Member 1	HSP90AB1	1286.72	2019.44	20738.5	16143.1		1653.08	18440.8		11.1554		0.620407
F1S092	6	6	58.0037	0.00300107	22.915	grad	Crude	Carbonic Anhydrase 12	CA12	689.793	902.547	20198.4	16290		796.17	18244.2		22.915		1.27441
F2Z4Z8;I3LSK5	6	6	42.2311	0.0108214	15.3584	grad	Crude	G Protein Subunit Beta 2	GNB2	860.796	1508.26	19553.6	16831.5		1184.53	18192.5		15.3584		0.854158
K7GSR6;F1S0I1	12	12	117.903	0.00225652	10.7502	grad	Crude	5'-Nucleotidase Ecto	NT5E	1728.31	1629.05	20001.8	16090.4		1678.68	18046.1		10.7502		0.597868
Q29568	6	6	54.1889	0.000842372	13.3601	grad	Crude	Enolase 1	ENO1	1229.03	1428.29	17644.3	17857.6		1328.66	17751		13.3601		0.743019
C6KE31;F1S2B0	4	4	21.6273	0.00717729	12.2736	grad	Crude	Sodium- and chloride-dependent creatine transporter 1	SLC6A8	1597.61	1242.45	20396.5	14461.3		1420.03	17428.9		12.2736		0.682595
F1SSF7;Q1W0S8;Q1W0S7	27	27	275.216	0.00114229	7.7929	Crude	grad	Adipocyte Enhancer Binding Protein 1	AEBP1	129057	141193	18257.2	16421.8		135125	17339.5		0.128322		0.00713661
K9IVK6	9	9	68.4209	0.0104626	15.2299	grad	Crude	Solute Carrier Family 7 Member 5	SLC7A5	1258.27	1006.68	21548.5	12946.4		1132.48	17247.4		15.2299		0.847006
F1RI39;Q5MCI8;Q5MCI9	18	17	169.2	0.00414113	21.7035	grad	Crude	Actinin Alpha 4	ACTN4	766.758	804.09	20345.6	13747.4		785.424	17046.5		21.7035		1.20704
F1SS26;K7GPJ3;Q5U903;Q1RP81;K7GPP2	39	39	365.755	0.00218742	7.62883	Crude	grad	Thrombospondin 1	THBS1	131826	125713	18434.2	15324.6		128770	16879.4		0.131082		0.00729009
I3LDS3;F1RXF8;I3L6B5	16	11	151.623	0.000772643	6.73973	Crude	grad	Keratin 10	KRT10	104044	115149	16008.7	16513.8		109596	16261.2		0.148374		0.0082518
I3LL27	10	10	73.9763	0.00744064	15.1131	grad	Crude	Vacuolar Protein Sorting 4 Homolog A	VPS4A	1020.06	1129.32	19879.5	12604.2		1074.69	16241.9		15.1131		0.840513
F2Z5U4;I3L6D2;F2Z4Z0;F2Z5I8;F1S091;F1S6G3;F1SLJ0;F1SV21;F2Z552;F2Z570;F2Z5W1;I3LHP6	9	9	81.2332	0.0158235	6.43353	grad	Crude	Ras-related protein Rab-1B	RAB1B	2540.78	2433.52	19657.4	12344.9		2487.15	16001.2		6.43353		0.3578
F1RS36	7	5	63.4579	0.0023967	14.9925	grad	Crude	Heat Shock Protein Family A (Hsp70) Member 5	HSPA5	978.324	1082.12	17328.5	13562.7		1030.22	15445.6		14.9925		0.833804
F1RKG8	8	8	72.7296	0.00544928	18.9032	grad	Crude	Phosphatidylethanolamine Binding Protein 1	PEBP1	924.995	687.891	17657.4	12831.3		806.443	15244.3		18.9032		1.0513
F1REZ0	12	12	93.8209	0.00263794	9.96873	grad	Crude	EGF Like Repeats And Discoidin Domains 3	EDIL3	1588.78	1416.87	16524	13438.5		1502.82	14981.2		9.96873		0.55441
B0LY43;B2CZF5;F1SBQ5;A9NJG8	8	8	71.8489	0.00436767	10.666	grad	Crude	Monocarboxylic acid transporter 1	SLC16A1	1333.66	1410.71	16867	12404.5		1372.18	14635.8		10.666		0.59319
F1SU59;I3LEY2	10	10	81.6837	0.00312148	6.74346	grad	Crude	Annexin A7	ANXA7	2043.01	2258.03	15864.7	13139.2		2150.52	14502		6.74346		0.375036
F1RKW9;Q29059	25	25	159.302	0.00222444	11.0496	grad	Crude	Myosin ID	MYO1D	1397.2	1225.73	15829	13153.3		1311.46	14491.2		11.0496		0.614522
E2I6L6;I3LJI8;K7GLI1;Q2LGB0;F1SS18	11	11	113.79	0.00193251	6.25778	Crude	grad	Insulin-like growth factor-binding protein 5	IGFBP5	83940.1	93712.6	15031.8	13357.3		88826.4	14194.6		0.159801		0.00888731
F1RWA6;I3LAD5	10	10	67.1659	0.006041	17.775	grad	Crude	Signal transducing adapter molecule 1	STAM	926.388	621.26	15197.3	12312.2		773.824	13754.7		17.775		0.988554
F1SGT4;K7GL11;K7GLE2;K7GLL1;K7GM14;K7GN90;K7GND9;K7GKE4	6	6	53.6953	0.0158703	6.94635	grad	Crude	CD44	CD44	1555.99	2339.14	15437.9	11619.1		1947.56	13528.5		6.94635		0.38632
F1SPG5;I3LHL6	15	15	125.272	0.00774563	2.50905	Crude	grad	Fibulin 2	FBLN2	31838.5	32673	13890.7	11820.7		32255.7	12855.7		0.398557		0.0221657
K9IWF9;F1RMJ4;I3LDA8;F1RP39;F1S2H7;K9J6M1	22	22	143.843	0.00601361	7.96312	grad	Crude	IQ Motif Containing GTPase Activating Protein 1	IQGAP1	1660.23	1514.11	14570.6	10707.1		1587.17	12638.8		7.96312		0.442868
A5A759	12	7	97.9588	0.0100933	4.33661	Crude	grad	Keratin 2A	KRT2A	55065.2	53138.2	14315.3	10635.8		54101.7	12475.6		0.230595		0.0128245
F1SIE2;I3LGH1	6	6	39.1861	0.00172398	12.5339	grad	Crude	Stimulated By Retinoic Acid 6	STRA6	973.75	958.257	13369.5	10846.1		966.003	12107.8		12.5339		0.697071
F1S3B4;K9IVU1	8	8	65.8803	0.00134736	17.9866	grad	Crude	IST1, ESCRT-III Associated Factor	IST1	613.946	703.427	12810.6	10884.4		658.687	11847.5		17.9866		1.00032
F1SRL9	5	5	41.2757	0.0202286	21.5554	grad	Crude	Brain Abundant Membrane Attached Signal Protein 1	BASP1	326.441	751.962	13665.3	9580.1		539.201	11622.7		21.5554		1.1988
F1SMZ7;G9F6X6;I3L9N6;Q5UES3	22	22	164.447	0.0012006	3.66462	Crude	grad	Heat Shock Protein Family D (Hsp60) Member 1	HSPD1	40980.7	43582.9	11917.1	11158.5		42281.8	11537.8		0.272879		0.0151761
F1S3U9	10	10	76.9138	0.0172996	5.97923	grad	Crude	Peroxiredoxin 1	PRDX1	2321.61	1463.87	12127.4	10506.9		1892.74	11317.1		5.97923		0.332534
A0PFK5	2	2	17.7176	0.00163653	17.9413	grad	Crude	Capping Actin Protein Of Muscle Z-Line Alpha Subunit 1	CAPZA1	588.353	663.107	12349	10103.7		625.73	11226.4		17.9413		0.997801
F1SV14	16	5	129.711	0.00273083	20.4691	grad	Crude	Radixin	RDX	633.92	462.079	11376.6	11057.5		547.999	11217		20.4691		1.13839
F1SUT0;F2Z5S1	7	7	50.6738	0.113568	1.38403	Crude	grad	Ras-related protein Rab-6A	RAB6A	15398.4	12937.9	11078.3	9395.51		14168.1	10236.9		0.722528		0.0401833
I3LIJ1;I3LNI9	4	4	29.5893	0.0255984	15.4806	grad	Crude	Bestrophin-1 OS=Sus scrofa GN=BEST1 PE=1 SV=1	BEST1	935.065	381.672	11327.3	9056.5		658.368	10191.9		15.4806		0.86095
I3LKT1;I3LV29	5	5	38.1119	0.00513893	4.11521	Crude	grad	Lysyl Oxidase Like 1	LOXL1	44174.5	38809.6	10874.1	9291.12		41492.1	10082.6		0.243001		0.0135145
F1SPG0	6	6	54.2649	0.00720905	5.30346	grad	Crude	Ras-related protein Rab-7A	RAB7A	1902.79	1847.04	11334.5	8552.58		1874.92	9943.54		5.30346		0.294951
F1SS00;I3L5W9;I3L884	2	2	12.9256	0.0944326	1.93387	Crude	grad	Transmembrane BAX Inhibitor Motif Containing 1	TMBIM1	20807.4	17469.2	11911	7881.81		19138.3	9896.38		0.517098		0.0287583
F1SGI7	12	5	101.433	0.00121092	9.21387	Crude	grad	Keratin 75	KRT75	92213.6	89974.2	10641.1	9132.1		91093.9	9886.61		0.108532		0.00603599
K9IVP5;G9FSR3;F1SSA6;I3L5B3;Q95272;F1SKI0;I3LIE3	22	22	135.267	0.0486561	2.0522	grad	Crude	Myosin Heavy Chain 9	MYH9	4995.49	4601.73	11378.9	8316.58		4798.61	9847.73		2.0522		0.114133
F1S2E2;K7GQ59	12	12	99.271	0.00648251	11.3599	grad	Crude	Annexin A11	ANXA11	997.948	704.233	10563.5	8773.1		851.09	9668.31		11.3599		0.63178
F1RXF9	8	6	51.4897	0.038945	1.80037	Crude	grad	Keratin 25	KRT25	15426.3	19221.3	10047.6	9197.14		17323.8	9622.37		0.555442		0.0308908
F1SGS9	11	11	127.745	0.00909599	8.48109	Crude	grad	Catalase	CAT	90876.6	70993.6	11101	7985		80935.1	9543		0.117909		0.00655751
F1SDX9	7	7	49.7968	0.00199791	8.69791	grad	Crude	Peroxiredoxin 2	PRDX2	1052.52	1136.05	10361.2	8674.76		1094.28	9517.98		8.69791		0.483733
F1SMQ4;E7EI18;F1S610	10	10	81.0197	0.0695813	2.64332	grad	Crude	Adenosylhomocysteinase Like 2	AHCYL2	4219.13	2504.73	9760.31	8013.04		3361.93	8886.68		2.64332		0.147008
D0G0C3	15	15	125.984	0.00109409	8.8767	Crude	grad	Adenosylhomocysteinase	AHCY	81365.9	76257.6	9451.79	8305.21		78811.8	8878.5		0.112654		0.00626526
F1ST14	7	7	51.2854	0.000189833	25.5512	grad	Crude	Sorting Nexin Family Member 27 (SNX27)	SNX27	356.081	331.828	9029.15	8547.76		343.954	8788.46		25.5512		1.42103
I3LPQ3	5	5	39.5195	0.0137104	8.69106	grad	Crude	Potassium Voltage-Gated Channel Subfamily J Member 13	KCNJ13	1121.8	735.222	9244.87	6894.66		928.513	8069.76		8.69106		0.483352
O62797	4	4	29.6905	0.0101109	3.50125	Crude	grad	Collagen Type VIII Alpha 1 Chain	COL8A1	24274.5	30297.4	8268.66	7317.73		27286	7793.2		0.285612		0.0158843
C4MXZ1;B9V4E8;C4MRC5;B9V4F0;F1RRS4;Q95289	7	7	50.2747	0.00342785	17.4186	grad	Crude	ADP-ribosylation factor 1	ARF1	493.991	399.124	8778.46	6778.36		446.558	7778.41		17.4186		0.968733
I3L9H2	7	7	53.8272	0.0091171	11.7256	grad	Crude	Copine-2	CPNE2	509.919	814.781	8138.42	7394.44		662.35	7766.43		11.7256		0.652116
F1SB90;Q28945;I3LV59	4	4	38.4834	0.196454	6.30134	grad	Crude	G Protein Subunit Alpha I1	GNAI1	168.229	2291.06	8978.42	6518.42		1229.65	7748.42		6.30134		0.350448
I3VKE6	4	4	28.2206	0.00657211	3.98613	grad	Crude	Ceruloplasmin	CP	2109.2	1711.01	7939.61	7288.24		1910.1	7613.93		3.98613		0.221688
F1SEN2	23	23	196.468	0.00789094	10.3379	Crude	grad	Glutamate dehydrogenase 1	GLUD1	69289.4	87754.7	8896.19	6294.85		78522	7595.52		0.0967311		0.00537968
K9J4U9;I3LBN7	13	13	76.6228	0.00625422	10.4064	grad	Crude	Protein Tyrosine Phosphatase, Non-Receptor Type 23	PTPN23	749.743	704.821	8932.59	6204.11		727.282	7568.35		10.4064		0.578748
F1SJS8;O62766	7	7	49.5259	0.000843729	25.2675	grad	Crude	Transgelin	TAGLN	310.626	279.997	8043.75	6879.82		295.311	7461.78		25.2675		1.40525
F1SPS4;Q9TTB7	5	5	33.1561	0.276291	1.20775	Crude	grad	TIMP Metallopeptidase Inhibitor 3	TIMP3	9574.67	8438.23	8303.39	6611.07		9006.45	7457.23		0.827987		0.0460484
K9IVR7	10	10	67.84	0.0486057	5.09212	grad	Crude	WD Repeat Domain 1	WDR1	938.765	1941.59	8272.3	6394.82		1440.18	7333.56		5.09212		0.283198
F2Z5J9	6	6	42.3498	0.0144091	16.3311	grad	Crude	Ras-related protein Rab-11B	RAB11B	579.174	313.891	8411.24	6173.5		446.532	7292.37		16.3311		0.908252
I3L9V2	6	6	43.3607	0.0164667	8.51093	grad	Crude	Vesicle Amine Transport 1	VAT1	1033.11	677.955	8598.27	5964.5		855.533	7281.38		8.51093		0.473334
A8U4R4	10	10	68.6273	0.000973941	8.8289	grad	Crude	Transketolase	TKT	811.836	767.628	7403.8	6541.14		789.732	6972.47		8.8289		0.491018
F1S3J7	27	27	224.327	0.00284621	11.9208	Crude	grad	Papilin, Proteoglycan Like Sulfated Glycoprotein	PAPLN	85227.7	80010.9	7820.58	6040.81		82619.3	6930.69		0.0838871		0.00466537
F1SL52;Q53J08;D3U657	3	3	23.4264	0.00124131	22.0355	grad	Crude	Retinol Binding Protein 1	RBP1	296.335	324.153	7512.72	6160.04		310.244	6836.38		22.0355		1.2255
B1A8Z3;F1SFF8;F1RQQ7;F1RQQ8;Q19PY1;Q19PY2	15	15	103.028	0.0209142	2.59552	Crude	grad	Phosphorylase, Glycogen, Liver	PYGL	17314.8	17797	7710.8	5817.05		17555.9	6763.92		0.385279		0.0214272
K7GQY9	2	2	15.464	0.00356053	24.7404	grad	Crude	Cofilin-1	CFL1	316.772	222.436	7181.09	6159.16		269.604	6670.12		24.7404		1.37594
F1RMA9;K7GK81;K9IWA1	2	2	14.8179	0.0042541	5.21711	grad	Crude	Solute Carrier Family 39 Member 14	SLC39A14	1372.57	1177.3	7156.93	6146.03		1274.94	6651.48		5.21711		0.290149
L7USF4	2	2	13.1999	0.481806	1.03922	Crude	grad	MHC class I alpha chain	SLA-3	0	13801.8	6780.45	6500.43		6900.91	6640.44		0.962256		0.0535157
F1S8Y5;B5KJG2;Q70PG2	7	7	60.8941	0.00267563	24.0777	grad	Crude	Phosphoglycerate Mutase 1	PGAM1	278.374	263.433	7569.62	5475.84		270.903	6522.73		24.0777		1.33908
I3LG15;K9IVW6;B6E5P8;B6C6Q5	4	4	28.8631	0.00907631	6.81879	grad	Crude	Solute Carrier Family 2 Member 3 (GLUT3)	SLC2A3	1042.06	845.641	7400.28	5471.52		943.848	6435.9		6.81879		0.379226
I3L6Z1	8	8	48.3345	0.00788422	8.40702	grad	Crude	Solute Carrier Family 4 Member 2	SLC4A2	634.657	884.753	6987.24	5786.46		759.705	6386.85		8.40702		0.467555
G3FNU5;I3LF22;A9X6R5	6	6	39.1717	0.00432017	15.0567	grad	Crude	Integrin Subunit Beta 5	ITGB5	371.151	469.232	7174.63	5478.81		420.192	6326.72		15.0567		0.837378
F1SPK8;K7GLY5;K7GP48;K7GST0	2	2	13.1354	0.00166498	10.9581	grad	Crude	CD63	CD63	535.054	612.093	6730.83	5839.79		573.574	6285.31		10.9581		0.609436
B3VKE8;F1RZH3;K7GKL8	6	6	60.5015	0.00151671	21.4653	grad	Crude	A Disintegrin and metallopeptidase domain 10	ADAM10	308.408	260.265	6616.19	5590.54		284.337	6103.37		21.4653		1.19379
I3LSS2	4	4	26.4141	0.00414057	8.29887	grad	Crude	Charged Multivesicular Body Protein 2A	CHMP2A	799.334	641.811	6466.91	5492.96		720.572	5979.94		8.29887		0.461541
F1RMM8	2	2	10.7694	0.0167562	2.12844	grad	Crude	Helicase With Zinc Finger 2	HELZ2	2938.03	2652.65	6451.19	5448.22		2795.34	5949.71		2.12844		0.118373
F1RJS2;K7GSW5;K7GNZ2;I6QTG7	12	12	76.7212	0.0346712	2.33668	Crude	grad	Clusterin	CLU	11687.8	16004.5	6103.97	5747.17		13846.2	5925.57		0.427957		0.0238008
F1RW43;K7GP35	2	2	14.0304	0.0209587	6.23541	grad	Crude	Proteolipid Protein 2	PLP2	1159.92	704.357	6452.7	5171.82		932.137	5812.26		6.23541		0.346782
I3LVS7;P79275	6	6	49.1532	0.00892135	7.16563	grad	Crude	Ras Homolog Family Member A	RHOA	899.497	720.416	6669.16	4938.54		809.957	5803.85		7.16563		0.398515
I3LJ41	2	2	15.4148	0.20216	2.26767	Crude	grad	FK506 Binding Protein 14	FKBP14	14205.4	11888.9	8361.16	3145.96		13047.2	5753.56		0.440982		0.0245252
F1SMC0	4	4	31.3773	0.000896511	12.0689	grad	Crude	Adenylate Cyclase-Associated protein 1	CAP1	491.909	451.376	6038.74	5345.64		471.643	5692.19		12.0689		0.671208
I3LGE9;I3LUE2	2	2	10.7733	0.18768	2.19026	Crude	grad	Protein Tyrosine Phosphatase, Receptor Type S	PTPRS	14761.5	9912.96	7639.72	3625.79		12337.2	5632.76		0.456567		0.0253919
F1SGG6;F1SGG9;I3LLY8	20	13	151.77	0.00108797	9.84771	Crude	grad	Kerain 5	KRT5	53866.3	55072.3	5944.01	5118.31		54469.3	5531.16		0.101546		0.00564749
F1RJ25	2	2	20.4089	0.0401862	5.88556	grad	Crude	Aldolase, Fructose-Bisphosphate C	ALDOC	624.324	1235.76	6326.09	4621.52		930.04	5473.8		5.88556		0.327324
F1RQR4;I3LTZ1	8	8	64.5974	0.0123222	10.0616	grad	Crude	EH Domain Containing 1	EHD1	631.3	452.757	6516.43	4390.94		542.028	5453.69		10.0616		0.559576
F1RVN0;M3V836	4	4	30.9289	0.00167377	20.592	grad	Crude	Glutathione S-transferase P	GSTP1	292.223	231.651	5630.17	5157.44		261.937	5393.81		20.592		1.14522
Q4U1U4;Q5MJE5;Q4U1U3;I3LG46	7	7	53.6057	0.596954	1.12154	grad	Crude	Cathepsin D	CTSD	5047	4517.28	6200.47	4526.3		4782.14	5363.39		1.12154		0.0623745
B6DZ39	10	10	68.1447	0.00849922	10.2812	grad	Crude	Adaptor Protein, Phosphotyrosine Interacting With PH Domain And Leucine Zipper 2	APPL2	471.482	544.504	6264.33	4181.23		507.993	5222.78		10.2812		0.571788
I3LII3	7	7	39.1079	0.0131281	4.55584	grad	Crude	Eukaryotic Translation Elongation Factor 2	EEF2	1107.14	1183.63	6100.01	4336.35		1145.38	5218.18		4.55584		0.253372
I3L5L1;I3LF84;F2Z5K3	3	3	21.0656	0.00317255	11.1813	grad	Crude	RAP1B, Member Of RAS Oncogene Family	RAP1B	501.015	409.863	5560.88	4623.96		455.439	5092.42		11.1813		0.621849
F1S9P6	2	2	5.0206	0.146992	1.91925	grad	Crude	Glutamate Rich 3	ERICH3	3122.18	2180.6	6160.49	4016.86		2651.39	5088.68		1.91925		0.106739
A9XFX6;D2JYW3;D2JYW4	3	3	17.3004	0.154359	4.77201	grad	Crude	Capping Actin Protein Of Muscle Z-Line Beta Subunit	CAPZB	1121.37	1009.44	2296.17	7872.08		1065.41	5084.13		4.77201		0.265395
F1S0L1;F1S0J9;F1RXE5;F1RXG3	21	15	198.911	0.00497731	8.10009	Crude	grad	Keratin 14	KRT14	37650.2	43661.3	5661.81	4376.53		40655.7	5019.17		0.123455		0.00686595
F1RFH3	4	4	31.0783	0.00949175	1.31317	grad	Crude	Neurofilament heavy polypeptide	NEFH	3857.18	3725.52	4877.53	5079.83		3791.35	4978.68		1.31317		0.0730316
I3LC07	5	5	40.7061	0.00326726	22.0118	grad	Crude	RAB18, Member RAS Oncogene Family	RAB18	186.23	259.746	5216.27	4600.45		222.988	4908.36		22.0118		1.22418
F2Z5N8	6	6	41.7749	0.0241366	2.69188	grad	Crude	Ras-related protein Rab-14	RAB14	1988.21	1636.74	4285.22	5472.7		1812.48	4878.96		2.69188		0.149708
F1S3M9	4	4	27.9484	0.166742	5.68999	grad	Crude	Erythrocyte Membrane Protein Band 4.1 Like 2	EPB41L2	1506.23	200.626	5529.6	4182.4		853.428	4856		5.68999		0.316448
F2Z5M4;K7GQD4;F1RY38	4	4	25.9091	0.0490349	5.7095	grad	Crude	S100 Calcium Binding Protein A16	S100A16	1106.19	587.257	6028.29	3640.44		846.724	4834.37		5.7095		0.317533
F1SDZ6	8	8	49.5077	0.00275876	10.8575	grad	Crude	Fibronectin Leucine Rich Transmembrane Protein 2	FLRT2	447.566	430.227	5351.14	4179.47		438.896	4765.31		10.8575		0.603837
H6TBN0;A5J2A8;A5J2A9	3	3	22.756	0.00957034	16.0669	grad	Crude	Thioredoxin	TRX1	217.235	357.667	5162.3	4074.58		287.451	4618.44		16.0669		0.893557
I3LCQ9;I3LPD9;Q71U76	4	4	25.444	0.0191094	8.63485	grad	Crude	KRAS Proto-Oncogene, GTPase	KRAS	657.118	411.254	5492.01	3733.22		534.186	4612.62		8.63485		0.480226
F1SEN1;K7GQD0	7	7	46.879	0.000628027	4.57542	grad	Crude	Annexin A8	ANXA8	987.144	1003.61	4723.62	4384.92		995.379	4554.27		4.57542		0.254461
A9X6R3;A4GUC2;Q6RJT1	8	8	50.9985	0.00697389	12.1588	grad	Crude	Integrin Subunit Beta 8	ITGB8	296.352	439.385	4812.32	4133.37		367.869	4472.85		12.1588		0.676211
I3LL97	4	4	32.3126	0.00243517	8.99857	grad	Crude	Cysteine And Glycine Rich Protein 1	CSRP1	510.029	473.289	4872.83	3975.62		491.659	4424.23		8.99857		0.500454
I3LFI0	3	3	20.1963	0.00604043	8.54552	grad	Crude	Ras-Related C3 Botulinum Toxin Substrate 1 (Rho Family, Small GTP Binding Protein Rac1)	RAC1	578.102	446.622	4845.7	3911.1		512.362	4378.4		8.54552		0.475258
F1RL76;I3LK55;K7GT49;Q9BDK9;F1RL75;K7GQY1	8	8	44.0969	0.00129142	13.553	grad	Crude	Platelet Derived Growth Factor Receptor Beta	PDGFRB	322.016	308.163	4657.95	3882.84		315.089	4270.39		13.553		0.753746
F1SIH8	7	7	35.754	0.00352822	7.56805	grad	Crude	Valosin Containing Protein	VCP	549.924	572.841	4749.22	3747.93		561.383	4248.58		7.56805		0.420896
F1S6M7	4	4	28.4121	0.0186774	9.69788	grad	Crude	Tubulin Beta 3 Class III	TUBB3	564.506	304.058	4570.52	3852.7		434.282	4211.61		9.69788		0.539346
F1S6Z8	3	3	19.2251	0.0055128	10.2556	grad	Crude	Vesicle Trafficking 1	VTA1	358.941	461.932	4709.1	3709.44		410.436	4209.27		10.2556		0.570363
X4ZHK0;Q6T4P3;X4ZFQ2	3	3	19.9998	0.0129841	5.53392	grad	Crude	Phosphoglycerate Kinase 2	PGK2	886.738	616.46	4489.27	3829.32		751.599	4159.29		5.53392		0.307768
I3LL80	3	3	20.4308	0.00771499	5.8659	grad	Crude	Lactate Dehydrogenase B	LDHB	766.722	647.311	4686.97	3607.6		707.016	4147.29		5.8659		0.326231
F1S8A4	3	3	16.671	0.0135992	9.60264	grad	Crude	Protein Tyrosine Phosphatase, Receptor Type A	PTPRA	527.006	328.913	4637.4	3581.68		427.959	4109.54		9.60264		0.534049
I3LFQ5;K9J4R6	7	7	49.204	0.0234226	6.9508	grad	Crude	Phosphofructokinase, Liver Type	PFKL	613.571	565.097	5262.37	2930.32		589.334	4096.34		6.9508		0.386568
F1S4Z2	3	3	21.1528	0.00121792	24.7389	grad	Crude	Charged Multivesicular Body Protein 4B (CHMP4B)	CHMP4B	161.424	168.474	4526.94	3634.36		164.949	4080.65		24.7389		1.37585
I3LDC7;Q0QEQ1	13	13	81.112	0.0313042	2.507	Crude	grad	Isocitrate Dehydrogenase (NADP(+)) 1, Cytosolic	IDH1	10465	9305.4	4560.62	3325.47		9885.2	3943.05		0.398884		0.0221839
F1S830	6	6	32.977	0.0132678	5.20602	grad	Crude	RPE65, Retinoid Isomerohydrolase	RPE65	707.891	800.081	4624.95	3225.58		753.986	3925.26		5.20602		0.289532
B1Q039	4	4	42.6015	0.015414	19.0533	grad	Crude	Crystallin Alpha B	CRYAB	272.074	134.299	4378.52	3364.23		203.187	3871.38		19.0533		1.05965
K7GN86;K7GSP7;F1SQX7	5	5	33.5963	0.0318542	13.5086	grad	Crude	Discs Large MAGUK Scaffold Protein 1	DLG1	387.67	164.133	4571.29	2882.78		275.901	3727.04		13.5086		0.751278
B2ZF47;I3LSK6	12	12	116.451	0.000885405	19.6811	Crude	grad	Aldehyde Dehydrogenase 2 Family (Mitochondrial)	ALDH2	76508.1	68502	3939.38	3428.59		72505	3683.99		0.0508101		0.00282579
D9D839;Q95ME5;Q712P4	4	4	28.0514	0.00737468	25.8457	grad	Crude	Superoxide dismutase [Cu-Zn]	SOD1	123.82	160.432	4562.85	2783.83		142.126	3673.34		25.8457		1.4374
F1S9Z1;P79326	4	4	27.0036	0.00442711	11.5334	grad	Crude	Heat shock protein HSP 90-alpha	HSP90AA1	275.024	346.755	3996.08	3175.11		310.889	3585.59		11.5334		0.641426
M3TYK5;I3LSA3;F1S6B3	8	8	46.7543	0.00185148	9.64131	grad	Crude	ATPase Plasma Membrane Ca2+ Transporting 4	ATP2B4	363.496	374.723	3900.18	3217.22		369.11	3558.7		9.64131		0.5362
I3LS04	4	4	40.1124	0.046954	17.4696	grad	Crude	Actinin Alpha 1	ACTN1	116.348	289.01	5046.39	2035.04		202.679	3540.71		17.4696		0.971567
M3VK17	3	3	26.1679	0.00476282	16.7785	grad	Crude	CD276	CD276	210.275	211.186	4213.24	2858.23		210.731	3535.74		16.7785		0.933132
I3L5M4	3	3	21.1849	0.00523756	19.3098	grad	Crude	Carbonic Anhydrase 14	CA14	183.985	173.832	4175.08	2734.31		178.908	3454.69		19.3098		1.07391
F1SUT8	6	6	39.3439	0.152935	1.62811	grad	Crude	EPH Receptor A2	EPHA2	1855.46	2362.52	4028.81	2838.54		2108.99	3433.67		1.62811		0.0905473
F2Z4Z1	3	3	18.2661	0.0471844	12.918	grad	Crude	14-3-3 Protein Gamma	YWHAG	121.547	408.306	3767.9	3076.74		264.927	3422.32		12.918		0.718432
G9M4N3	5	5	47.6655	0.00209484	12.5119	grad	Crude	Toll interacting protein	TOLLIP	244.45	301.064	3586.93	3238.47		272.757	3412.7		12.5119		0.695846
F6PWF7	14	14	127.877	0.00262328	9.54145	Crude	grad	Keratin 33A	KRT33A	33659.6	30660.1	3727.11	3013.97		32159.8	3370.54		0.104806		0.00582876
E1CAJ5	7	7	43.9827	0.00838561	17.9439	grad	Crude	Protein disulfide-isomerase family A member 3	PDIA3	226.596	144.724	3813.67	2849.27		185.66	3331.47		17.9439		0.997948
F1RU49;I3LCP0	2	2	16.5517	0.00107075	14.2358	grad	Crude	Actinin Alpha 3	ACTN3	222.028	238.276	3535.95	3016.82		230.152	3276.39		14.2358		0.791719
I3LVF9;F1SSX4	3	3	19.9319	0.00579827	15.4547	grad	Crude	Vesicle Associated Membrane Protein 3	VAMP3	167.41	247.37	3457.9	2952.42		207.39	3205.16		15.4547		0.859512
A4H2R7;A5GFT9;A5GFU0;A5GFU2;A5GFU5;A5GFU6;A5GFU7;A5GFU4;A5GFU3;D1MAG4;Q2I6X7	4	4	35.9946	0.0094139	17.5065	grad	Crude	Guanine nucleotide-binding protein, alpha-stimulating activity polypeptide 1	GNAS	133.549	232.536	3389.77	3019.08		183.042	3204.43		17.5065		0.97362
F1RXD5;F1RVT1;F1RX25;F1SGL6;F1SHQ4;I3LB11;I3LHX9;K7GN09	3	3	18.4966	0.0344404	5.46412	grad	Crude	Copine-3	CPNE3	757.503	403.072	3496.64	2844.88		580.287	3170.76		5.46412		0.303886
F1SH25	3	3	31.5815	0.0215028	11.64	grad	Crude	Ras-related protein Rab-21	RAB21	349.391	173.06	3425.82	2655.48		261.225	3040.65		11.64		0.647355
F1RKD2	2	2	15.2285	0.00426238	11.4137	Crude	grad	T-Box 5	TBX5	30412.5	36952.3	3322.53	2579.58		33682.4	2951.05		0.0876141		0.00487265
F1SIC5;I3LSH8	5	5	28.8659	0.0226741	10.0809	grad	Crude	Neuroplastin	NPTN	205.641	374.958	3489.08	2363.9		290.299	2926.49		10.0809		0.56065
I3L893	7	7	40.4354	0.00183698	2.51756	Crude	grad	GDP Dissociation Inhibitor 1	GDI1	7418.59	7241.76	3021.55	2801.68		7330.18	2911.62		0.39721		0.0220907
F1SMW4	6	6	35.6033	0.0502562	12.7444	grad	Crude	Vacuolar Protein Sorting 4 Homolog B	VPS4B	99.7178	355.391	3033.44	2766.63		227.554	2900.03		12.7444		0.708775
F1S8J6	5	5	34.393	0.00316085	6.2541	grad	Crude	Ras-related protein Rab-2B	RAB2B	502.875	420.681	3039.07	2736.94		461.778	2888		6.2541		0.347821
Q6XGY2;D6QST6;F1RXF3;Q95JB5;Q95N96	6	6	45.5839	0.0146654	3.45876	Crude	grad	2,4-Dienoyl-CoA Reductase 1, Mitochondrial	DECR	10545.3	9412.97	3292.28	2478.06		9979.12	2885.17		0.289121		0.0160794
A5A766	2	2	12.0103	0.0100789	17.5521	grad	Crude	Glycoprotein NMB	GPNMB	196.455	126.849	3372.9	2301.78		161.652	2837.34		17.5521		0.97616
F2Z5I9	3	3	20.1298	0.0607314	13.8267	grad	Crude	Destrin	DSTN	73.036	316.389	2984.16	2400.31		194.712	2692.24		13.8267		0.768972
F1RY36	3	3	21.6038	0.011303	16.5258	grad	Crude	Solute Carrier Family 26 Member 7	SLC26A7	206.671	118.422	3012.85	2359.59		162.547	2686.22		16.5258		0.91908
A5A755;J9JIL1	7	7	46.404	0.129525	22.1358	grad	Crude	G Protein Subunit Alpha Q	GNAQ	8.78361	227.159	2741.25	2481.53		117.972	2611.39		22.1358		1.23108
F2Z5F2	3	3	26.0557	0.0293682	16.3273	grad	Crude	Ras-related protein Rab-10	RAB10	88.542	228.777	3039.07	2141.91		158.66	2590.49		16.3273		0.908043
I3LR74	2	2	15.0789	0.0453198	20.1508	grad	Crude	Ras-related protein Rab-5A	RAB5A	198.918	49.718	2873.32	2136.87		124.318	2505.1		20.1508		1.12068
F2Z558;G9F6X7;A0SNV3	3	3	18.7554	0.288803	1.33634	grad	Crude	14-3-3 Zeta	YWHAZ	2200.44	1544.99	2781.08	2224.11		1872.72	2502.6		1.33634		0.0743206
I3LBY9;F1SIX2;I3LSS1	4	4	25.6944	0.0017047	16.4703	grad	Crude	Malate dehydrogenase 1	MDH1	133.054	157.089	2581.93	2196.83		145.072	2389.38		16.4703		0.915995
A4UXY9;A5X5D1;F6PVJ7	2	2	14.2024	0.00945625	11.1265	grad	Crude	Nucleoside diphosphate kinase 2/1	NME2/NME1	257.603	171.57	2678.46	2096.72		214.586	2387.59		11.1265		0.618796
F1SFX1	4	4	21.6152	0.0284059	4.90287	Crude	grad	UEV And Lactate/Malate Dehydrogenase Domains	UEVLD	13891.9	9250.87	2785.92	1934.34		11571.4	2360.13		0.203962		0.0113433
I3LR69	4	4	30.9298	0.054464	6.66876	grad	Crude	Ferritin Heavy Chain 1	FTH1	305.97	399.116	3289.21	1412.83		352.543	2351.02		6.66876		0.370882
F1S902	4	4	48.4122	0.00417631	11.7415	Crude	grad	Cartilage Oligomeric Matrix Protein	COMP	28414.8	26533.9	2703.71	1976.15		27474.4	2339.93		0.0851678		0.0047366
Q5IZV0	2	2	10.8171	0.0892829	1.66279	Crude	grad	Heat shock protein 27kDa	HSPB1	4255.96	3461.82	2614.69	2026.77		3858.89	2320.73		0.601399		0.0334467
F1RIP3;Q9GLE7	3	3	19.5235	0.0228764	28.25	grad	Crude	Ferritin Light chain	FTL	96.3486	65.8719	3283.4	1299.33		81.1102	2291.37		28.25		1.57112
F1SRC2	14	14	112.694	0.00179108	10.6143	Crude	grad	Chondroadherin Like	CHADL	23978.5	24310	2501.6	2047.8		24144.3	2274.7		0.0942129		0.00523964
F1SGG2	8	6	54.5406	0.0269048	3.33278	Crude	grad	Keratin 8	KRT8	5969.5	8870.85	2248.02	2204.83		7420.18	2226.43		0.30005		0.0166872
F1RHW4	4	4	22.766	0.162801	7.1517	grad	Crude	Related RAS Viral (R-Ras) Oncogene Homolog	RRAS	279.602	340.593	3661.86	773.594		310.097	2217.73		7.1517		0.397741
B9V4F1;C4MQ03	3	3	21.0657	0.0193824	11.3263	grad	Crude	ADP-ribosylation factor 6	ARF6	232.078	146.76	2678.91	1611.9		189.419	2145.41		11.3263		0.629908
F1S9G9	3	3	23.7178	0.0369953	11.2111	grad	Crude	BRO1 Domain And CAAX Motif Containing	BROX	271.3	111.27	2589.74	1699.29		191.285	2144.52		11.2111		0.623503
F2Z5W2;L7X1L8	3	3	17.29	0.291715	8.55874	grad	Crude	Cell division cycle 42	CDC42	0.0671318	497.53	2502.35	1756.46		248.799	2129.4		8.55874		0.475993
I3L677	2	2	11.4805	0.499794	1.19275	grad	Crude	Glucose-6-phosphate Dehydrogenase	G6PD	1290.49	2123.08	2119.08	1952.45		1706.78	2035.76		1.19275		0.0663346
B2CZR7	2	2	14.4524	0.018844	11.1131	grad	Crude	Cofilin-2	CFL2	236.215	125.32	2260.91	1756.87		180.767	2008.89		11.1131		0.618054
F1S441	3	3	17.5848	0.00594477	5.71107	grad	Crude	Calnexin	CANX	332.235	370.445	2252.03	1761.02		351.34	2006.53		5.71107		0.31762
F1SE87	2	2	12.2466	0.0034443	13.6364	grad	Crude	Charged Multivesicular Body Protein 5	CHMP5	145.888	146.25	2294.33	1689.37		146.069	1991.85		13.6364		0.758384
K9J6J2;F1SMD7	3	3	19.0068	0.00517273	20.0523	grad	Crude	Erythrocyte band 7 integral membrane protein (Stomatin)	STOM	90.9061	99.9275	2308.81	1517.85		95.4168	1913.33		20.0523		1.11521
F1SPK7	2	2	20.0724	0.0451884	7.5888	grad	Crude	Retinol Dehydrogenase 5	RDH5	307.414	190.458	1225.97	2552.28		248.936	1889.13		7.5888		0.42205
B8XVN4;Q4U312	4	4	46.9892	0.00386591	8.94687	Crude	grad	Noggin	NOG	13854	18184.2	1798.8	1782.14		16019.1	1790.47		0.111771		0.00621612
F1SB67;F8UQW4;H6WKX8;Q95LC9	2	2	22.6506	0.00445743	42.2982	Crude	grad	Insulin Like Growth Factor 2 Receptor	IGF2R	84455.7	63098.7	2096.86	1391.57		73777.2	1744.22		0.0236417		0.00131483
F1RP17	3	3	16.3901	0.0303701	4.22422	grad	Crude	Chaperonin Containing TCP1 Subunit 3	CCT3	505.885	303.828	1816.25	1604.16		404.856	1710.2		4.22422		0.234929
A0A024A2N6;M3VH74;F1RQ14;I3L7D4	3	3	19.5261	0.011316	17.6146	grad	Crude	CD2-associated protein	CD2AP	72.4729	121.633	1997.65	1421.44		97.0529	1709.55		17.6146		0.979633
F1RGJ2	6	6	34.8175	0.0155819	3.16104	grad	Crude	Catenin Alpha 1	CTNNA1	595.158	482.166	1873.02	1532.44		538.662	1702.73		3.16104		0.175801
I3LA66	2	2	10.2626	0.00446793	4.74671	Crude	grad	KIAA0586	KIAA0586	8389.88	7280.66	1777.11	1524.24		7835.27	1650.67		0.210672		0.0117165
G0Z3A1	2	2	10.4013	0.0201975	4.1104	grad	Crude	Phosphoglucomutase 1	PGM1	382.243	409.9	1946.54	1309.49		396.072	1628.01		4.1104		0.228599
F2Z5E2;Q19AZ5;A7YB36;Q9GMD6	6	6	37.4135	0.0233586	4.2658	Crude	grad	Serpin Family C Member 1 (Antithrombin III)	SERPINC1	6800.65	7037.91	1987.22	1256.85		6919.28	1622.04		0.234423		0.0130374
I3LLI8	3	3	17.9153	0.00169812	3.27249	grad	Crude	14-3-3 Epsilon	YWHAE	469.044	505.551	1644.82	1544.54		487.297	1594.68		3.27249		0.181999
F1RFW5;I3L5L9	2	2	11.6642	0.00886934	19.4834	grad	Crude	Ras-related protein Rab-13	RAB13	99.8512	63.1818	1849.5	1326.94		81.5165	1588.22		19.4834		1.08357
F2Z4Y1	3	3	17.4456	0.104686	2.22918	grad	Crude	14-3-3 Eta	YWHAH	548.996	826.186	1828.29	1237.23		687.591	1532.76		2.22918		0.123975
A0PFK6;A9XFX7;Z4YP73	2	2	12.3743	0.0241356	27.2872	grad	Crude	F-actin capping protein subunit alpha 2	CAPZA2	29.7076	81.755	1803.37	1238.12		55.7313	1520.75		27.2872		1.51757
F1SK55;Q9TU79	2	2	12.6022	0.00754767	9.81168	grad	Crude	Coxsackie Virus And Adenovirus Receptor	CXADR	180.741	127.858	1666.31	1361.56		154.299	1513.93		9.81168		0.545675
F1RHL9	3	3	17.4549	0.00260734	22.8873	grad	Crude	Actinin Alpha 2	ACTN2	56.5809	75.5141	1617.91	1405.39		66.0475	1511.65		22.8873		1.27288
F1S7L8;F1SNE5	3	3	17.1009	0.0274002	17.6473	grad	Crude	SH3 Domain Containing GRB2 Like 1, Endophilin A2	SH3GL1	122.839	47.8318	1758.07	1253.82		85.3355	1505.94		17.6473		0.981453
F1RGX4;K7GLP2;K7GM56;K7GQP8	2	2	13.6209	0.284522	1.17732	Crude	grad	Hemoglobin Subunit Alpha	HBA	1876.42	1636.22	1627.28	1356.29		1756.32	1491.79		0.849384		0.0472384
A5YV76;Q58G70;Q58GK8;I3LC73;F8SM59;I3LCW1	5	5	28.3152	0.00199401	12.2836	grad	Crude	Fatty acid synthase	FASN	132.872	107.321	1526.99	1423.45		120.096	1475.22		12.2836		0.683153
F1S733;F1SPU7;I3LPH8	3	3	18.1169	0.0120623	20.8097	grad	Crude	Utrophin	UTRN	54.8948	83.7336	1809.66	1075.16		69.3142	1442.41		20.8097		1.15733
F1RRN0	2	2	11.8686	0.0527258	13.2961	grad	Crude	Protein Tyrosine Kinase 7 (Inactive)	PTK7	85.398	130.908	2157.56	718.472		108.153	1438.02		13.2961		0.739462
F1SLA0;Q0QEM6;K7GLT8;Q29235	10	10	62.5741	0.108578	4.52781	Crude	grad	ATP Synthase, H+ Transporting, Mitochondrial F1 Complex, Beta Polypeptide	ATP5B	6389.62	6449.97	2184.34	651.373		6419.79	1417.86		0.220857		0.0122829
I3L955	3	3	17.0382	0.0540278	10.4924	grad	Crude	ATP Binding Cassette Subfamily C Member 4	ABCC4	206.931	62.8251	1588.81	1241.58		134.878	1415.2		10.4924		0.583534
F1RJH8	5	5	37.2177	0.101276	2.92637	Crude	grad	Argininosuccinate Lyase	ASL	3613.23	3841.88	1752.75	794.816		3727.55	1273.78		0.34172		0.0190047
F1S288	3	3	16.2927	0.0018884	24.5777	grad	Crude	Syntrophin Beta 1	SNTB1	55.698	47.9223	1421.82	1124.93		51.8102	1273.37		24.5777		1.36688
F1SL01;I3LNI2;Q6QAR1	2	2	12.3198	0.0097251	24.0666	grad	Crude	TRK-Fused Gene Protein	TFG	68.4937	36.9097	1374.74	1161.97		52.7017	1268.35		24.0666		1.33846
I3LRS5	6	6	50.8681	0.00408561	14.6828	Crude	grad	Aldehyde Dehydrogenase 1 Family Member A1	ALDH1A1	17782.2	18808.2	1456.9	1035.16		18295.2	1246.03		0.068107		0.00378776
I3LTV1;F1SR94	5	5	38.2619	0.0131285	8.45939	Crude	grad	Aldehyde Dehydrogenase Family 1 Member A3	ALDH1A3	10896	9706.46	1508.56	926.887		10301.2	1217.72		0.118212		0.00657433
F1SHN1;K7GK71;K7GL63	2	2	11.5852	0.0708442	3.76717	grad	Crude	Contactin 1	CNTN1	229.054	416.796	1492.7	940.329		322.925	1216.51		3.76717		0.209511
F1SB33	2	2	11.4188	0.0184007	2.80971	grad	Crude	Synaptophysin Like 1	SYPL1	477.128	385.496	1325.68	1098.04		431.312	1211.86		2.80971		0.156261
F1SHW8	2	2	12.37	0.0573591	13.6305	grad	Crude	Signal Transducing Adaptor Molecule 2	STAM2	44.0308	124.918	1602.78	700.069		84.4742	1151.43		13.6305		0.758058
F1RF45	2	2	10.88	0.0229374	6.33525	grad	Crude	Homer Scaffolding Protein 1	HOMER1	128.747	229.675	1167.85	1102.84		179.211	1135.35		6.33525		0.352334
K7GPY8;K7GQB6;K7GS54;K7GLP9	2	2	18.965	0.00679163	10.9584	Crude	grad	Spermine Synthase	SMS	14679.1	10189.4	1219.1	1050.26		12434.3	1134.68		0.0912545		0.0050751
I3LBB2	3	3	17.6501	0.00203825	10.0029	grad	Crude	Vacuolar protein sorting-associated protein 35	VPS35	117.349	106.725	1224.1	1017.29		112.037	1120.7		10.0029		0.55631
F1RH60;I3LK24	2	2	10.6204	0.0404681	4.19551	grad	Crude	Adaptor Related Protein Complex 2 Alpha 1 Subunit	AP2A1	324.878	192.177	1246.11	923.202		258.528	1084.65		4.19551		0.233333
F1RWX8;K7GRY0	3	3	15.7851	0.00118824	7.89952	grad	Crude	Ubiquitin Like Modifier Activating Enzyme 1	UBA1	144.261	125.143	1057	1071.16		134.702	1064.08		7.89952		0.439331
B5APU3	2	2	11.2984	0.0304926	24.6875	grad	Crude	Actin-related protein 2	ACTR2	35.5777	49.8889	1563.38	546.572		42.7333	1054.98		24.6875		1.37299
G9JM01;F1S9C5;I3LK77	2	2	14.2358	0.00353997	22.6011	grad	Crude	Tumor Susceptibility Gene 101	TSG101	52.7067	37.9337	1114.39	934.184		45.3202	1024.29		22.6011		1.25696
F2Z5D2;B5APU4	3	3	16.5956	0.00114912	14.4037	grad	Crude	Actin-Related Protein 3	ACTR3	63.7315	75.673	1033.02	974.912		69.7022	1003.97		14.4037		0.801057
I3LIM2	8	8	69.6974	0.0126296	12.505	Crude	grad	UDP-glucose 6-dehydrogenase	UGDH	12765.4	12264.3	1283.72	717.852		12514.9	1000.79		0.0799678		0.0044474
F1ST88;I3LRZ5	2	2	14.0236	0.0751161	13.416	grad	Crude	Glioma Pathogenesis Related 2	GLIPR2	112.318	29.4705	1329.63	572.612		70.8944	951.119		13.416		0.746128
F1RFY1	3	3	18.2407	0.00635619	16.5404	grad	Crude	Profilin 1	PFN1	50.9043	62.3854	1121.08	752.775		56.6449	936.928		16.5404		0.919891
I3LD66	2	2	12.3548	0.00571758	14.4037	grad	Crude	Integrin Subunit Alpha 6	ITGA6	61.9432	67.0382	1109.78	748.027		64.4907	928.902		14.4037		0.801058
I3L929	2	2	10.929	0.020853	23.5312	grad	Crude	Aldo-Keto Reductase Family 1 Member A1	AKR1A1	52.5242	23.375	1103.91	682.09		37.9496	892.999		23.5312		1.30868
F1SQI6	2	2	10.6646	0.012447	6.32139	Crude	grad	Stonin 1	STON1	5354.65	4186.51	880.422	628.924		4770.58	754.673		0.158193		0.00879789
F1S434;K7GRR9	3	3	16.9853	0.097496	1.8255	grad	Crude	C-Type Lectin Domain Family 18 Member B	CLEC18B	470.025	350.792	644.1	854.3		410.409	749.2		1.8255		0.101525
E7D6R2	3	3	19.2071	0.0472562	2.40443	Crude	grad	Betaine homocysteine methyltransferase	BHMT	2043.56	1513.26	833.503	645.77		1778.41	739.637		0.415898		0.0231301
F1RUI1;K7GLL2;K7GMY3;K7GND4;K7GNR6;K7GP28;K7GQI9;K7GRM6	2	2	21.6407	0.023292	2.99698	Crude	grad	Hydroxysteroid 17-Beta Dehydrogenase 10	HSD17B10	2510.56	1859.83	786.146	672.117		2185.19	729.131		0.333669		0.018557
I3LEX0	3	3	17.3969	0.00213653	2.00095	Crude	grad	Ribosomal Protein S9	RPS9	1433.9	1410.39	688.672	732.796		1422.15	710.734		0.499762		0.0277942
F1S232	5	5	36.024	0.000292791	4.71809	Crude	grad	Aldehyde Dehydrogenase 9 Family Member A1	ALDH9A1	3187.25	3321.78	678.302	701.289		3254.51	689.795		0.21195		0.0117876
I3LJW4	3	3	16.2982	0.101061	2.07871	grad	Crude	Aconitase 1	ACO1	304.29	344.562	830.204	518.572		324.426	674.388		2.07871		0.115607
E7EI20	2	2	15.0251	0.0402264	3.60792	grad	Crude	Rho GDP dissociation inhibitor alpha	ARHGDIA	234.704	138.585	719.096	627.7		186.645	673.398		3.60792		0.200654
I3LBZ1	4	4	24.0721	0.177623	1.72137	Crude	grad	Collagen Type XVIII Alpha 1 Chain	COL18A1	1137.41	1118.78	837.335	473.358		1128.1	655.347		0.580932		0.0323084
I3LM05	2	2	12.424	0.0433033	7.87723	grad	Crude	LDL Receptor Related Protein 1	LRP1	102.074	60.4384	856.173	423.972		81.256	640.072		7.87723		0.438091
F1SNL7	3	3	17.0697	0.201812	1.81968	grad	Crude	CNDP Dipeptidase 2 (Metallopeptidase M20 Family)	CNDP2	420.576	282.584	487.032	792.496		351.58	639.764		1.81968		0.101201
F1SEX0;A0A0D5CDB2	2	2	11.1825	0.124869	4.02175	grad	Crude	Dimethylarginine Dimethylaminohydrolase 1	DDAH1	142.736	154.854	873.287	323.546		148.795	598.417		4.02175		0.223669
F1SP93	2	2	15.7661	0.028935	1.96066	grad	Crude	ATPase H+ Transporting V1 Subunit A	ATP6V1A	284.684	282.867	492.203	620.572		283.776	556.388		1.96066		0.109042
F1SEH4	2	2	11.5274	0.0399769	3.00268	Crude	grad	HtrA Serine Peptidase 1	HTRA1	1929.34	1396.72	641.139	466.557		1663.03	553.848		0.333036		0.0185217
F1RGX7	2	2	11.1596	0.372132	1.40109	Crude	grad	Hemoglobin Subunit Zeta	HBZ	577.22	957.384	602.611	492.68		767.302	547.645		0.713729		0.0396939
F1SG41;F1SG42	2	2	12.5833	0.0200705	4.66843	Crude	grad	Aldehyde Dehydrogenase 1 Family Member L2	ALDH1L2	2042.61	2870.64	599.94	452.503		2456.63	526.221		0.214205		0.011913
F1RMZ8	2	2	10.5581	0.0991779	1.92405	grad	Crude	ATPase H+ Transporting V1 Subunit B2	ATP6V1B2	233.468	291.939	599.624	411.282		262.703	505.453		1.92405		0.107006
F1RV50	2	2	11.7347	0.529476	1.36732	Crude	grad	Tweety Family Member 2	TTYH2	597.732	734.026	784.255	189.737		665.879	486.996		0.731358		0.0406743
A5GHL0	2	2	12.3427	0.0212988	5.98706	grad	Crude	RAB22A, member RAS oncogene family	RAB22A	66.4627	93.2642	573.972	382.322		79.8634	478.147		5.98706		0.332969
F1S0K7	4	4	33.1345	0.0913864	8.19801	Crude	grad	Keratin 35	KRT35	4253.21	3165.32	165.149	739.77		3709.27	452.46		0.121981		0.00678395
F1SUG3	2	2	11.0145	0.0291188	7.5488	grad	Crude	VPS26, Retromer Complex Component A	VPS26A	55.0804	64.0062	594.76	304.202		59.5433	449.481		7.5488		0.419826
G9F6X9;I3LJE2	2	2	10.1988	0.0247517	4.92345	grad	Crude	Dihydropyrimidinase-like 2	DPYSL2	65.869	107.601	390.732	463.338		86.735	427.035		4.92345		0.273817
F1SVA2	8	8	50.7839	0.00584811	21.7759	Crude	grad	Tubulointerstitial Nephritis Antigen Like 1	TINAGL1	9011.81	7741.37	299.214	470.131		8376.59	384.672		0.0459223		0.00255396
F1SEC6	8	8	45.9088	0.000441747	12.2865	Crude	grad	Carboxypeptidase X, M14 Family Member 2	CPXM2	4691.24	4552.53	357.164	395.191		4621.89	376.177		0.0813904		0.00452652
F1SIR8;F1SIR7	3	3	19.0343	0.238623	4.51811	Crude	grad	Thrombospondin Type 1 Domain Containing 4	THSD4	1697.49	1506.16	662.673	46.3954		1601.82	354.534		0.221332		0.0123093
B3CL06	6	6	35.9962	0.000372589	30.0653	Crude	grad	Serotransferrin OS=Sus scrofa GN=TF PE=1 SV=1	TF	9835.57	10715.4	358.791	324.752		10275.5	341.772		0.0332609		0.0018498
F1SN67	5	5	26.9445	0.00554629	13.3555	Crude	grad	Fibrillin-1	FBN1	3291.74	4520.84	324.687	260.285		3906.29	292.486		0.0748756		0.0041642
F1RYL9	2	2	10.8814	0.292855	2.29988	grad	Crude	Ubiquitin Specific Peptidase 8	USP8	208.92	43.9997	312.893	268.791		126.46	290.842		2.29988		0.127907
D7RK08;K7GLH0	2	2	10.8465	0.0203104	8.57988	grad	Crude	Transferrin receptor (CD71)	TFRC	32.9462	34.6613	375.444	204.62		33.8037	290.032		8.57988		0.477168
F1SC45;K7GQ29;K7GQ36;K7GKC9	2	2	17.1974	0.0175064	12.0176	Crude	grad	Ectonucleoside triphosphate diphosphohydrolase 1	ENTPD1	3284.12	3582.81	378.745	192.659		3433.47	285.702		0.083211		0.00462777
F1RIF3	3	3	18.6692	0.0263065	17.8126	Crude	grad	Fumarylacetoacetate Hydrolase	FAH	5235.74	4423.27	393.779	148.477		4829.5	271.128		0.05614		0.00312222
F1SV48	5	5	35.6108	0.00531439	71.0813	Crude	grad	Collagen Type VIII Alpha 2 Chain	COL8A2	21130.5	17189.3	347.451	191.647		19159.9	269.549		0.0140684		0.000782412
F1SMV6;I3LRH2	4	4	22.1638	0.00605081	8.00323	Crude	grad	Nucleolin	NCL	2315.19	1920.27	299.688	229.53		2117.73	264.609		0.12495		0.00694905
F1SDR7;F1SA98	2	2	12.5564	0.533092	18.2321	grad	Crude	14-3-3 Beta	YWHAB	6.30898	17.3867	425.591	6.42896		11.8478	216.01		18.2321		1.01397
D3K5N3	4	4	23.8826	0.00664831	16.6995	Crude	grad	Midkine (Neurite Growth-Promoting Factor 2)	MDK	3306.87	3788.34	258.915	165.959		3547.6	212.437		0.0598819		0.00333032
I3LBG0	2	2	11.7168	0.00783705	15.2172	Crude	grad	Protein Phosphatase 4 Regulatory Subunit 2	PPP4R2	2843.38	3313.22	248.455	156.126		3078.3	202.29		0.065715		0.00365473
I3LRT4;Q15I70	5	5	38.2012	0.0168016	31.9242	Crude	grad	Aldehyde Dehydrogenase 8 Family Member A1	ALDH8A1	6052.76	5856.15	267.99	105.047		5954.45	186.519		0.0313242		0.00174209
F1RLC4	3	3	17.7865	0.00946541	15.0217	Crude	grad	Lysyl Oxidase	LOX	2678.04	2653.86	224.088	130.858		2665.95	177.473		0.0665702		0.00370229
F1RN32;K7GQB9;M1TFP4	3	3	19.1958	0.0149732	10.9008	Crude	grad	Growth Arrest Specific 6	GAS6	1450.24	1325.46	90.5141	164.119		1387.85	127.316		0.0917364		0.00510191
F1SGI8;I3LDK1	2	2	14.8044	0.0249877	55.9839	Crude	grad	Keratin 82	KRT82	3027.21	9849.23	138.555	91.448		6438.22	115.001		0.0178623		0.000993408
I3LKF5;D2WK95;F1S9J2;I3LF40	2	2	10.5934	0.0153205	205.212	Crude	grad	Thyroid peroxidase	TPO	2726.57	2217.08	19.2494	4.84103		2471.83	12.0452		0.00487301		0.000271012
I3LK01;F1RR02	2	2	13.5109	0.0527464	260.65	Crude	grad	Keratin 86	KRT86	4818.67	584.805	3.97641	16.7543		2701.74	10.3654		0.00383656		0.000213369
I3LVS6	2	2	13.0044	0.00904465	675.06	Crude	grad	Keratin 81	KRT81	5085.51	4989.86	11.7418	3.18338		5037.68	7.46258		0.00148135		8.23851e-05
F1RJ89	3	3	16.2942	0.00017349	Infinity	Crude	grad	Regulator Of Cell Cycle	RGCC	12416.3	9543.4	1	1		10979.8	1		9.10761e-05		5.06518e-06
I3L6R1	1	1	5.4696	0.00849243	6.47253	grad	Crude	Uncharacterized protein OS=Sus scrofa GN=CRTAP PE=1 SV=1		40806.1	57732.4	312693	325100		49269.2	318896		6.47253		0.359969
I3LG08	1	1	11.1822	0.0049988	2.93429	Crude	grad	Uncharacterized protein (Fragment) OS=Sus scrofa PE=4 SV=2		144935	144455	53081.1	45542.7		144695	49311.9		0.340798		0.0189534
F1RII3;I2E6E0;K7GR54	1	1	11.441	0.011162	1.69444	Crude	grad	4-1BB variant 1 OS=Sus scrofa GN=TNFRSF9 PE=2 SV=2		61928.2	67776	39551.6	36995.5		64852.1	38273.5		0.590166		0.032822
I3LP24;K9J6M3	1	1	6.4152	0.0178324	14.6138	grad	Crude	Uncharacterized protein OS=Sus scrofa PE=4 SV=1		2292.53	1256.91	31281.3	20589.5		1774.72	25935.4		14.6138		0.812744
F1STW7	1	1	11.3744	0.0179416	2.43475	Crude	grad	Uncharacterized protein OS=Sus scrofa GN=USP35 PE=3 SV=1		59343.5	46830.7	22215.5	21392.3		53087.1	21803.9		0.410719		0.0228421
F1SMS8	1	1	6.0183	0.0264643	3.01259	Crude	grad	Uncharacterized protein OS=Sus scrofa GN=LMAN1 PE=1 SV=1		74724.1	52192.9	20665	21463.8		63458.5	21064.4		0.33194		0.0184608
D5K8A1;F1S6E2	1	1	12.7062	0.0574492	2.63478	Crude	grad	Spermatogenesis associated 6 OS=Sus scrofa GN=SPATA6 PE=2 SV=1		37599.6	57497.2	20004.2	16088.7		47548.4	18046.5		0.379539		0.021108
A8CYB8;B9WZD6;V9NZW8	1	1	5.2262	0.403156	1.27137	Crude	grad	DEAD/H (Asp-Glu-Ala-Asp/His) box polypeptide OS=Sus scrofa GN=RIG-I PE=2 SV=1		21013.4	14197	15013.3	12681.5		17605.2	13847.4		0.786553		0.043744
M3UZ46	1	1	10.8898	0.00713758	14.5048	grad	Crude	HEAT repeat containing 3 (Fragment) OS=Sus scrofa GN=HEATR3 PE=2 SV=1		589.073	739.257	11493.5	7773.62		664.165	9633.55		14.5048		0.80668
F1RYA4	1	1	11.9066	0.00187911	10.6217	Crude	grad	Uncharacterized protein OS=Sus scrofa GN=NAP1L4 PE=1 SV=2		83475.7	99451.5	9068.94	8153.05		91463.6	8610.99		0.0941467		0.00523595
F1S8U0	1	1	5.0886	0.00237663	37.0157	grad	Crude	Uncharacterized protein OS=Sus scrofa GN=DPCD PE=4 SV=1		186.81	250.528	8887.8	7300.55		218.669	8094.17		37.0157		2.05862
F1RGG8	1	1	5.4612	0.0415869	4.33651	grad	Crude	Uncharacterized protein OS=Sus scrofa GN=MZB1 PE=1 SV=1		1034.32	1907.64	5833.55	6924.29		1470.98	6378.92		4.33651		0.241174
I3L9K0	1	1	5.1636	0.00139752	8.07068	Crude	grad	Uncharacterized protein OS=Sus scrofa PE=4 SV=1		50277.9	45278.9	6263.13	5576.87		47778.4	5920		0.123905		0.00689097
B8XSK4;F1SV94	1	1	11.8224	0.00027111	22.5586	Crude	grad	Tyrosine-protein kinase OS=Sus scrofa GN=LCK PE=2 SV=1		116510	117089	5442.87	4912.32		116799	5177.6		0.044329		0.00246535
F2Z5B1	1	1	5.3551	0.0277494	7.5731	grad	Crude	Leukocyte elastase inhibitor OS=Sus scrofa GN=SERPINB1 PE=1 SV=1		854.185	463.012	5824.21	4151.06		658.599	4987.63		7.5731		0.421177
F1SFQ4	1	1	10.9444	0.345545	1.27371	grad	Crude	Uncharacterized protein OS=Sus scrofa GN=PCBP2 PE=1 SV=2		4265.68	3469.98	5713.82	4139.15		3867.83	4926.48		1.27371		0.070837
Q6UV40	1	1	8.2127	0.0241895	3.44445	grad	Crude	Fructose-bisphosphate aldolase A (Fragment) OS=Sus scrofa GN=ALDOA PE=4 SV=1		1569.27	1157.02	5275.15	4115.43		1363.14	4695.29		3.44445		0.191563
F1S483	1	1	5.9359	0.42265	Infinity	grad	Crude	Uncharacterized protein OS=Sus scrofa PE=1 SV=2		1	1	8944.4	0		1	4472.2		4472.2		248.721
F1SE25	1	1	5.3118	0.00409313	269.816	grad	Crude	Phosphate transporter OS=Sus scrofa GN=SLC20A2 PE=1 SV=2		12.8155	19.2831	5567.98	3092.72		16.0493	4330.35		269.816		15.0058
F1RPC0;Q28850	1	1	5.6661	0.00330081	27.2539	grad	Crude	Zona pellucida sperm-binding protein 2 OS=Sus scrofa GN=ZP2 PE=4 SV=1		127.964	175.373	3690.99	4576.15		151.669	4133.57		27.2539		1.51572
I3LQP2	1	1	11.402	0.0525327	1.92103	grad	Crude	Uncharacterized protein OS=Sus scrofa GN=PHLDB2 PE=4 SV=1		2362.8	1754.5	4165.9	3743.54		2058.65	3954.72		1.92103		0.106838
F1S981	1	1	5.7672	0.0130549	212.426	grad	Crude	Uncharacterized protein OS=Sus scrofa GN=SPON1 PE=1 SV=2		25.8915	8.14679	4535.87	2694.76		17.0192	3615.32		212.426		11.8141
F2Z5B2	1	1	7.6103	0.0154149	9.54741	grad	Crude	Uncharacterized protein OS=Sus scrofa GN=TUBB2B PE=1 SV=1		372.098	231.102	3328.7	2430.3		301.6	2879.5		9.54741		0.530978
M3VJZ7	1	1	5.6366	7.99932e-06	Infinity	grad	Crude	LIM and SH3 protein 1 OS=Sus scrofa GN=LASP1 PE=2 SV=1		1	1	2733.89	2604.34		1	2669.11		2669.11		148.442
F1SV18	1	1	10.8796	0.0046922	18.1133	grad	Crude	Uncharacterized protein OS=Sus scrofa GN=KDELC2 PE=1 SV=2		123.078	167.515	2962.93	2300.66		145.296	2631.8		18.1133		1.00737
I3LKU0	1	1	12.6422	0.00397068	24.1921	grad	Crude	Uncharacterized protein OS=Sus scrofa GN=RAC3 PE=1 SV=1		114.569	93.6582	2951.67	2085.78		104.114	2518.73		24.1921		1.34544
Q8SPA4	1	1	7.3184	0.0346643	2.72556	Crude	grad	MHC class I antigen OS=Sus scrofa GN=SLA-B PE=2 SV=1	SLA-B	7747.73	5965.4	2866.98	2164.33		6856.57	2515.66		0.366897		0.0204049
F1S3E6	1	1	10.4746	0.0170563	54.7984	grad	Crude	Uncharacterized protein OS=Sus scrofa PE=4 SV=1		21.2317	60.3098	2584.94	1883.41		40.7708	2234.17		54.7984		3.04761
B5LZ26;F1SPN9	1	1	5.5213	0.0190862	1153.99	grad	Crude	Hyaluronidase OS=Sus scrofa GN=HYAL1 PE=2 SV=1		3.54767	0	2564.14	1529.85		1.77383	2046.99		1153.99		64.1791
B9ZSM8;K7GL43	1	1	6.3539	0.000597615	159.771	grad	Crude	CD90 protein OS=Sus scrofa GN=CD90 PE=1 SV=1	CD90	10.0451	12.8908	1832.8	1831.67		11.4679	1832.24		159.771		8.88562
A2T1K6;A2T1K7	1	1	10.7022	0.0286167	2.75165	Crude	grad	CD72 antigen transcript variant 2 OS=Sus scrofa GN=CD72 PE=2 SV=1	CD72	5225.19	4528.42	2056.41	1488.23		4876.81	1772.32		0.363419		0.0202115
I3LCN1	1	1	6.0087	0.0784149	7.03364	grad	Crude	Uncharacterized protein OS=Sus scrofa GN=ENO2 PE=1 SV=1		243.993	257.001	2629.34	894.47		250.497	1761.91		7.03364		0.391175
F1SJF6	1	1	5.5906	0.128111	3.61948	grad	Crude	Inhibitor of growth protein OS=Sus scrofa GN=ING3 PE=3 SV=1		670.365	294.41	2291.42	1200.57		482.388	1745.99		3.61948		0.201297
Q860V3	1	1	15.6734	0.0014051	63.2297	grad	Crude	MHC class I antigen OS=Sus scrofa GN=SLA-1 PE=2 SV=1	SLA-1	31.0451	23.4178	1836.56	1607.11		27.2314	1721.83		63.2297		3.51651
K9J6J4	1	1	5.3543	0.00469175	19.5209	Crude	grad	Caspase-7 isoform alpha OS=Sus scrofa GN=CASP7 PE=2 SV=1		23461.3	32472	1608.12	1257.18		27966.6	1432.65		0.0512271		0.00284899
F1RYZ1;K7GRT9	1	1	6.255	0.444422	1.60992	grad	Crude	CD151	CD151	0	1757.19	1256.76	1572.16		878.593	1414.46		1.60992		0.0895353
F2Z5M2;K7GMM3	1	1	5.8339	0.00526267	17.3407	grad	Crude	Protein S100-A10 OS=Sus scrofa GN=S100A10 PE=1 SV=1		80.1338	81.3651	1684.84	1115.65		80.7494	1400.25		17.3407		0.964399
I3LHF2	1	1	6.1885	0.778506	3.59419	Crude	grad	Uncharacterized protein OS=Sus scrofa PE=4 SV=1		29.2176	9763	1459.21	1265.25		4896.11	1362.23		0.278227		0.0154735
F1RK61	1	1	5.0393	0.00255674	13.0245	Crude	grad	Uncharacterized protein OS=Sus scrofa GN=UFD1L PE=1 SV=1		18930.6	14754.7	1246.73	1339.56		16842.7	1293.15		0.0767781		0.00427
F1SR79	1	1	5.0656	0.224453	1.4707	Crude	grad	Uncharacterized protein OS=Sus scrofa GN=DNAJB2 PE=1 SV=1		2140.96	1657.6	1051.39	1531.43		1899.28	1291.41		0.679949		0.0378153
F1RQR1	1	1	5.1767	0.0252735	4.29024	Crude	grad	Mitogen-activated protein kinase kinase kinase kinase OS=Sus scrofa GN=MAP4K2 PE=3 SV=2		4209.41	6667.74	1304.85	1230.48		5438.58	1267.66		0.233087		0.0129631
F1RNK3;M3UZ75	1	1	13.014	0.0749171	76.2623	grad	Crude	Uncharacterized protein OS=Sus scrofa GN=MYADM PE=1 SV=1		27.8353	5.082	348.644	2161.7		16.4586	1255.17		76.2623		4.24131
F1REZ8;F1RT85;I3L726;I3LAV9;I3LLG8;I3LS32	1	1	5.661	0.0196316	65.9493	grad	Crude	Uncharacterized protein OS=Sus scrofa GN=TOX3 PE=4 SV=2		8.73373	27.2739	1458.27	916.406		18.0038	1187.34		65.9493		3.66776
F1RGF2	1	1	7.8232	0.00517019	13.712	grad	Crude	Uncharacterized protein OS=Sus scrofa GN=CYSTM1 PE=1 SV=1		91.3999	63.2581	1111.09	1009.58		77.329	1060.33		13.712		0.76259
I3L8L8	1	1	7.0889	0.00116398	92.5035	grad	Crude	Sodium/potassium-transporting ATPase subunit alpha OS=Sus scrofa GN=ATP1A4 PE=1 SV=1		12.01	10.8791	1212.26	905.053		11.4445	1058.66		92.5035		5.14457
F1SMP2	1	1	6.5793	0.0545617	210.992	grad	Crude	Uncharacterized protein OS=Sus scrofa GN=PTPRD PE=1 SV=1		9.95767	0	1125.8	975.198		4.97884	1050.5		210.992		11.7343
F1RFB0;I3LSL6	1	1	5.5617	0.0334754	6.46583	grad	Crude	Uncharacterized protein OS=Sus scrofa GN=LOC100739113 PE=4 SV=1		214.094	109.055	1173.76	915.666		161.575	1044.71		6.46583		0.359596
K7GL05;K7GM61	1	1	5.7386	0.01006	6.70925	grad	Crude	Uncharacterized protein OS=Sus scrofa GN=SLC44A1 PE=1 SV=1		131.442	179.926	1161.26	927.785		155.684	1044.52		6.70925		0.373134
F1SJM5;F2Z519;I3LH60	1	1	5.7523	0.000114195	31.7314	grad	Crude	Uncharacterized protein OS=Sus scrofa PE=4 SV=2		31.6187	31.9942	1046.05	972.479		31.8065	1009.27		31.7314		1.76474
F1SEV8;I3LHF0;I3LT08	1	1	5.3991	0.612718	187.552	grad	Crude	Uncharacterized protein OS=Sus scrofa GN=EEF1D PE=1 SV=2		0	10.3805	1946.89	0		5.19026	973.445		187.552		10.4307
A7YB43;F1RII5;F1RII6;F1RII7	1	1	6.7775	0.00433128	1.43954	Crude	grad	Beta-globin (Fragment) OS=Sus scrofa PE=2 SV=1		1321.11	1364.3	949.414	916.045		1342.7	932.729		0.694665		0.0386337
F1RV14	1	1	5.1033	0.00477745	707.699	grad	Crude	Uncharacterized protein OS=Sus scrofa GN=PRKCA PE=1 SV=2		0.89632	1.69978	1242.52	594.735		1.29805	918.629		707.699		39.3586
F1RUC0;I3LLG9;K7GMG4;K7GQM7;K7GRD9	1	1	6.1809	0.0562727	11.9143	grad	Crude	Uncharacterized protein OS=Sus scrofa GN=LAMP2 PE=1 SV=2		31.2944	117.944	927.342	850.733		74.6192	889.037		11.9143		0.662613
A7XXV9;B0FWP7	1	1	5.728	0.297501	1.238	Crude	grad	NAD-dependent protein deacylase sirtuin-5, mitochondrial OS=Sus scrofa GN=SIRT5 PE=2 SV=1		926.816	1239.58	876.214	873.706		1083.2	874.96		0.807755		0.0449232
F1RW31	1	1	5.1605	0.168962	3.97393	Crude	grad	Uncharacterized protein OS=Sus scrofa GN=NUDT9 PE=1 SV=2		4242.71	2703.37	1413.09	334.824		3473.04	873.956		0.25164		0.0139949
C7F841	1	1	5.6448	0.0297151	79.2612	grad	Crude	Bcl-2-related protein A1 OS=Sus scrofa GN=BCL2A1 PE=2 SV=1		3.45264	18.3082	877.871	846.92		10.8804	862.395		79.2612		4.4081
F1SE73	1	1	7.3513	0.00258127	107.396	grad	Crude	Uncharacterized protein OS=Sus scrofa GN=DNAJA1 PE=1 SV=1		6.03491	9.74188	872.599	821.773		7.8884	847.186		107.396		5.97284
Q95HD4	1	1	7.6502	0.0150181	3.36818	grad	Crude	MHC class I antigen heavy chain (Fragment) OS=Sus scrofa PE=2 SV=1		266.657	228.354	939.985	727.299		247.506	833.642		3.36818		0.187321
F1SJQ5	1	1	5.5579	0.0273559	397.024	grad	Crude	NADH-cytochrome b5 reductase OS=Sus scrofa GN=CYB5R3 PE=1 SV=2		0	4.10797	923.604	707.36		2.05399	815.482		397.024		22.0804
F1SGD7	1	1	5.4875	0.178146	2.10113	grad	Crude	Uncharacterized protein OS=Sus scrofa GN=NAP1L1 PE=1 SV=1		299.811	469.709	1027.69	589.173		384.76	808.43		2.10113		0.116854
F1S2F7	1	1	5.598	0.0161959	14.6729	grad	Crude	Secretory carrier-associated membrane protein 1 OS=Sus scrofa GN=SCAMP1 PE=1 SV=2		66.5935	41.6056	990.533	597.061		54.0995	793.797		14.6729		0.816031
I3L767	1	1	5.7252	0.0374797	268.94	grad	Crude	Uncharacterized protein OS=Sus scrofa PE=4 SV=1		5.66209	0	777.687	745.078		2.83105	761.383		268.94		14.9571
F1SCZ4;K7GL09;K7GRA6	1	1	5.4929	0.0723453	48.0137	grad	Crude	Uncharacterized protein OS=Sus scrofa GN=PAPSS2 PE=1 SV=2		2.11163	28.8566	833.781	653.115		15.4841	743.448		48.0137		2.67027
A0ZQ04;F1RN78;K7GLA5;K7GNE9;K7GR16	1	1	5.3446	0.00642232	43.3227	grad	Crude	Putative kin of IRRE-like protein OS=Sus scrofa GN=kirrel PE=4 SV=1		21.5069	11.6761	692.06	745.519		16.5915	718.789		43.3227		2.40939
K7GMR8;Q8WNW8	1	1	5.1403	0.572146	1.20294	Crude	grad	Uncharacterized protein (Fragment) OS=Sus scrofa GN=SERPINE2 PE=1 SV=1		1000.44	722.952	898.128	534.521		861.698	716.325		0.831294		0.0462323
A5A8X5;A5A8X6	1	1	11.282	0.148325	122.411	grad	Crude	G-protein signalling modulator 3 OS=Sus scrofa GN=GPSM3 PE=2 SV=1		3.31982	8.11092	1348.71	50.5407		5.71537	699.623		122.411		6.80786
F1SJY6	1	1	5.0167	0.00027538	Infinity	grad	Crude	Uncharacterized protein OS=Sus scrofa GN=CTNND1 PE=1 SV=2		1	1	754.409	594.034		1	674.222		674.222		37.4967
F1RXQ5;F1RXQ7;K7GQC9;K7GSY3	1	1	6.6465	0.000167835	Infinity	grad	Crude	Tetraspanin OS=Sus scrofa PE=3 SV=2		1	1	602.887	726.324		1	664.605		664.605		36.9619
I3LSB5	1	1	5.03	0.29769	33.706	grad	Crude	Uncharacterized protein OS=Sus scrofa GN=C10orf10 PE=4 SV=1		19.1814	19.5463	38.6148	1266.74		19.3638	652.677		33.706		1.87455
F1SLX0	1	1	5.1531	0.00340846	4.56173	grad	Crude	Uncharacterized protein OS=Sus scrofa GN=M6PR PE=1 SV=2		149.713	127.163	653.901	609.137		138.438	631.519		4.56173		0.2537
F1S193;F1S194	1	1	5.4798	0.0231349	2.95915	grad	Crude	Uncharacterized protein OS=Sus scrofa GN=NIT1 PE=1 SV=2		179.314	224.327	523.042	671.392		201.82	597.217		2.95915		0.164573
F1SM78;F2Z5V6;I3LBF7;Q1HFY1;Q6QAQ4	1	1	6.5104	0.00306186	8.73785	grad	Crude	Uncharacterized protein OS=Sus scrofa GN=MYL12B PE=4 SV=2		70.6285	60.4163	624.67	520.381		65.5224	572.525		8.73785		0.485954
A6YNL5	1	1	5.1693	0.00967992	3.77576	grad	Crude	Calpain 2 OS=Sus scrofa GN=Capn2 PE=2 SV=1		164.728	130.33	591.114	522.951		147.529	557.033		3.77576		0.209988
D0G6X5	1	1	5.9498	0.0191356	403.544	grad	Crude	Glutamine synthetase OS=Sus scrofa GN=GLUL PE=1 SV=1		0	2.63284	600.597	461.87		1.31642	531.233		403.544		22.443
F1S1J3	1	1	5.0126	0.461916	1.74237	grad	Crude	Uncharacterized protein OS=Sus scrofa GN=MPP2 PE=1 SV=2		425.014	168.668	726.343	308.073		296.841	517.208		1.74237		0.0969018
Q56P20	1	1	7.3132	0.131815	10.6113	grad	Crude	ADP-ribosylation factor 4 OS=Sus scrofa GN=ARF4 PE=1 SV=1		9.33457	85.7167	649.58	359.038		47.5256	504.309		10.6113		0.590146
F1SUE3	1	1	5.3581	0.03664	31.7721	grad	Crude	Uncharacterized protein OS=Sus scrofa GN=PPA1 PE=1 SV=2		6.043	25.5281	558.071	445.012		15.7856	501.541		31.7721		1.767
F1RZU5;K7GKC7;K7GKW7	1	1	5.4163	0.081534	79.1336	grad	Crude	Uncharacterized protein OS=Sus scrofa GN=NAA10 PE=1 SV=1		12.3965	0	525.338	455.644		6.19827	490.491		79.1336		4.401
F1RZQ6	1	1	5.5326	0.199229	1.7625	Crude	grad	Uncharacterized protein OS=Sus scrofa GN=SLC25A4 PE=1 SV=1		1059.99	642.466	552.038	413.892		851.227	482.965		0.567375		0.0315545
F1SUP1	1	1	11.9078	0.0502574	150.013	grad	Crude	Uncharacterized protein OS=Sus scrofa GN=AKR7A2 PE=1 SV=2		0	6.41326	584.621	377.449		3.20663	481.035		150.013		8.34293
F1S2Q3	1	1	5.7734	0.0211057	68.59	grad	Crude	Uncharacterized protein OS=Sus scrofa GN=TMED10 PE=1 SV=2		2.92564	10.7285	528.769	407.767		6.82706	468.268		68.59		3.81462
F1SEQ6	1	1	5.2065	0.00429905	80.1231	grad	Crude	Tetraspanin OS=Sus scrofa GN=TSPAN14 PE=1 SV=1		6.69816	4.5851	549.347	354.704		5.64163	452.025		80.1231		4.45604
I3LHT9	1	1	5.4624	0.0505246	149.49	grad	Crude	Uncharacterized protein OS=Sus scrofa GN=STX12 PE=1 SV=1		6.02859	0	313.565	587.649		3.0143	450.607		149.49		8.31386
I3LFZ8	1	1	5.9922	0.135208	34.6436	grad	Crude	Ras-related protein Rab-5B	RAB5B	0	25.8082	507.136	386.951		12.9041	447.044		34.6436		1.9267
F1RIF8	1	1	5.4549	0.0287993	58.2805	grad	Crude	6-phosphogluconate dehydrogenase, decarboxylating OS=Sus scrofa GN=PGD PE=1 SV=2		2.82478	12.4657	513.971	377.169		7.64526	445.57		58.2805		3.24126
F1S182;I3L6Y6	1	1	5.2582	0.218013	1.54563	grad	Crude	AP complex subunit beta OS=Sus scrofa GN=AP2B1 PE=1 SV=2		360.336	212.116	443.665	441.135		286.226	442.4		1.54563		0.08596
I3LDA5	1	1	11.0268	0.00783939	4.94534	Crude	grad	Uncharacterized protein OS=Sus scrofa GN=EHD4 PE=1 SV=1		2432.74	1851.25	416.954	449.314		2142	433.134		0.20221		0.0112459
O19243;Q8MHT1	1	1	14.5016	0.00130107	42.4553	Crude	grad	MHC class I antigen OS=Sus scrofa GN=PC14 PE=2 SV=1		15969.2	20251.7	454.043	399.109		18110.4	426.576		0.0235542		0.00130996
F1SAY0	1	1	6.0292	0.000904201	122.298	grad	Crude	Uncharacterized protein (Fragment) OS=Sus scrofa GN=PTGFRN PE=1 SV=2		3.60148	3.31506	480.992	364.884		3.45827	422.938		122.298		6.80156
F1RIU3;I3L9J4;I3LT97	1	1	5.6387	0.00788175	12.5825	grad	Crude	Uncharacterized protein OS=Sus scrofa GN=LOC102163415 PE=1 SV=1		28.1205	37.3981	483.603	340.786		32.7593	412.195		12.5825		0.699774
F1RF18	1	1	7.3224	0.0186634	53.0094	grad	Crude	Uncharacterized protein OS=Sus scrofa GN=GNAO1 PE=1 SV=2		11.817	3.71951	400.58	423.003		7.76828	411.791		53.0094		2.94811
F1RT87	1	1	5.8626	0.0139798	12.0601	grad	Crude	Ras-related protein Rab-2A	RAB2A	23.5579	43.1795	399.38	405.479		33.3687	402.43		12.0601		0.670721
F1SBA5;I3LVJ7	1	1	5.8082	0.027926	5.42404	grad	Crude	Proteasome subunit alpha type OS=Sus scrofa GN=PSMA8 PE=1 SV=1		92.6321	51.4401	403.255	378.198		72.0361	390.726		5.42404		0.301657
B0ZTA5	1	1	5.0614	0.606427	1.31926	Crude	grad	Interleukin-2 receptor alpha chain OS=Sus scrofa PE=2 SV=1		3.76491	975.788	210.817	531.684		489.776	371.251		0.758		0.0421561
B7U2G6;I3LBA9	1	1	5.9191	0.0114506	6.18154	Crude	grad	Galectin OS=Sus scrofa PE=2 SV=1		2245.61	2125.84	422.274	284.905		2185.73	353.589		0.161772		0.00899692
F1SUK6	1	1	5.916	0.000257513	Infinity	grad	Crude	Uncharacterized protein OS=Sus scrofa GN=CAPN5 PE=1 SV=1		1	1	378.722	307.15		1	342.936		342.936		19.0723
F1S9D6	1	1	5.2885	0.00185073	57.9044	grad	Crude	Myosin-7 OS=Sus scrofa GN=MYH7 PE=1 SV=1		6.30445	5.4871	395.579	287.204		5.89578	341.392		57.9044		3.22035
A4K553	1	1	15.0233	0.0996442	9.03335	Crude	grad	Complement cytolysis inhibitor (Fragment) OS=Sus scrofa PE=2 SV=1		3467.8	2539.11	561.048	103.923		3003.46	332.485		0.110701		0.00615662
I3LL07	1	1	5.8899	0.0494585	2.33238	grad	Crude	Uncharacterized protein OS=Sus scrofa GN=AP2M1 PE=1 SV=1		162.723	122.359	376.884	288.035		142.541	332.459		2.33238		0.129715
F1RYM8	1	1	5.5885	0.0653583	85.6303	grad	Crude	Uncharacterized protein OS=Sus scrofa GN=LIN7A PE=1 SV=2		7.76479	0	367.697	297.204		3.88239	332.45		85.6303		4.76231
I3LEC2;Q29181	1	1	6.1127	0.0173738	20.2219	grad	Crude	Uncharacterized protein OS=Sus scrofa GN=PCBP1 PE=1 SV=1		21.3114	9.3187	310.363	309.036		15.315	309.7		20.2219		1.12464
F2Z5K2	1	1	6.3605	0.0533405	6.36324	grad	Crude	Proteasome subunit alpha type OS=Sus scrofa GN=PSMA5 PE=1 SV=1		66.8246	29.2039	366.48	244.572		48.0142	305.526		6.36324		0.353891
F1S6C7	1	1	5.9437	0.00406615	29.1771	grad	Crude	Uncharacterized protein OS=Sus scrofa GN=JAM3 PE=1 SV=2		12.0085	8.04436	317.345	267.737		10.0264	292.541		29.1771		1.62268
F1RM78	1	1	5.6929	0.00021358	Infinity	grad	Crude	Uncharacterized protein OS=Sus scrofa GN=LSR PE=4 SV=2		1	1	318.661	264.562		1	291.612		291.612		16.2179
F1SQA7	1	1	5.158	0.752049	4.90601	grad	Crude	Uncharacterized protein OS=Sus scrofa PE=1 SV=2		74.7376	42.0687	19.4216	553.631		58.4032	286.526		4.90601		0.272847
B1A3A0;F1RFY2	1	1	7.3253	0.00105066	9.58367	grad	Crude	Beta-enolase 3 transcript variant 1 OS=Sus scrofa GN=ENO3 PE=2 SV=1		26.5487	30.7112	276.971	271.789		28.6299	274.38		9.58367		0.532995
F1RRT6;I3LSC5;M3TYQ4	1	1	5.3542	0.213646	12.7522	grad	Crude	Uncharacterized protein OS=Sus scrofa GN=EFR3A PE=4 SV=2		0	42.0287	345.472	190.487		21.0144	267.979		12.7522		0.709211
Q06AT8	1	1	6.5108	0.004762	30.8507	grad	Crude	RHOB OS=Sus scrofa GN=RHOB PE=1 SV=1		7.02135	10.3282	305.078	230.169		8.67479	267.623		30.8507		1.71576
I3LCA2	1	1	5.5368	0.0196199	4.78027	grad	Crude	Uncharacterized protein OS=Sus scrofa GN=CCT8 PE=1 SV=1		52.4835	52.5467	305.159	196.914		52.5151	251.036		4.78027		0.265854
B7U3Y5;F1RJ33;Q9XSM8;Q9XSM9	1	1	6.014	0.0144945	294.433	grad	Crude	Galectin OS=Sus scrofa GN=LGALS9 PE=2 SV=1		0	1.68422	295.146	200.744		0.84211	247.945		294.433		16.3748
F1SF43	1	1	5.2379	0.566663	131.113	grad	Crude	Gap junction protein OS=Sus scrofa GN=GJA1 PE=1 SV=1		0	3.62775	0	475.643		1.81387	237.822		131.113		7.29181
B6V8C7;F1SEG5;K7GLK5;K7GSD9	1	1	5.7466	0.00452612	4.14945	Crude	grad	40S ribosomal protein S16 OS=Sus scrofa GN=RPS16 PE=1 SV=1		1065.82	880.361	233.177	235.844		973.09	234.51		0.240996		0.0134029
B5LX40	1	1	5.3571	0.42265	Infinity	grad	Crude	Adaptor protein phosphotyrosine interaction PH domain and leucine zipper containing 1 OS=Sus scrofa GN=APPL1 PE=2 SV=1		1	1	454.655	0		1	227.328		227.328		12.6428
K9IVJ9	1	1	5.0261	0.065405	9.66611	grad	Crude	ATP-binding cassette, sub-family C (CFTR/MRP), member 1 OS=Sus scrofa GN=ABCC1 PE=2 SV=1		13.8021	33.0109	317.726	134.774		23.4065	226.25		9.66611		0.537579
I3L9C8	1	1	5.4095	0.0566987	84.8857	grad	Crude	Uncharacterized protein OS=Sus scrofa GN=ILK PE=1 SV=1		5.28375	0	284.935	163.579		2.64187	224.257		84.8857		4.7209
F1SI24	1	1	5.2982	0.000180028	Infinity	grad	Crude	Synaptosomal-associated protein OS=Sus scrofa GN=SNAP23 PE=1 SV=1		1	1	187.422	220.211		1	203.816		203.816		11.3352
F2Z5I5	1	1	5.5377	0.0787782	7.27943	grad	Crude	Uncharacterized protein OS=Sus scrofa GN=CSNK2A3 PE=1 SV=1		41.3759	14.3924	265.928	140.033		27.8842	202.981		7.27943		0.404844
A6M928;A6M929;A6M930;I3LLD5	1	1	11.4978	0.0267513	3.07289	Crude	grad	Eukaryotic translation initiation factor 4A isoform 1 OS=Sus scrofa GN=EIF4A1 PE=1 SV=1	EIF4A1	732.285	514.674	191.494	214.3		623.479	202.897		0.325427		0.0180986
I3LEN7	1	1	6.6313	0.0274297	3.50413	Crude	grad	Uncharacterized protein OS=Sus scrofa GN=ALDH1L1 PE=1 SV=1		737.733	561.593	215.401	155.397		649.663	185.399		0.285377		0.0158712
I3L7G4;I3LTD6	1	1	6.8319	0.0650055	32.3599	grad	Crude	Uncharacterized protein OS=Sus scrofa PE=4 SV=1		1.04716	9.83884	147.484	204.785		5.443	176.135		32.3599		1.79969
F2Z5K4	1	1	6.5237	0.000131207	Infinity	grad	Crude	Uncharacterized protein OS=Sus scrofa GN=RHOC PE=1 SV=1		1	1	186.07	162.721		1	174.395		174.395		9.69898
C1PIG4	1	1	5.1987	0.0300766	9.85845	grad	Crude	cAMP-dependent protein kinase regulatory subunit type II alpha OS=Sus scrofa GN=PRKAR2A PE=1 SV=1		19.9503	13.3596	218.733	109.652		16.655	164.192		9.85845		0.548276
I3L6F1;I3LFL4;Q0QEV2	1	1	6.3448	0.0146127	3.92912	Crude	grad	60S ribosomal protein L18 OS=Sus scrofa GN=RPL18 PE=1 SV=1		632.948	614.968	185.289	132.318		623.958	158.804		0.25451		0.0141545
Q6QAS9	1	1	5.3333	0.443228	1.76686	grad	Crude	60S ribosomal protein L7 (Fragment) OS=Sus scrofa PE=2 SV=1		159.517	20.0081	193.808	123.389		89.7627	158.599		1.76686		0.0982639
A0A0F6N3N4	1	1	7.8199	0.587832	76.0945	grad	Crude	MHC class I antigen OS=Sus scrofa PE=2 SV=1		4.00805	0	0	304.99		2.00402	152.495		76.0945		4.23198
F2Z5F5	1	1	5.4672	0.0223917	2.95587	Crude	grad	40S ribosomal protein S8 OS=Sus scrofa GN=RPS8 PE=1 SV=2		480.012	367.721	129.652	157.144		423.866	143.398		0.338309		0.018815
F1RY92;I3LAE9	1	1	5.942	0.0572346	4.85871	Crude	grad	Uncharacterized protein OS=Sus scrofa GN=SRSF3 PE=4 SV=1		615.409	740.007	192.929	86.0371		677.708	139.483		0.205816		0.0114464
F1RIR2	1	1	5.3354	0.971063	1.02443	Crude	grad	Uncharacterized protein OS=Sus scrofa GN=STX4 PE=1 SV=1		183.249	97.1842	157.053	116.693		140.217	136.873		0.976155		0.0542887
F1S204	1	1	7.3295	0.00079759	18.3237	Crude	grad	Uncharacterized protein OS=Sus scrofa GN=ZNHIT3 PE=4 SV=1		2294.1	2561.34	140.561	124.42		2427.72	132.49		0.054574		0.00303512
F1SFE2	1	1	5.2166	0.0747726	52.0804	grad	Crude	Uncharacterized protein OS=Sus scrofa GN=LOC100154173 PE=1 SV=2		4.67706	0.163306	194.035	58.0534		2.42018	126.044		52.0804		2.89645
F1SUM7	1	1	5.2218	0.580435	1.30786	Crude	grad	40S ribosomal protein S3 OS=Sus scrofa GN=RPS3 PE=1 SV=2		205.667	116.785	161.43	85.1195		161.226	123.275		0.76461		0.0425237
B5APU7	1	1	5.0325	0.000266833	Infinity	grad	Crude	Actin related protein 2/3 complex subunit 2 OS=Sus scrofa PE=2 SV=1		1	1	132.68	110.885		1	121.783		121.783		6.77294
I3LP67	1	1	5.5552	0.021537	12.1655	Crude	grad	Uncharacterized protein OS=Sus scrofa PE=4 SV=1		1654.88	1035.31	142.023	79.1088		1345.09	110.566		0.0821995		0.00457151
I3LSR3	1	1	6.8828	0.0323838	12.6303	Crude	grad	Uncharacterized protein OS=Sus scrofa GN=LOC100739215 PE=4 SV=1		1580.8	1190.28	157.234	62.1653		1385.54	109.699		0.0791744		0.00440327
F1SV88	1	1	5.1395	0.000107279	Infinity	grad	Crude	Uncharacterized protein OS=Sus scrofa GN=LOC100628001 PE=1 SV=1		1	1	103.549	92.8221		1	98.1856		98.1856		5.46058
F1RGS0	1	1	6.5457	0.0575153	4.29542	Crude	grad	Uncharacterized protein OS=Sus scrofa GN=THBS3 PE=4 SV=1		471.792	309.121	117.835	63.9664		390.457	90.9006		0.232806		0.0129475
E0D7H7;F1SQR8	1	1	5.0996	0.0255516	10.9421	grad	Crude	Leukotriene A(4) hydrolase OS=Sus scrofa GN=AmpT PE=2 SV=1		10.4557	5.46148	106.474	67.6928		7.95859	87.0834		10.9421		0.608542
G8ABZ8;Q9GL04	1	1	5.1501	0.00364372	10.9076	Crude	grad	Melatonin receptor 1B (Fragment) OS=Sus scrofa GN=MTNR1B PE=4 SV=1		1005.74	805.844	90.7267	75.3585		905.792	83.0426		0.0916795		0.00509874
F1STD5;F2Z5G5	1	1	5.0237	0.0399828	57.7812	grad	Crude	Uncharacterized protein OS=Sus scrofa GN=ACTR1B PE=1 SV=2		0	2.67539	85.5078	69.0797		1.3377	77.2938		57.7812		3.21349
F1SK96	1	1	6.2934	0.00876063	91.0187	Crude	grad	Uncharacterized protein OS=Sus scrofa PE=4 SV=2		7007.09	5523.69	41.7663	95.9062		6265.39	68.8363		0.0109867		0.000611026
F1SFE3	1	1	5.6926	0.865988	4.46004	grad	Crude	Uncharacterized protein OS=Sus scrofa GN=FERMT2 PE=1 SV=1		10.9778	14.7687	0	114.83		12.8732	57.4151		4.46004		0.248044
F1RFV9;F1STG5	1	1	5.299	0.617037	29.4387	grad	Crude	Uncharacterized protein OS=Sus scrofa GN=MINK1 PE=1 SV=2		3.66577	0	107.916	0		1.83289	53.9578		29.4387		1.63723
A6P384	1	1	5.6932	0.054139	24.0347	Crude	grad	TRADV3 protein (Fragment) OS=Sus scrofa GN=TRADV3 PE=4 SV=1		1169.04	660.991	62.8942	13.247		915.016	38.0706		0.0416065		0.00231394
A5GFN2;Q5U916	1	1	6.3583	0.0170618	20.5376	Crude	grad	Bone morphogenetic protein 7 (Osteogenic protein 1) OS=Sus scrofa GN=BMP7 PE=3 SV=1		724.328	617.147	45.1294	20.1886		670.737	32.659		0.0486912		0.00270795
I3LB66;K7GNP5	1	1	5.9926	0.0514213	46.7712	Crude	grad	Uncharacterized protein OS=Sus scrofa GN=SFRP1 PE=1 SV=1		901.998	490.846	25.8888	3.89114		696.422	14.89		0.0213807		0.00118908
F1RRY2;I3LTH8;I3LUP6	1	1	5.5782	0.0451988	100.214	Crude	grad	Uncharacterized protein OS=Sus scrofa GN=NPM1 PE=1 SV=2		247.645	187.206	4.33923	0		217.426	2.16962		0.00997866		0.000554962
F1S6Q5;I3LQP5	1	1	5.9304	0.0483071	Infinity	Crude	grad	Uncharacterized protein OS=Sus scrofa GN=ADAMTSL5 PE=4 SV=2		37.6944	485.454	1	1		261.574	1		0.00382301		0.000212616
F1S3N2;K7GSL9	1	1	5.4575	0.000256725	Infinity	Crude	grad	Uncharacterized protein OS=Sus scrofa GN=LOC106504070 PE=3 SV=1		268.94	220.553	1	1		244.746	1		0.00408586		0.000227235
F1RTQ5;F1RTQ6;F1SSL5;F2Z578;F2Z579;F2Z580;F2Z581;F2Z584;F2Z5L0;I3LAQ1;I3LE39;I3LEB6;I3LL41;Q29574	1	1	7.5631	0.000805936	52189.4	Crude	grad	Histone H2B OS=Sus scrofa GN=LOC100152878 PE=3 SV=1		1014.87	1577.37	0.0496699	0		1296.12	0.0248349		1.9161e-05		1.06564e-06
