# Supplementary material for: Directional Exosome Proteomes Reflect Polarity-Specific Functions in Retinal Pigmented Epithelium Monolayers
Source: Sci Rep. 2017 Jul 7;7:4901. doi: 10.1038/s41598-017-05102-9 (PMC5501811; doi:10.1038/s41598-017-05102-9)
Supplement: Supplementary file 6 — Supplementary Dataset 5 [file 41598_2017_5102_MOESM6_ESM.xlsx]

## Sheet: Apical
	Most enriched proteins in the pure exosome fraction compared to the crude EV preparation - identified in both experiments.
			normalized to syntenin-1
Enrichment ranking	Protein name	Gene name	Average Pure/crude	Expt #1 pure/crude	Expt #2 pure/crude	STDEV	Coefficient of variation (CV)
1	CD81	CD81	1.07146	1.08739	1.05552	0.0225294	2.25294
2	Synaptosomal-associated protein SNAP23	SNAP23	1.06953	1.19138	0.947671	0.17233	17.233
3	CD9	CD9	1.04045	1.00216	1.07873	0.054147	5.4147
4	Syntenin-1 (SDCBP)	SDCBP	1	1	1	0	0
5	Hsp70-interacting protein (ST13)	ST13	0.974871	1.17457	0.775169	0.282421	28.2421
6	G Protein-Coupled Receptor Class C Group 5 Member C	GPRC5C	0.972392	0.995902	0.948881	0.0332493	3.32493
7	Prostaglandin F2 receptor negative regulator (PTGFRN)	PTGFRN	0.91974	1.05157	0.78791	0.186436	18.6436
8	CD63	CD63	0.740744	0.698204	0.783283	0.0601598	6.01598
9	Neuronal membrane glycoprotein M6 A (GPM6A)	GPM6A	0.734263	0.711783	0.756743	0.0317909	3.17909
10	Integrin beta-5	ITGB5	0.716999	0.812564	0.621435	0.135148	13.5148
11	14-3-3 Gamma (YWHAG)	YWHAG	0.6531	0.420946	0.885254	0.328315	32.8315
12	Heat shock 70 kDa protein 1B	HSPA1B	0.642918	0.652328	0.633508	0.0133074	1.33074
13	Copine 2	CPNE2	0.621982	0.619471	0.624492	0.00355048	0.355048
14	Brain Abundant Membrane Attached Signal Protein 1	BASP1	0.613421	0.270664	0.956177	0.484731	48.4731
15	Solute Carrier Family 39 Member 12 (ZIP12)	SLC39A12	0.609207	0.464228	0.754186	0.205032	20.5032
16	Large neutral amino acids transporter small subunit 1 (SLC7A5)	SLC7A5	0.606709	0.482463	0.730955	0.175711	17.5711
17	PDCD6IP (ALIX)	PDCD6IP	0.594603	0.451096	0.738111	0.20295	20.295
18	14-3-3 Eta (YWHAH)	YWHAH	0.588979	0.422355	0.755603	0.235642	23.5642
19	CNDP Dipeptidase 2 (Metallopeptidase M20 Family)	CNDP2	0.587014	0.461591	0.712436	0.177375	17.7375
20	Bone Marrow Stromal Cell Antigen 1	BST1	0.571704	0.278889	0.864519	0.414103	41.4103
21	Annexin A11	ANXA11	0.568245	0.241089	0.895401	0.462668	46.2668
22	Tumor susceptibility 101 protein (TSG101)	TSG101	0.550966	0.289133	0.812798	0.370287	37.0287
23	Phosphoglycerate Mutase 1	PGAM1	0.52085	0.359517	0.682183	0.22816	22.816
24	CD82	CD82	0.503112	0.400956	0.605268	0.144471	14.4471
25	Coxsackievirus and adenovirus receptor homolog isoform 1	CXADR	0.474214	0.501239	0.447189	0.0382194	3.82194
26	Heat Shock Protein Family A (Hsp70) Member 2	HSPA2	0.465937	0.412731	0.519143	0.0752451	7.52451
27	Radixin (Moesin-B)	RDX	0.463494	0.622947	0.304041	0.2255	22.55
28	Vesicle Associated Membrane Protein 3	VAMP3	0.459792	0.266441	0.653144	0.27344	27.344
29	Tweety Family Member 2	TTYH2	0.454932	0.303546	0.606317	0.214092	21.4092
30	Solute Carrier Family 6 Member 8 (Creatine transporter)	SLC6A8	0.428752	0.347369	0.510136	0.115094	11.5094
31	S100 calcium binding protein A14	S100A14	0.425721	0.377453	0.473989	0.0682613	6.82613
32	Ribosomal Protein S27a	RPS27A	0.413013	0.245186	0.58084	0.237344	23.7344
33	Neprilysin	MME	0.407994	0.155615	0.660373	0.356917	35.6917
34	Sodium- and chloride-dependent transporter XTRP3	SLC6A20	0.407091	0.473301	0.340881	0.0936353	9.36353
35	Annexin A1	ANXA1	0.405023	0.190411	0.619635	0.303508	30.3508
36	Transgelin	TAGLN	0.398701	0.130852	0.666549	0.378795	37.8795
37	Epidermal growth factor	EGF	0.394138	0.316182	0.472094	0.110246	11.0246
38	DnaJ homolog subfamily A member 2	DNAJA2	0.387949	0.427655	0.348242	0.0561533	5.61533
39	Glycoprotein M6B	GPM6B	0.387601	0.187449	0.587752	0.283057	28.3057
40	Crystallin Alpha B	CRYAB	0.386795	0.119577	0.654013	0.377903	37.7903
41	Ras Related GTP Binding Protein B	RALB	0.384003	0.126459	0.641548	0.364223	36.4223
42	EGF-like repeat and discoidin I-like domain-containing protein 3	EDIL3	0.382393	0.214852	0.549934	0.236939	23.6939
43	Phosphatidylethanolamine Binding Protein 1	PEBP1	0.377199	0.180674	0.573724	0.277929	27.7929
44	5'-nucleotidase isoform 2	NT5E	0.374752	0.32522	0.424284	0.0700485	7.00485
45	Annexin A7	ANXA7	0.373563	0.35626	0.390866	0.0244703	2.44703
46	Annexin A2	ANXA2	0.372979	0.229051	0.516906	0.203544	20.3544
47	Annexin A8	ANXA8	0.371089	0.358184	0.383993	0.0182497	1.82497
48	Disintegrin and metallopeptidase domain 10	ADAM10	0.369738	0.20347	0.536006	0.235138	23.5138
49	Na(+)/H(+) exchange regulatory cofactor NHE-RF1	SLC9A3R1	0.36142	0.288133	0.434707	0.103643	10.3643
50	Alcohol dehydrogenase [NADP(+)]	AKR1A1	0.360152	0.230137	0.490168	0.183869	18.3869
51	14-3-3 Zeta	YWHAZ	0.352437	0.338943	0.365932	0.0190842	1.90842
52	Glutathione S-transferase pi 1	GSTP1	0.348936	0.16449	0.533383	0.260847	26.0847
53	Alpha v integrin subunit	ITGAV	0.338127	0.240906	0.435348	0.137491	13.7491
54	Solute carrier family 5 (sodium/myo-inositol cotransporter), member 3	SLC5A3	0.335232	0.53666	0.133804	0.284862	28.4862
55	Solute carrier family 2, facilitated glucose transporter member 1	SLC2A1	0.331874	0.305116	0.358633	0.0378418	3.78418
56	Peptidylprolyl Isomerase A	PPIA	0.325949	0.129418	0.52248	0.277937	27.7937
57	Unconventional myosin-X	MYO10	0.323504	0.438093	0.208916	0.162053	16.2053
58	Integrin beta-8	ITGB8	0.321941	0.21802	0.425863	0.146967	14.6967
59	Catenin Delta 1	CTNND1	0.318092	0.0705206	0.565663	0.350118	35.0118
60	Synaptophysin-like protein 1-like	SYPL1	0.316026	0.416196	0.215856	0.141661	14.1661
61	Solute carrier family 16, member 1 (monocarboxylic acid transporter 1)	SLC16A1	0.315581	0.254113	0.377049	0.0869291	8.69291
62	Carbonic anhydrase 14	CA14	0.312662	0.238987	0.386338	0.104193	10.4193
63	Gap Junction Protein Alpha 1	GJA1	0.300081	0.0446993	0.555462	0.361164	36.1164
64	Ezrin	EZR	0.298554	0.246016	0.351091	0.0742993	7.42993
65	Heat shock protein HSP 90-alpha	HSP90AA1	0.290607	0.184036	0.397178	0.150714	15.0714
66	Annexin A5	ANXA5	0.289636	0.186662	0.39261	0.145628	14.5628
67	Ras-related protein Rab-11A/B	RAB11A/RAB11B	0.28876	0.304653	0.272868	0.0224754	2.24754
68	Lactadherin (Milk fat globule-EGF factor 8 protein)	MFGE8	0.28606	0.263134	0.308987	0.0324231	3.24231
69	Vesicle Amine Transport 1	VAT1	0.285891	0.200636	0.371147	0.120569	12.0569
70	Lactate dehydrogenase A	LDHA	0.284444	0.191163	0.377726	0.13192	13.192
71	CD276	CD276	0.283804	0.200835	0.366774	0.117336	11.7336
72	Annexin A6	ANXA6	0.279177	0.199482	0.358872	0.112706	11.2706
73	Guanine nucleotide-binding protein G(I)/G(S)/G(T) subunit beta-2	GNB2	0.277532	0.209498	0.345567	0.0962154	9.62154
74	CD147	CD147	0.265182	0.197506	0.332858	0.0957085	9.57085
75	Solute carrier family 23 member 2-like	SLC23A2	0.2645	0.245761	0.283239	0.0265006	2.65006
76	Ras-related C3 botulinum toxin substrate 3	RAC3	0.263955	0.189031	0.33888	0.105959	10.5959
77	CD151 molecule (Raph blood group)	CD151	0.253217	0.229096	0.277338	0.0341121	3.41121
78	Retinol-binding protein 1	RBP1	0.250054	0.227612	0.272497	0.0317382	3.17382
79	Solute carrier family 3 member 2	SLC3A2	0.249545	0.188666	0.310423	0.0860959	8.60959
80	Sodium/potassium-transporting ATPase subunit alpha-1	ATP1A1	0.248591	0.201119	0.296063	0.0671353	6.71353
							Average CV
							16.4658

## Sheet: Basolateral
	Most enriched proteins in the pure exosome fraction compared to the crude EV preparation - identified in both expts.
			normalized to syntenin-1
Enrichment ranking	Protein name	Gene name	Average Pure/crude	Expt #1 pure/crude	Expt #2 pure/crude	STDEV	Coefficient of variation (CV)
1	Charged Multivesicular Body Protein 4B	CHMP4B	1.9328	2.48974	1.37585	0.787643	78.7643
2	Annexin A4	ANXA4	1.82375	2.19706	1.45045	0.527935	52.7935
3	SLA-2 histocompatibility antigen, class I	SLA-2	1.69508	2.52045	0.869705	1.16725	116.725
4	G protein inhibitory alpha i2	GNAI2	1.6916	1.97632	1.40689	0.402647	40.2647
5	Fibronectin Leucine Rich Transmembrane Protein 2	FLRT2	1.60236	2.60087	0.603837	1.41212	141.212
6	Actinin Alpha 4	ACTN4	1.57742	1.94779	1.20704	0.523791	52.3791
7	CD2-associated protein	CD2AP	1.41585	1.85207	0.979633	0.616906	61.6906
8	Integrin Subunit Alpha 6	ITGA6	1.14452	1.48799	0.801058	0.485733	48.5733
9	L-lactate dehydrogenase	LDHA	1.13042	0.850725	1.41011	0.395544	39.5544
10	RAB5C, Member RAS Oncogene Family	RAB5C	1.11978	1.05328	1.18627	0.0940375	9.40375
11	Annexin A2	ANXA2	1.0402	0.810135	1.27026	0.32536	32.536
12	Peptidyl-prolyl cis-trans isomerase	PPIA	1.01497	0.595809	1.43412	0.592777	59.2777
13	Syntenin-1; Syndecan Binding Protein	SDCBP	1	1	1	1.44789e-06	0.000144789
14	Anion exchange protein OS=Sus scrofa GN=SLC4A2 PE=3 SV=1	SLC4A2	0.961122	1.45469	0.467555	0.69801	69.801
15	Annexin A5	ANXA5	0.941251	0.777508	1.10499	0.231567	23.1567
16	Programmed Cell Death 6 Interacting Protein; ALIX	PDCD6IP	0.91885	0.726465	1.11123	0.272074	27.2074
17	Integrin beta 1	ITGB1	0.886095	1.15979	0.6124	0.387063	38.7063
18	Disintegrin and metallopeptidase domain 10	ADAM10	0.853182	0.512575	1.19379	0.48169	48.169
19	Ezrin	EZR	0.721043	0.229083	1.213	0.695736	69.5736
20	Annexin A1	ANXA1	0.715245	0.573991	0.856498	0.199762	19.9762
21	CD81	CD81	0.704475	0.691481	0.717468	0.0183753	1.83753
22	Heat shock 70 kDa protein 1B	HSPA1B	0.65303	0.262477	1.04358	0.552326	55.2326
23	Clathrin heavy chain	CLTC	0.652924	1.21453	0.091319	0.794229	79.4229
24	Heat Shock Protein 90kDa Alpha Family Class B Member 1	HSP90AB1	0.630967	0.641527	0.620407	0.0149346	1.49346
25	Bestrophin-1	BEST1	0.629981	0.399013	0.86095	0.326639	32.6639
26	Enolase 1	ENO1	0.596856	0.450693	0.743019	0.206706	20.6706
27	CD147 (Basigin)	BSG	0.596058	0.513544	0.678571	0.116692	11.6692
28	Suppression Of Tumorigenicity 13 (Colon Carcinoma) (Hsp70 Interacting Protein)	ST13	0.578925	0.623031	0.53482	0.0623744	6.23744
29	Tyrosine-protein phosphatase non-receptor type 23	PTPN23	0.546774	0.5148	0.578748	0.0452179	4.52179
30	Elongation factor 1-alpha	EEF1A	0.540221	0.684134	0.396308	0.203524	20.3524
31	Sodium/potassium-transporting ATPase subunit alpha 1	ATP1A1	0.523669	0.769796	0.277543	0.348075	34.8075
32	RAB7A, Member RAS Oncogene Family	RAB7A	0.514126	0.7333	0.294951	0.30996	30.996
33	Stimulated By Retinoic Acid 6	STRA6	0.511017	0.324963	0.697071	0.26312	26.312
34	Heat shock 70kDa protein 1A	HSPA1A	0.489508	0.591057	0.387958	0.143612	14.3612
35	Cysteine And Glycine Rich Protein 1	CSRP1	0.485323	0.470193	0.500454	0.0213977	2.13977
36	Adenosylhomocysteinase Like 2	AHCYL2	0.456003	0.764998	0.147008	0.436985	43.6985
37	Facilitated Glucose Transporter, Member 1 (GLUT1)	SLC2A1	0.453933	0.288256	0.61961	0.234303	23.4303
38	EGF-like repeat and discoidin I-like domain-containing protein 3	EDIL3	0.433711	0.313012	0.55441	0.170694	17.0694
39	Hepatocyte growth factor-regulated tyrosine kinase substrate	HGS	0.419355	0.466148	0.372562	0.0661751	6.61751
40	Solute Carrier Family 3 Member 2	SLC3A2	0.415642	0.243612	0.587673	0.243288	24.3288
41	5'-Nucleotidase Ecto	NT5E	0.403985	0.210102	0.597868	0.274192	27.4192
42	Retinaldehyde Binding Protein 1	RLBP1	0.400439	0.125484	0.675394	0.388845	38.8845
43	Heat Shock Protein Family A (Hsp70) Member 2	HSPA2	0.397306	0.485144	0.309468	0.124222	12.4222
44	Vesicle Amine Transport 1	VAT1	0.373693	0.274052	0.473334	0.140914	14.0914
45	Tubulin beta 3	TUBB3	0.359074	0.178801	0.539346	0.254943	25.4943
46	Pyruvate kinase	PKM	0.338338	0.453496	0.223181	0.162857	16.2857
47	Peroxiredoxin 2	PRDX2	0.325122	0.16651	0.483733	0.224311	22.4311
48	Solute carrier family 2, facilitated glucose transporter member 3	SLC2A3	0.244881	0.110536	0.379226	0.189992	18.9992
49	Lactadherin	MFGE8	0.238662	0.143042	0.334282	0.135227	13.5227
50	Glyceraldehyde-3-phosphate dehydrogenase	GAPDH	0.223121	0.188295	0.257947	0.049251	4.9251
51	Cardiac muscle alpha actin 1	ACTC1	0.101244	0.0375623	0.164926	0.0900601	9.00601
52	Apolipoprotein E	APOE	0.0396674	0.00975678	0.0695781	0.0423001	4.23001
53	Keratin 2A	KRT2A	0.03609	0.0593555	0.0128245	0.0329024	3.29024
54	Keratin 10	KRT10	0.0267966	0.0453414	0.0082518	0.0262263	2.62263
55	Keratin 1	KRT1	0.0240291	0.0388514	0.00920682	0.0209619	2.09619
56	Serum albumin	ALB	0.0234533	0.0115013	0.0354054	0.0169027	1.69027
57	Apolipoprotein A-I	APOA1	0.0207351	0.00949142	0.0319787	0.0159009	1.59009
58	Heat Shock Protein Family D (Hsp60) Member 1	HSPD1	0.0137714	0.0123667	0.0151761	0.00198658	0.198658
59	Short-chain-specific acyl-CoA dehydrogenase, mitochondrial	ACADS	0.0119964	0.00031375	0.0236791	0.0165218	1.65218
60	Isocitrate dehydrogenase [NADP]	IDH1	0.0117868	0.00138966	0.0221839	0.0147037	1.47037
61	Alpha-1,4 glucan phosphorylase	PYGL	0.0117459	0.00206464	0.0214272	0.0136914	1.36914
62	Fibulin-2	FBLN2	0.0111599	0.000154177	0.0221657	0.0155645	1.55645
63	Thrombospondin-4	THBS4	0.010644	0.0132855	0.00800249	0.00373565	0.373565
64	Collagen Type VIII Alpha 1	COL8A1	0.0105725	0.00526073	0.0158843	0.00751198	0.751198
65	EGF-containing fibulin-like extracellular matrix protein 1	EFEMP1	0.00971137	0.00877388	0.0106489	0.00132581	0.132581
66	Antithrombin protein	SERPINC1	0.00910631	0.00517524	0.0130374	0.00555938	0.555938
67	Lysyl Oxidase Like 1	LOXL1	0.00812388	0.0027333	0.0135145	0.00762344	0.762344
68	Thrombospondin 1	THBS1	0.00680209	0.00631408	0.00729009	0.000690145	0.0690145
69	Keratin 14	KRT14	0.00621797	0.00556998	0.00686595	0.000916389	0.0916389
70	Secreted Frizzled-Related Protein 5	SFRP5	0.0057564	0.00323684	0.00827596	0.00356319	0.356319
71	Carbamoyl-Phosphate Synthase 1	CPS1	0.00547795	0.00538258	0.00557331	0.000134861	0.0134861
72	AE Binding Protein 1	AEBP1	0.00473892	0.00234123	0.00713661	0.00339084	0.339084
73	Adenosylhomocysteinase	AHCY	0.00445186	0.00263845	0.00626526	0.00256454	0.256454
74	Catalase	CAT	0.00412197	0.00168642	0.00655751	0.00344438	0.344438
75	Glutamate dehydrogenase 1, mitochondrial	GLUD1	0.00357141	0.00176314	0.00537968	0.00255728	0.255728
76	Papilin, Proteoglycan-Like Sulfated Glycoprotein	PAPLN	0.0033308	0.00199624	0.00466537	0.00188736	0.188736
77	Aldehyde Dehydrogenase 1 Family Member A1	ALDH1A1	0.00291556	0.00204336	0.00378776	0.00123348	0.123348
78	Mitochondrial aldehyde dehydrogenase 2	ALDH2	0.0026697	0.00251361	0.00282579	0.000220749	0.0220749
79	UDP-glucose 6-dehydrogenase	UGDH	0.00249084	0.000534287	0.0044474	0.00276699	0.276699
80	Tubulointerstitial Nephritis Antigen Like 1	TINAGL1	0.00203358	0.00151319	0.00255396	0.000735936	0.0735936
							Average CV
							21.4733
