# Supplementary material for: Directional Exosome Proteomes Reflect Polarity-Specific Functions in Retinal Pigmented Epithelium Monolayers
Source: Sci Rep. 2017 Jul 7;7:4901. doi: 10.1038/s41598-017-05102-9 (PMC5501811; doi:10.1038/s41598-017-05102-9)
Supplement: Supplementary file 7 — Supplementary Dataset 6 [file 41598_2017_5102_MOESM7_ESM.xlsx]

## Sheet: Enrichment
Samples were prepared using SP3 protocol, 3 ul of 10 ul were used for each LC-MS run
LC method: 100 min 6-30% gradient of acetonitrile in 0.1% formic acid, 75um x 150 mm BEH130 C18 1.7 um column
Acquisition method: HDMSE with ion mobility, 100 min, sensitivity mode, 0.8 sec cycle
Progenesis protein quantification: APEX-150-30-750, sens 4, max charge 5+, min RT window - 0.15 min
Protein identification: Uniprot-Pig-2016-all protein database, peptide scores > 6, mass accuracy < 20 ppm										Normalized abundance					crude	fraction 9		fraction9/crude		norm to
										Crude		fraction 9			ave	ave		ratio		to COL18A1
Accession	Peptide count	Unique peptides	Confidence score	Anova (p)	Max fold change	Highest mean condition	Lowest mean condition	Description	Gene name	1	2	1	2
G9F6X8	7	7	44.6852	0.0117354	9.89914	fraction 9	Crude	Prolyl 4-Hydroxylase Subunit Beta	P4HB	910.039	1336.82	9339.83	12902.1		1123.43	11121		9.89914		1.14385
I3LH70	7	7	80.1442	0.0375806	8.64542	fraction 9	Crude	Collagen Type XVIII Alpha 1 Chain	COL18A1	22393.5	17645.3	107478	238675		20019.4	173076		8.64542		0.998981
F1SGH5	3	3	19.3637	0.124786	8.22556	fraction 9	Crude	Pyruvate Dehydrogenase (Lipoamide) Beta	PDHB	478.91	179.011	4209.94	1201.83		328.961	2705.88		8.22556		0.950466
F1S285	43	43	488.471	0.00273408	8.15011	fraction 9	Crude	Collagen Type XIV Alpha 1 Chain	COL14A1	73328.6	59572.5	521705	561454		66450.6	541580		8.15011		0.941748
M3V7X9	12	12	118.834	0.00323678	7.10218	fraction 9	Crude	Galectin 3 Binding Protein	LGALS3BP	9944.98	11805.9	71701.4	82777.4		10875.4	77239.4		7.10218		0.82066
B7U4X2	7	7	57.0302	0.0926052	6.49712	fraction 9	Crude	Angiopoietin-like protein 7	ANGPTL7	3733.11	3414.37	35051.7	11386.3		3573.74	23219		6.49712		0.750744
F1RIP3	2	2	18.3565	0.064393	6.00033	fraction 9	Crude	Ferritin	FTL	408.761	149.321	1541.67	1807.01		279.041	1674.34		6.00033		0.69334
F1SRK6	5	5	40.0429	0.000850697	5.79385	fraction 9	Crude	Heat Shock Protein 90 Beta Family Member 1 (GP96)	HSP90B1	1982.04	1797.99	11126.2	10774.7		1890.01	10950.5		5.79385		0.669481
E0X6R2;F1RIP1;Q4VK70;Q71MA0	2	2	13.5393	0.729972	5.71511	fraction 9	Crude	Glycogen synthase 1	GYS1	275.206	108.124	60.25	2130.52		191.665	1095.39		5.71511		0.660382
F1RGJ3	6	6	38.7066	0.0566813	5.19991	fraction 9	Crude	Heat Shock Protein Family A (Hsp70) Member 9	HSPA9	2848.69	1604.4	8285.45	14870.3		2226.55	11577.9		5.19991		0.600852
F1SPG2	3	3	25.2498	0.0865972	5.0874	fraction 9	Crude	Ribophorin I	RPN1	1232.37	402.471	4186.01	4131.09		817.421	4158.55		5.0874		0.587851
I3LDR6;F1SMI5;I3LJU9	23	23	209.717	0.00603295	4.94537	fraction 9	Crude	Tenascin	TNC	63900.6	50239.6	272376	292089		57070.1	282233		4.94537		0.571439
I3LB44;I3LP41;Q0QF26	5	5	39.4105	0.0365467	4.86564	fraction 9	Crude	Malate dehydrogenase	MDH2	5198.79	2925.58	17125.7	22404.5		4062.18	19765.1		4.86564		0.562226
F1SK00	6	6	66.0044	0.00390835	4.70151	fraction 9	Crude	Isocitrate Dehydrogenase (NADP(+)) 2, Mitochondrial	IDH2	5221.18	4422.64	23815.8	21524.7		4821.91	22670.2		4.70151		0.543261
F1S6Q5;I3LQP5	7	7	79.7188	0.0141814	4.61818	fraction 9	Crude	ADAMTS Like 5	ADAMTSL5	11090.1	8769.12	39415.3	52298.3		9929.63	45856.8		4.61818		0.533632
F1SFA7;I3L781	10	10	81.0979	0.00222262	4.47749	fraction 9	Crude	Collagen Type I Alpha 2 Chain	COL1A2	12507.6	12219.9	51505.6	59211.8		12363.8	55358.7		4.47749		0.517376
F1RPY1;I3L9S5	2	2	12.554	0.238151	4.14213	fraction 9	Crude	Atlastin GTPase 3	ATL3	129.528	207.163	277.265	1117.35		168.345	697.309		4.14213		0.478625
F1RR92	11	11	92.0882	0.00807148	4.08474	fraction 9	Crude	Slit Guidance Ligand 3	SLIT3	10898.4	9525.78	37244.1	46183.2		10212.1	41713.6		4.08474		0.471992
K7GT30;F1RPH8;F1RPJ0;I6L6C2	2	2	6.1095	0.0658772	4.01003	fraction 9	Crude	ATRX, Chromatin Remodeler	ATRX	4125.44	1871.05	11794	12252.1		2998.25	12023		4.01003		0.46336
F1S021;Q59IP3;F1S022;Q8HYS4	11	11	119.132	0.0459155	3.78974	fraction 9	Crude	Collagen Type V Alpha 1 Chain	COL5A1	28501.5	19225.3	70910.5	109962		23863.4	90436.1		3.78974		0.437906
I3LRH2;F1SMV6	14	14	166.788	0.00791288	3.6649	fraction 9	Crude	Nucleolin	NCL	61648.2	48934.4	199083	206191		55291.3	202637		3.6649		0.42348
I3LPW3;Q6H2X9	2	2	15.4839	0.0222184	3.54481	fraction 9	Crude	Collagen Type I Alpha 1 Chain	COL1A1	4215.4	4532.44	12656.1	18353.4		4373.92	15504.7		3.54481		0.409604
I3LQ79	9	9	69.8185	0.00274402	3.47815	fraction 9	Crude	Major Vault Protein	MVP	5382.12	4958.78	18899.8	17067.4		5170.45	17983.6		3.47815		0.401901
F1S5C4	7	7	50.1667	0.0128137	3.17373	fraction 9	Crude	Slit Guidance Ligand 2	SLIT2	4523.77	4474.49	12420.3	16137.8		4499.13	14279		3.17373		0.366726
F1SU03	34	34	377.656	0.0108538	3.02066	fraction 9	Crude	Heparan Sulfate Proteoglycan 2 (Perlecan)	HSPG2	122014	103398	368116	312777		112706	340446		3.02066		0.349038
Q5MBI0;Q5MG87	19	19	241.258	0.0108104	2.90368	fraction 9	Crude	Fibronectin	FN1	116550	106586	291048	356868		111568	323958		2.90368		0.335522
F1SFF3	22	22	214.074	0.409862	2.89369	fraction 9	Crude	Nidogen 2	NID2	75040.8	62062.1	326274	70459.4		68551.5	198366		2.89369		0.334366
I3LSF8	4	4	40.5349	0.0473625	2.85363	fraction 9	Crude	Collagen Type XI Alpha 1 Chain	COL11A1	24585.8	17727.2	50163.3	70582.2		21156.5	60372.8		2.85363		0.329738
F1SDQ7	13	13	113.112	0.00048309	2.8166	fraction 9	Crude	Matrilin 4	MATN4	15741.4	16313.6	45781	44504.9		16027.5	45142.9		2.8166		0.325459
F1RYT3	2	2	12.4805	0.269921	2.80275	fraction 9	Crude	Scavenger Receptor Class B Member 2	SCARB2	1129.65	1173.28	1546.9	4907.66		1151.47	3227.28		2.80275		0.323859
I3LN71	2	2	20.9036	0.327279	2.78109	fraction 9	Crude	Lysyl oxidase 2	LOXL2	1385.17	614.058	1285.54	4274.5		999.614	2780.02		2.78109		0.321356
I3L5B2;I3L7B0	3	3	26.0559	0.0720563	2.77416	fraction 9	Crude	Ribosomal Protein S7	RPS7	1137.41	1764.79	4787.29	3263.86		1451.1	4025.58		2.77416		0.320554
F1RRY2;I3LTH8;I3LUP6	6	6	69.2608	0.0166564	2.72023	fraction 9	Crude	Nucleophosmin	NPM1	14216	15175.7	34979.1	44973		14695.9	39976.1		2.72023		0.314323
F1SVA2	14	14	163.212	0.0238585	2.71996	fraction 9	Crude	Tubulointerstitial Nephritis Antigen Like 1	TINAGL1	97764.1	73872	216159	250685		85818.1	233422		2.71996		0.314293
I3LK33;I3LS62	6	6	56.7722	0.00340942	2.68555	fraction 9	Crude	Ribosomal protein L15	RPL15	16220	16479.1	46415.9	41399.2		16349.5	43907.5		2.68555		0.310316
F1SSF7;Q1W0S8;Q1W0S7;F1SEC6	15	15	170.523	0.00746761	2.64213	fraction 9	Crude	AE Binding Protein 1	AEBP1	61870.9	53889.1	145476	160377		57880	152927		2.64213		0.305299
I3L959	10	10	104.471	0.0156694	2.60432	fraction 9	Crude	Wnt Family Member 5A	WNT5A	31237.8	27209.7	83639.6	68576.1		29223.8	76107.9		2.60432		0.300929
F1SUM3	5	5	39.2166	0.168928	2.58659	fraction 9	Crude	Serpin Family H Member 1	SERPINH1	4410.72	5170.79	7624.41	17159		4790.75	12391.7		2.58659		0.298881
F1SPG5;I3LHL6	13	13	127.85	0.0164054	2.52098	fraction 9	Crude	Fibulin 2	FBLN2	48013.3	53480.2	114359	141505		50746.8	127932		2.52098		0.2913
F1S418	2	2	13.0987	0.0825616	2.42778	fraction 9	Crude	Peroxiredoxin 3	PRDX3	1685.91	1703.48	3062.01	5166.69		1694.7	4114.35		2.42778		0.28053
F1S8X3	7	7	83.091	0.0306625	2.41566	fraction 9	Crude	Secreted Frizzled Related Protein 5	SFRP5	109165	101027	215753	291999		105096	253876		2.41566		0.27913
F2Z565;A5PI51	3	3	22.6519	0.206878	2.33101	fraction 9	Crude	Solute carrier family 25 member 5	SLC25A5	11236.8	8775.18	14416	32232.1		10006	23324		2.33101		0.269349
E7EI18;F1S610;F1SMQ4	3	3	27.0813	0.964366	2.2763	fraction 9	Crude	Adenosylhomocysteinase Like 1	AHCYL1	3445.22	2216.03	12161.7	724.945		2830.62	6443.34		2.2763		0.263027
F1SE26;I3LM14;I6XPV3;F1SE27	3	3	19.1826	0.0209224	2.24593	fraction 9	Crude	Voltage Dependent Anion Channel 1 Pseudogene 5	VDAC1P5	2588.24	2049.15	5067.09	5348.16		2318.69	5207.63		2.24593		0.259518
I3LIM2	14	14	118.314	0.106874	2.21956	fraction 9	Crude	UDP-glucose 6-dehydrogenase	UGDH	24980.3	22325.3	66151.2	38846.2		23652.8	52498.7		2.21956		0.25647
B2ZF49	5	5	46.5598	0.0815322	2.14948	fraction 9	Crude	Hydroxyacyl-CoA Dehydrogenase/3-Ketoacyl-CoA Thiolase/Enoyl-CoA Hydratase (Trifunctional Protein), Alpha Subunit	HADHA	8640.93	7379.37	20829.6	13605.7		8010.15	17217.6		2.14948		0.248373
F1SGS9	8	8	103.131	0.0371607	2.1311	fraction 9	Crude	Catalase	CAT	30485.6	24583.2	52556.8	64800		27534.4	58678.4		2.1311		0.246249
I3LRW8	2	2	14.4109	0.320043	2.1269	fraction 9	Crude	Serine/arginine-rich-splicing factor 2	SRSF2	8262.97	5933.58	8422.18	21772.5		7098.28	15097.3		2.1269		0.245764
A5A766	6	6	63.9517	0.00787449	1.98333	fraction 9	Crude	Glycoprotein NMB	GPNMB	22322.8	20943.7	40674.1	45137.7		21633.3	42905.9		1.98333		0.229174
F1SRC2	14	14	113.885	0.267393	1.98	fraction 9	Crude	Chondroadherin Like	CHADL	7867.52	22926.1	28819.3	32151.9		15396.8	30485.6		1.98		0.228789
I3LBV1;I3L630	10	10	106.951	0.117379	1.96494	fraction 9	Crude	Tubulin Beta 6 Class V	TUBB6	19251.4	17891.3	27862.4	45120.8		18571.3	36491.6		1.96494		0.22705
A7VK01;K7GKN2;Q1AFZ0;B7NZV3;F1SG50;Q1AFY9	11	11	92.1803	0.21549	1.9607	fraction 9	Crude	MX Dynamin Like GTPase 1	MX1	13351.6	6216.28	22011.3	16355.4		9783.93	19183.4		1.9607		0.22656
F1STR4	7	7	47.2153	0.297573	1.94884	fraction 9	Crude	Protease, Serine 23	PRSS23	10212.4	9861.29	11842.5	27278		10036.8	19560.2		1.94884		0.225189
D3K5N3	5	5	47.9347	0.175613	1.92668	fraction 9	Crude	Midkine (Neurite Growth-Promoting Factor 2)	MDK	13454.9	25298.9	32789.6	41876.3		19376.9	37333		1.92668		0.222628
F1SS26;K7GPJ3;Q5U903;Q1RP81;K7GPP2;F1SBZ9	43	43	491.261	0.025588	1.91907	fraction 9	Crude	Thrombospondin-1	THBS1	370107	345118	618112	754452		357613	686282		1.91907		0.221749
Q56P20	7	3	68.8109	0.0916446	1.9008	fraction 9	Crude	ADP-ribosylation factor 4	ARF4	4745.46	3703.67	9350.54	6709.54		4224.57	8030.04		1.9008		0.219637
I3LQI3	4	4	27.714	0.000344566	1.89798	fraction 9	Crude	SUB1 Homolog, Transcriptional Regulator	SUB1	4969.35	4889.55	9437.58	9274.42		4929.45	9356		1.89798		0.219312
F1RPS8	17	17	169.706	0.0300298	1.88181	fraction 9	Crude	ATP Synthase, H+ Transporting, Mitochondrial F1 Complex, Alpha Subunit 1, Cardiac Muscle	ATP5A1	84005.4	68490.8	136600	150369		76248.1	143485		1.88181		0.217444
B7U3Y7	3	3	21.5317	0.820048	1.8789	fraction 9	Crude	C1q and tumor necrosis factor-like protein 6 protein	C1QTNF6	707.62	2339.85	608.606	5117.3		1523.74	2862.95		1.8789		0.217108
F1S1E7	4	4	32.5695	0.176345	1.8629	fraction 9	Crude	Dihydropyrimidinase	DPYS	4920.35	8599.01	10734.3	14450.9		6759.68	12592.6		1.8629		0.215259
F1SLA0;Q0QEM6;K7GLT8;Q29235	24	24	268.422	0.0392162	1.84947	fraction 9	Crude	ATP Synthase, H+ Transporting, Mitochondrial F1 Complex, Beta Polypeptide	ATP5B	149264	135817	233424	293825		142541	263625		1.84947		0.213707
B7TJ03;F2Z5N5;I3L7Y1	2	2	14.0995	0.0328211	1.83529	fraction 9	Crude	Ribosomal protein L26-like 1	RPL26L1	4954.47	4517.82	7807.86	9576.56		4736.14	8692.21		1.83529		0.212069
F1RFQ7;Q8MJ37	2	2	13.2816	0.602484	1.83204	fraction 9	Crude	GTP-binding nuclear protein Ran	RAN	4835.75	3374.66	3176.2	11865.6		4105.2	7520.89		1.83204		0.211693
F1RF28;I3L8H4;Q866A6	24	24	248.196	0.0187163	1.82742	fraction 9	Crude	Thrombospondin-4	THBS4	249524	247511	416499	491790		248517	454145		1.82742		0.211159
F2Z512;I3LMI4;Q29298	2	2	13.9196	0.43894	1.82713	fraction 9	Crude	40S ribosomal protein S23	RPS23	4236.32	1238.8	6901.83	3101.92		2737.56	5001.87		1.82713		0.211125
D0G6Y0	3	3	19.6143	0.407493	1.81781	fraction 9	Crude	Hydroxysteroid (17-beta) dehydrogenase 12	HSD17B12	2107.15	1905.96	2047.95	5247.14		2006.56	3647.55		1.81781		0.210049
F1SN47;Q8SPT0	7	7	52.4556	0.0390984	1.80745	fraction 9	Crude	Glutaminase	GLS	8582.33	7576.44	13112	16094.2		8079.38	14603.1		1.80745		0.208851
K9IW73;Q9GLJ4	3	3	21.1626	0.0545354	1.80455	fraction 9	Crude	Dihydrolipoamide S-Succinyltransferase	DLST	2543.48	2572.25	3968.02	5263.6		2557.87	4615.81		1.80455		0.208517
F1SEH4	9	9	86.5244	0.0220836	1.79273	fraction 9	Crude	HtrA Serine Peptidase 1	HTRA1	56372.8	50216.1	89197.2	101888		53294.4	95542.4		1.79273		0.20715
F1S2F6	7	7	60.8855	0.0187393	1.75873	fraction 9	Crude	Voltage-dependent anion-selective channel protein 2	VDAC2	21022.3	21993.6	35006.1	40647.1		21508	37826.6		1.75873		0.203221
F1S393	3	3	25.3657	0.108892	1.75204	fraction 9	Crude	Cytochrome B5 Type B	CYB5B	1524	1272.23	2022.73	2876.39		1398.12	2449.56		1.75204		0.202449
I3LII3	3	3	18.6555	0.15936	1.74787	fraction 9	Crude	Eukaryotic Translation Elongation Factor 2	EEF2	2777.76	1735.77	4412.84	3476.22		2256.77	3944.53		1.74787		0.201967
Q2YHQ3	6	6	54.2208	0.0476694	1.66626	fraction 9	Crude	Filamin-A	FLNA	13407	11701.3	22857.4	18979.5		12554.2	20918.4		1.66626		0.192536
F1SKI0	5	3	46.5412	0.149154	1.64559	fraction 9	Crude	Myosin Heavy Chain 11	MYH11	13063.1	8293.23	18009.1	17134.6		10678.1	17571.9		1.64559		0.190149
Q4TTS4;Q53DY7;Q53DY5;Q53DY6	4	4	33.1535	0.0877954	1.63981	fraction 9	Crude	Histone H1.2-like protein	HIST1H1C	36726.1	41424.1	55022.2	73129.5		39075.1	64075.8		1.63981		0.189481
Q6IM70;Q6IG15	2	2	19.9458	0.473336	1.58219	fraction 9	Crude	Reticulon 4	RTN4	10468	909.668	8849.45	9152.16		5688.82	9000.81		1.58219		0.182823
F1RFI1	2	2	13.3774	0.0200124	1.57763	fraction 9	Crude	Tu Translation Elongation Factor, Mitochondrial	TUFM	2908.16	2616.07	4188.93	4526.24		2762.11	4357.58		1.57763		0.182295
F1RJH8	6	6	51.2742	0.233894	1.53472	fraction 9	Crude	Argininosuccinate Lyase	ASL	29996.5	17355.7	35100.1	37572.2		23676.1	36336.2		1.53472		0.177337
G9F6X6	19	19	145.854	0.0425982	1.52733	fraction 9	Crude	Mitochondrial heat shock 60 kDa protein 1	HSPD1	68467.5	59261.5	102869	92215.2		63864.5	97542.3		1.52733		0.176484
C8C420;F1SQT3	3	3	20.2516	0.769855	1.51071	fraction 9	Crude	Solute carrier family 25 member 3	SLC25A3	5783.5	5384.03	13242.9	3628.01		5583.77	8435.47		1.51071		0.174563
I3LSD3	4	4	27.912	0.0300063	1.50234	fraction 9	Crude	60S ribosomal protein L13	RPL13	33971	32447.5	46503.7	53279.7		33209.3	49891.7		1.50234		0.173596
I3LRS5	5	5	44.8752	0.0644526	1.45586	fraction 9	Crude	Aldehyde Dehydrogenase 1 Family Member A1	ALDH1A1	42570.8	37491.2	53786.9	62772		40031	58279.5		1.45586		0.168225
F1SNY2	10	10	108.19	0.0871763	1.45118	fraction 9	Crude	60S ribosomal protein L3	RPL3	84994.6	75037.5	104674	127562		80016	116118		1.45118		0.167685
F1S935	6	6	43.9925	0.210494	1.41839	fraction 9	Crude	Ribosomal Protein L18a	RPL18A	16782.3	15080.4	18649.9	26543.8		15931.3	22596.8		1.41839		0.163895
F2Z5K6	2	2	14.7947	0.0477398	1.39936	fraction 9	Crude	60S ribosomal protein L36	RPL36	8973.01	10437.4	13396.7	13765.5		9705.21	13581.1		1.39936		0.161697
K9IVP5;F1SKJ1;G9FSR3;Q95272;Q29060;Q29061	93	80	1091.14	0.0391942	1.38692	fraction 9	Crude	Myosin Heavy Chain 9	MYH9	549763	529749	700969	796228		539756	748599		1.38692		0.160259
B2ZF47;I3LSK6	15	15	122.816	0.0200424	1.37299	fraction 9	Crude	Mitochondrial aldehyde dehydrogenase 2	ALDH2	137393	129715	176897	189839		133554	183368		1.37299		0.158649
B3CL06;A0FJ29;Q6YST2;Q6YT39;Q7YS20;Q8WMN8	6	6	51.4111	0.117356	1.37156	fraction 9	Crude	Transferrin	TF	51350.9	50428.4	61730.5	77865.7		50889.7	69798.1		1.37156		0.158484
F2Z5L0;I3LE39;I3LEB6;I3LL41;F1RTQ5;F1RTQ6;Q29574	6	6	47.7697	0.123504	1.35459	fraction 9	Crude	Histone Cluster 2 H2B Family Member E	HIST2H2BE	96480.4	86354.1	111198	136467		91417.3	123833		1.35459		0.156523
F1SSS0;I3LQI8;I3LIW0	26	26	238.136	0.0359926	1.34504	fraction 9	Crude	Carbamoyl-Phosphate Synthase 1	CPS1	146925	130804	187105	186453		138864	186779		1.34504		0.15542
I3LVI8	8	8	55.2054	0.0141147	1.33865	fraction 9	Crude	Ribosomal Protein L7a	RPL7A	35855.1	36437	46741.4	50032.1		36146.1	48386.8		1.33865		0.154681
B1A8Z3;F1SFF8	19	19	159.711	0.0732261	1.33813	fraction 9	Crude	Glycogen phosphorylase, liver form	PYGL	60502.7	55240.2	72065.1	82814.3		57871.5	77439.7		1.33813		0.154622
F1SI10	3	3	27.0668	0.235464	1.33398	fraction 9	Crude	60S ribosomal protein L10	RPL10	7305.18	6161.66	7692.87	10271.6		6733.42	8982.23		1.33398		0.154142
F2Z5C7;I3LN32;Q6QAP5	9	9	83.9337	0.21913	1.33278	fraction 9	Crude	40S ribosomal protein S3a	RPS3A	31831.4	27739.6	45311.4	34083.4		29785.5	39697.4		1.33278		0.154003
D6NHN4;D6NHN5;F1S9J2;I3LF40;I3LKF5	2	2	20.2755	0.185607	1.33006	fraction 9	Crude	Thyroid peroxidase	TPO	57129.7	69601.3	75541.3	93018.7		63365.5	84280		1.33006		0.153689
F1RJU4;F1RFH3;F1S847;Q6EEI0	4	4	29.8365	0.594453	1.31151	fraction 9	Crude	Neurofilament light polypeptide	NEFL	32495.9	55368.5	40140.1	75094.7		43932.2	57617.4		1.31151		0.151545
Q0Z8R0	2	2	14.435	0.0793934	1.29537	fraction 9	Crude	Cystatin C	CST3	6410.25	7460.38	8804.95	9162.69		6935.31	8983.82		1.29537		0.149681
F2Z571	6	6	50.4112	0.116453	1.29102	fraction 9	Crude	Tubulin Beta 4B Class IVb	TUBB4B	30920	30998.1	36219.7	43717.8		30959	39968.7		1.29102		0.149178
F1S4R5	2	2	15.0893	0.98999	1.26241	fraction 9	Crude	Serine And Arginine Rich Splicing Factor 7	SRSF7	8649.74	8439.33	4313.13	17260.2		8544.54	10786.7		1.26241		0.145871
F1SKX7;O62789;F1SKX4	7	7	65.9066	0.617856	1.255	fraction 9	Crude	Collagen Type VIII Alpha 1 Chain	COL8A1	35346.1	85197	57919.8	93361.8		60271.5	75640.8		1.255		0.145016
I3LRT4;Q15I70	6	6	47.6626	0.0576909	1.25332	fraction 9	Crude	Aldehyde dehydrogenase family 8 member A1	ALDH8A1	30267.5	27212.2	36758.9	35281.6		28739.9	36020.3		1.25332		0.144822
F2Z4Y8	3	3	18.6554	0.623413	1.23732	fraction 9	Crude	Ribosomal Protein S11	RPS11	3983.82	3507.5	3312.84	5956.31		3745.66	4634.58		1.23732		0.142973
A8YQT9;F1RWI5;A8YQT8	14	14	133.875	0.0470632	1.2271	fraction 9	Crude	Ribosomal protein L7	RPL7	109939	100245	129391	128525		105092	128958		1.2271		0.141792
F1S8L9	4	4	25.9351	0.172917	1.19538	fraction 9	Crude	Heterogeneous Nuclear Ribonucleoprotein U	HNRNPU	14497.2	14029.4	15645.3	18454.8		14263.3	17050.1		1.19538		0.138126
F6Q5P0	2	2	21.0279	0.95533	1.18748	fraction 9	Crude	40S ribosomal protein S13	RPS13	2851.2	2767.89	4974.45	1698.08		2809.54	3336.27		1.18748		0.137213
F1RGC0;I3LK51	4	4	30.0494	0.646572	1.17711	fraction 9	Crude	60S ribosomal protein L27a	RPL27A	22892.5	19704	19071.6	31069.1		21298.3	25070.4		1.17711		0.136015
F1SJQ6	3	3	29.0256	0.598822	1.17521	fraction 9	Crude	60S ribosomal protein L14	RPL14	52647.2	55176.8	49590.6	77125.5		53912	63358		1.17521		0.135796
F1RZQ6;F1RRA6	10	10	75.3748	0.3047	1.16192	fraction 9	Crude	Solute carrier family 25 member 4	SLC25A4	27664.7	27717.8	28789.3	35560.9		27691.2	32175.1		1.16192		0.134261
B2CZR7	2	2	12.9052	0.184183	1.15584	fraction 9	Crude	Cofilin-2	CFL2	12997.6	14961.8	15803.6	16512.8		13979.7	16158.2		1.15584		0.133557
F1SPK7	8	8	65.4913	0.709743	1.14323	fraction 9	Crude	Retinol Dehydrogenase 5	RDH5	19940.1	18560.9	16765.9	27249.5		19250.5	22007.7		1.14323		0.1321
B0FWK5;F1S530	10	10	92.64	0.332202	1.13715	fraction 9	Crude	Ribosomal protein L5	RPL5	79404.9	68205.6	78257.4	89597.7		73805.3	83927.5		1.13715		0.131398
E1CAJ5	10	10	72.9045	0.0484942	1.11892	fraction 9	Crude	Protein Disulfide Isomerase Family A Member 3	PDIA3	21357	21733.3	23526.6	24688.2		21545.2	24107.4		1.11892		0.129292
F1SJJ5;A0SNV0	12	12	102.766	0.49949	1.11867	fraction 9	Crude	60S ribosomal protein L4	RPL4	103073	85722.9	95045.1	116155		94398	105600		1.11867		0.129262
D0G0C3;F1S4Y7;F1SQY7	12	12	119.155	0.412458	1.10695	fraction 9	Crude	Adenosylhomocysteinase	AHCY	169014	162065	166315	200173		165539	183244		1.10695		0.127909
F2Z5G8	4	4	27.8327	0.012242	1.10633	fraction 9	Crude	Ribosomal Protein S25	RPS25	18803.6	19233	21036.3	21044.8		19018.3	21040.5		1.10633		0.127837
F1SQL2;F8SIP2	11	11	89.0601	0.853062	1.09169	fraction 9	Crude	EGF Containing Fibulin Like Extracellular Matrix Protein 1	EFEMP1	91264.4	89689.5	73717.5	123828		90476.9	98772.9		1.09169		0.126145
F1RUI1;K7GLL2;K7GNR6;K7GP28;K7GMY3;K7GND4;K7GQI9;K7GRM6	3	3	19.071	0.885517	1.08617	fraction 9	Crude	Hydroxysteroid 17-Beta Dehydrogenase 10	HSD17B10	1341.77	5165.16	1728.59	5339.05		3253.47	3533.82		1.08617		0.125507
C0MHR2;K7GQL8;I3LGD4;Q29199	35	35	334.702	0.695694	1.0753	fraction 9	Crude	Clathrin heavy chain	CLTC	185460	165108	163596	213369		175284	188483		1.0753		0.124251
F1RJH2	4	4	32.274	0.345918	1.06297	fraction 9	Crude	Short-chain-specific acyl-CoA dehydrogenase, mitochondrial	ACADS	11486.4	10579.6	11388.3	12067.2		11033	11727.8		1.06297		0.122827
F2Z5Q2	3	3	21.5621	0.866408	1.06274	fraction 9	Crude	Ribosomal Protein L24	RPL24	17135.3	14393.4	13310.7	20196.3		15764.3	16753.5		1.06274		0.1228
F1RS36	22	20	214.724	0.688149	1.05385	fraction 9	Crude	Heat Shock Protein Family A (Hsp70) Member 5	HSPA5	59899.4	52096.1	64046.3	53979.7		55997.8	59013		1.05385		0.121772
F2Z5E2;Q19AZ5;A7YB36	3	3	24.9565	0.981173	1.03049	fraction 9	Crude	Serpin Family C Member 1	SERPINC1	11936.6	10389.6	8303.63	14703.2		11163.1	11503.4		1.03049		0.119073
F2Z5S8	2	2	24.6448	0.907847	1.01484	fraction 9	Crude	Tubulin Alpha 4a	TUBA4A	7005.58	5086.19	8582.16	3689.04		6045.89	6135.6		1.01484		0.117265
F1SIH8	4	4	31.5767	0.976878	1.00729	fraction 9	Crude	Valosin Containing Protein	VCP	4645.2	3218.65	4983.53	2937.66		3931.92	3960.6		1.00729		0.116393
F1SEN2	17	17	196.296	0.943341	1.00474	fraction 9	Crude	Glutamate dehydrogenase 1, mitochondrial	GLUD1	343215	327601	322071	351925		335408	336998		1.00474		0.116098
F2Z5N8	3	2	25.3992	0.966447	1.00025	fraction 9	Crude	Ras-related protein Rab-14	RAB14	3281.72	2321.65	2133.52	3471.26		2801.68	2802.39		1.00025		0.115579
F2Z567;K7GRF2;K7GNY4;K7GLA0;K7GSL7;K7GNM9;K7GQ66;K7GST6;K7GL68;K7GMQ4	5	5	45.2122	0.973755	1.0088	Crude	fraction 9	Ribosomal protein L8	RPL8	22172.3	30627.2	22032.1	30306.9		26399.7	26169.5		0.99128		0.114543
I3L6F1;I3LFL4;Q0QEV2	4	4	31.08	0.890852	1.012	Crude	fraction 9	60S ribosomal protein L18	RPL18	31461.6	31121.4	25496.3	36344.8		31291.5	30920.6		0.988146		0.114181
F2Z5F5	8	8	88.1907	0.86165	1.01224	Crude	fraction 9	40S ribosomal protein S8	RPS8	95578.2	86890.3	87018.8	93243.3		91234.2	90131.1		0.987909		0.114153
C4MXZ1;C4MRC5;B9V4E8;B9V4F0;F1RRS4;Q95289	8	4	77.9652	0.9849	1.03419	Crude	fraction 9	ADP-ribosylation factor 1	ARF1	28568.5	17647.9	21815.8	22872.8		23108.2	22344.3		0.966943		0.111731
I3LJ87	5	5	41.6204	0.822671	1.03458	Crude	fraction 9	Ribosomal Protein S2	RPS2	36918.5	39978.4	28842.3	45484.4		38448.4	37163.4		0.966577		0.111688
F2Z5B2	16	16	181.818	0.475476	1.04791	Crude	fraction 9	Tubulin Beta 2B Class IIb	TUBB2B	192504	173454	174202	175027		182979	174614		0.954283		0.110268
I3L6Q5	3	3	20.0026	0.76376	1.0501	Crude	fraction 9	Histone Cluster 1 H1 Family Member B	HIST1H1B	11999.9	10304.9	9081.01	12159.6		11152.4	10620.3		0.95229		0.110037
F1RP17	2	2	13.0117	0.677143	1.05413	Crude	fraction 9	Chaperonin Containing TCP1 Subunit 3	CCT3	4192.02	3740.39	4144	3381.1		3966.21	3762.55		0.948653		0.109617
F1RQ91;Q6LEP1	5	5	38.8916	0.251156	1.09565	Crude	fraction 9	Ribosomal Protein S4, X-Linked	RPS4X	25298.5	23110	21329.3	22853.2		24204.2	22091.3		0.912703		0.105463
F1SR94;I3LTV1	2	2	13.9997	0.481518	1.10576	Crude	fraction 9	Aldehyde dehydrogenase family 1 member A3	ALDH1A3	10145.2	9465.96	9926.92	7808.58		9805.59	8867.75		0.904356		0.104499
B1Q039	5	5	43.3835	0.302114	1.10835	Crude	fraction 9	Crystallin Alpha B	CRYAB	37909.2	35527.1	30856	35401.1		36718.2	33128.6		0.902239		0.104254
F1RKW9	16	16	136.491	0.454658	1.11259	Crude	fraction 9	Myosin ID	MYO1D	49854.8	42887.8	37940.1	45417		46371.3	41678.5		0.8988		0.103857
F1RPK0;F1RPL1;F1RPL3;F2Z575;F2Z5L2;F2Z5L5;F2Z587;B1PEY3;F1RTQ7;F2Z5I4;F2Z5P1;I3L7T6;Q29579;F1S0Z4;F2Z5L6	4	4	50.1479	0.301271	1.12214	Crude	fraction 9	Histone Cluster 1 H2A Family Member D	HIST1H2AD	158928	141599	125831	141985		150263	133908		0.891155		0.102973
F1SU59;I3LEY2	2	2	12.1163	0.340474	1.14076	Crude	fraction 9	Annexin A7	ANXA7	4951.17	4221.38	3743.09	4297.67		4586.27	4020.38		0.876611		0.101293
I3LDC7;Q0QEQ1	9	9	80.09	0.374029	1.1409	Crude	fraction 9	Isocitrate dehydrogenase [NADP]	IDH1	35850.5	30914.4	26604	31915.8		33382.5	29259.9		0.876504		0.10128
Q4U1U4;Q5MJE5;Q4U1U3	7	7	64.8967	0.189172	1.14622	Crude	fraction 9	Cathepsin D	CTSD	49934.4	44516.2	42790.4	39611.5		47225.3	41201		0.872434		0.10081
F1RV20	2	2	12.8509	0.598249	1.15773	Crude	fraction 9	G Protein Subunit Alpha 13	GNA13	616.005	536.075	917.739	77.3805		576.04	497.56		0.863759		0.0998076
Q9TT74	14	14	183.416	0.138128	1.16264	Crude	fraction 9	Glyceraldehyde-3-phosphate dehydrogenase	GAPDH	386100	380154	308789	350277		383127	329533		0.860114		0.0993865
F2Z5Q6;Q29198;A1XQU8	6	6	46.1233	0.0947904	1.18088	Crude	fraction 9	40S ribosomal protein S6	RPS6	64082.7	60909	55532.1	50314.4		62495.9	52923.2		0.846828		0.0978512
Q6XGY2	3	3	27.3156	0.510286	1.2146	Crude	fraction 9	2,4-dienoyl-CoA reductase	DECR	14546	13242	14696.6	8181.77		13894	11439.2		0.823318		0.0951347
F2Z5U0;A4US66;A7U5U2	4	4	40.1256	0.285833	1.22016	Crude	fraction 9	Ribosomal Protein S27A	RPS27A	65756.8	51616.6	50855.6	45339.1		58686.7	48097.4		0.819562		0.0947007
I3LIX1	5	5	42.4479	0.0364674	1.22558	Crude	fraction 9	60S ribosomal protein L27	RPL27	33991.2	31480.5	26994.5	26426.6		32735.9	26710.5		0.81594		0.0942821
F1RVA0;F2Z576;F2Z5K9;K9IWF3;F1RPL2	4	4	36.9426	0.794297	1.26974	Crude	fraction 9	H3 Histone Family Member 3B	H3F3B	12348.7	30976.3	17415	16706.1		21662.5	17060.6		0.787563		0.0910031
F1RT83	8	8	88.1662	0.20171	1.27342	Crude	fraction 9	Syntenin-1	SDCBP	114070	89105.9	81311.7	78239.9		101588	79775.8		0.785287		0.0907401
I3LEX0	7	7	62.2427	0.151227	1.29527	Crude	fraction 9	40S ribosomal protein S9	RPS9	73688.6	74846.5	50677.5	63997.9		74267.5	57337.7		0.772043		0.0892098
C7AI81	21	10	276.086	0.138758	1.30031	Crude	fraction 9	Actin alpha 2	ACTA2	504435	520378	350503	437627		512406	394065		0.769047		0.0888637
E7D6R2;T1SEU6;V5IV92	5	5	32.6931	0.107349	1.30316	Crude	fraction 9	Betaine--Homocysteine S-Methyltransferase	BHMT	19327.7	16341.1	13118.9	14252.1		17834.4	13685.5		0.767365		0.0886692
B6V8C7;F1SEG5;K7GLK5;K7GSD9;K7GKC0	6	6	58.8906	0.183148	1.31549	Crude	fraction 9	40S ribosomal protein S16	RPS16	39051.7	33594.1	24402.8	30820.8		36322.9	27611.8		0.760175		0.0878385
F2Z5T5;Q2HPK3	19	19	221.799	0.0290396	1.35042	Crude	fraction 9	Tubulin alpha-1A chain	TUBA1A	296776	270062	205186	214565		283419	209875		0.740513		0.0855664
F2Z560;I3LFZ8	4	4	25.425	0.321592	1.35333	Crude	fraction 9	RAB5C, Member RAS Oncogene Family	RAB5C	14861.1	12931	12708.7	7827.49		13896.1	10268.1		0.738921		0.0853825
I3LVD5;A0A140H1A5;A0SNU5;Q28937;Q8SPK6;A1BPP7;Q95319	23	12	324.1	0.31809	1.35847	Crude	fraction 9	Actin Gamma 1	ACTG1	1.61896e+06	1.64936e+06	900500	1.50538e+06		1.63416e+06	1.20294e+06		0.73612		0.0850589
F1RRB7	4	4	32.2139	0.528009	1.38169	Crude	fraction 9	Acetyl-CoA Acyltransferase 1	ACAA1	10590.7	10589.2	13407	1921.92		10589.9	7664.47		0.72375		0.0836295
I3LIL4	17	17	137.531	0.0854684	1.4066	Crude	fraction 9	Myosin IC	MYO1C	69149.3	59966.5	49547.2	42245.7		64557.9	45896.4		0.710934		0.0821486
F1SUT0	2	2	13.3301	3.01978e-05	1.41465	Crude	fraction 9	RAB6A, Member RAS Oncogene Family	RAB6A	5129.02	5125.32	3631.12	3617.56		5127.17	3624.34		0.706889		0.0816813
F1SGI7	7	6	55.1294	0.523025	1.44633	Crude	fraction 9	Keratin 75	KRT75	67491	44910.4	10978.4	66736.3		56200.7	38857.3		0.691403		0.0798918
F1SIC9;I3LKT1;I3LV29	17	17	166.458	0.0730312	1.44895	Crude	fraction 9	Lysyl Oxidase Like 1	LOXL1	207165	195042	124520	153065		201104	138792		0.690153		0.0797474
I3LT81	6	6	56.0678	0.0988046	1.45362	Crude	fraction 9	Ribosomal Protein L17	RPL17	40575.7	32620.3	23600.3	26753.9		36598	25177.1		0.687937		0.0794913
K7GSR6;F1S0I1	10	10	98.4855	0.039636	1.45536	Crude	fraction 9	5'-Nucleotidase Ecto	NT5E	73255.3	62928.7	47177.9	46396.2		68092	46787.1		0.687115		0.0793964
F1RY92;I3LAE9	5	5	35.8702	0.453491	1.4935	Crude	fraction 9	Serine And Arginine Rich Splicing Factor 3	SRSF3	22119.6	34154.3	27342.7	10336.3		28136.9	18839.5		0.669566		0.0773685
I3LS04;Q5MCI9	7	7	73.7454	0.0876052	1.50922	Crude	fraction 9	Actinin Alpha 1	ACTN1	19908.9	15593.4	12228.6	11294.9		17751.1	11761.8		0.662593		0.0765629
F1REZ0	7	7	48.9773	0.0227866	1.51789	Crude	fraction 9	EGF-like repeat and discoidin I-like domain-containing protein 3	EDIL3	45640.7	40387.6	28858.4	27818		43014.2	28338.2		0.658811		0.0761258
D0G0C5;F1SLC4	6	6	46.719	0.39509	1.52337	Crude	fraction 9	Annexin A4	ANXA4	19380.2	21167.9	7144.3	19473		20274.1	13308.6		0.656437		0.0758515
F1SGJ3;Q6QAP9	3	3	19.399	0.324561	1.53727	Crude	fraction 9	Filamin B	FLNB	4269.06	2840.21	2942.01	1682.58		3554.63	2312.3		0.650503		0.0751658
Q5IZV0	2	2	14.686	0.430524	1.53883	Crude	fraction 9	Heat Shock Protein Family B (Small) Member 1	HSPB1	6840.03	6316.36	6648.6	1900.98		6578.2	4274.79		0.649843		0.0750895
F1RI39;F1RHL9;I3LCP0;F1RU49;Q5MCI8	28	28	292.746	0.0159709	1.55319	Crude	fraction 9	Actinin Alpha 4	ACTN4	289652	279562	193058	173422		284607	183240		0.643836		0.0743954
F1RGS0	7	7	52.4734	0.128018	1.55857	Crude	fraction 9	Thrombospondin-3	THBS3	51128.4	54159.7	39796.1	27758.3		52644.1	33777.2		0.641615		0.0741388
F1SUM7	6	6	40.0209	0.133896	1.67038	Crude	fraction 9	40S ribosomal protein S3	RPS3	24271.6	21149.9	16355.2	10837.2		22710.8	13596.2		0.598667		0.0691762
F1SR05;A7E1S7;A7E1T1;A7E1T2;I3LL80;Q29320	5	5	33.0192	0.030728	1.68178	Crude	fraction 9	L-lactate dehydrogenase B chain	LDHB	13737.6	15222.3	9282.56	7937.22		14480	8609.89		0.594607		0.068707
F1SK35	11	11	98.9925	0.0271653	1.68678	Crude	fraction 9	Retinaldehyde Binding Protein 1	RLBP1	96800.8	88508.9	59102	50758.3		92654.8	54930.1		0.592847		0.0685036
F1RQU2;Q29284;Q9GLE9	14	14	119.242	0.0265729	1.70147	Crude	fraction 9	Heat Shock Protein 90 Alpha Family Class B Member 1	HSP90AB1	54996	59207.8	30853.9	36266.7		57101.9	33560.3		0.587727		0.067912
K9J6H8;K7GQ48;K7GMU4	17	17	126.939	0.0889861	1.70784	Crude	fraction 9	Alpha-2-macroglobulin	A2M	83139.1	72522.8	38308.2	52837.4		77830.9	45572.8		0.585536		0.0676589
L7USF4	2	2	20.1068	0.141577	1.71165	Crude	fraction 9	MHC class I alpha chain	SLA-3	29609.5	25640.6	12561.5	19717.5		27625.1	16139.5		0.584233		0.0675083
F1S3U9	7	7	54.7943	0.246649	1.7352	Crude	fraction 9	Peroxiredoxin 1	PRDX1	41379.7	38093.8	14569.9	31230.8		39736.8	22900.4		0.576302		0.0665918
F1RIF3	4	4	25.1002	0.195021	1.74484	Crude	fraction 9	Fumarylacetoacetate Hydrolase	FAH	7973.48	8334.21	6096.56	3249.68		8153.85	4673.12		0.573118		0.066224
F2Z5C1	21	21	238.828	0.0220334	1.75844	Crude	fraction 9	Annexin A5	ANXA5	556715	493129	316355	280676		524922	298515		0.568686		0.0657118
Q0PY11;Q4QZ00;Q762C2;F1STM4;F1STN7	15	15	160.155	0.00272121	1.76628	Crude	fraction 9	Elongation factor 1-alpha	EEF1A	298977	315914	176004	172125		307446	174064		0.566163		0.0654203
Q6QAS5;I3LFQ4	3	3	20.1741	0.231711	1.77181	Crude	fraction 9	60S ribosomal protein L12	RPL12	7815.52	5740.89	5030.9	2620.26		6778.2	3825.58		0.564395		0.065216
F1RPH0;K7GKJ8	11	11	121.844	0.0281815	1.79665	Crude	fraction 9	Phosphoglycerate kinase 1	PGK1	71163.9	58341.4	35752.4	36329.2		64752.7	36040.8		0.556592		0.0643143
M3V836;F1RVN0;F1RVM6;I3L7B9	8	8	72.0998	0.0479144	1.85625	Crude	fraction 9	Glutathione S-transferase Pi 1	GSTP1	40419.6	34278.4	22418.2	17823.1		37349	20120.6		0.53872		0.0622492
F1SNL7	2	2	12.6004	0.441017	1.86444	Crude	fraction 9	CNDP Dipeptidase 2 (Metallopeptidase M20 Family)	CNDP2	1290.83	779.466	1049.43	60.9746		1035.15	555.204		0.536354		0.0619758
D2SW96;D4N875;Q70PG4	14	14	128.724	0.0839634	1.86698	Crude	fraction 9	L-lactate dehydrogenase A chain	LDHA	86543.2	76624.7	35552.2	51844.6		81584	43698.4		0.535625		0.0618916
A6M928;I3LLD5;A6M929;A6M930	4	4	25.7842	0.202703	1.86732	Crude	fraction 9	Eukaryotic translation initiation factor 4A isoform 1	EIF4A1	12279.7	10279.1	3986.8	8094.06		11279.4	6040.43		0.535528		0.0618804
F1SFE3	3	3	26.7795	0.127736	1.88272	Crude	fraction 9	Fermitin Family Member 2	FERMT2	6733.73	4173.71	2940.91	2852.54		5453.72	2896.73		0.531147		0.0613742
F1RYA4	3	3	25.6191	0.00384235	1.90593	Crude	fraction 9	Nucleosome Assembly Protein 1 Like 4	NAP1L4	324808	312841	173210	161351		318825	167280		0.524678		0.0606267
M3VH45;F1S0V2	31	31	299.079	0.00804639	1.92622	Crude	fraction 9	Annexin A6	ANXA6	161173	145243	81762.5	77314.2		153208	79538.3		0.519152		0.0599881
F1SGT4;K7GL11;K7GLL1;K7GM14;K7GN90;K7GND9;K7GLE2;K7GKE4	7	7	68.4074	0.0459141	1.94734	Crude	fraction 9	CD44	CD44	75237.4	86700.9	36147.4	47011.4		80969.2	41579.4		0.513521		0.0593375
F1RJS2;K7GSW5;K7GNZ2;I6QTG7	18	18	208.119	0.000610257	1.9611	Crude	fraction 9	Clusterin	CLU	385042	382774	192555	198969		383908	195762		0.509919		0.0589213
B9ZSM8;K7GL43;Q27HS6	2	2	21.2118	0.0399858	1.98303	Crude	fraction 9	CD90	CD90	13436	17576.6	7526.17	8112.84		15506.3	7819.51		0.504278		0.0582695
F1RVE7;K7GS94	16	16	148.809	0.0019532	2.00041	Crude	fraction 9	Integrin Subunit Beta 1	ITGB1	242395	229466	119566	116316		235931	117941		0.499898		0.0577634
K7GMR8;Q8WNW8	4	4	39.6555	0.0111887	2.00478	Crude	fraction 9	Serpin Family E Member 2	SERPINE2	14265.7	15285.9	7854.98	6885.61		14775.8	7370.29		0.498807		0.0576373
B5APU3	2	2	13.4335	0.0309569	2.06267	Crude	fraction 9	Actin-related protein 2-like protein	ACTR2	4203.37	3274.05	1753.4	1871.72		3738.71	1812.56		0.484809		0.0560198
F1S441	3	3	24.5828	0.291624	2.08693	Crude	fraction 9	Calnexin	CANX	5289.99	3930.12	990.024	3428.01		4610.05	2209.02		0.479174		0.0553687
F1SHL9	25	25	280.03	0.0177749	2.15362	Crude	fraction 9	Pyruvate Kinase, Muscle	PKM	431355	399492	174266	211524		415424	192895		0.464334		0.0536539
F2Z5J9	3	3	21.6052	0.123623	2.18645	Crude	fraction 9	RAB11B, Member RAS Oncogene Family	RAB11B	14401.3	14104.1	4478.51	8558.79		14252.7	6518.65		0.457362		0.0528483
F1RTJ9	3	3	33.4271	0.0468955	2.22526	Crude	fraction 9	60S ribosomal protein L21	RPL21	1.44292e+06	1.77261e+06	615806	829209		1.60777e+06	722508		0.449386		0.0519267
A5A8V6;I3L7U0	11	9	100.473	0.00805196	2.22985	Crude	fraction 9	Heat shock 70kDa protein 1A	HSPA1A	25158.4	24648.5	10366.6	11969.8		24903.4	11168.2		0.44846		0.0518197
B2CZF8	27	27	339.812	0.0105435	2.23555	Crude	fraction 9	Milk Fat Globule-EGF Factor 8 Protein (Lactadherin)	MFGE8	2.07684e+06	2.11137e+06	858961	1.0145e+06		2.09411e+06	936729		0.447317		0.0516876
F1SV14	17	5	126.151	0.0120572	2.26752	Crude	fraction 9	Radixin	RDX	46225.3	43471.7	18087	21470.3		44848.5	19778.6		0.44101		0.0509588
A4UXY9	3	3	19.9526	0.318406	2.31231	Crude	fraction 9	NME/NM23 Nucleoside Diphosphate Kinase 2	NME2	4349.33	2887.24	496.978	2632.61		3618.28	1564.79		0.432468		0.0499718
K9IWF9;I3LDA8;F1RMJ4;K9J6M1	35	35	276.743	0.0312672	2.32602	Crude	fraction 9	IQ Motif Containing GTPase Activating Protein 1	IQGAP1	205774	179450	71439.8	94175.6		192612	82807.7		0.429919		0.0496773
F1SGG9;I3L5C4;I3LQN8;Q29386	7	6	66.123	0.11635	2.32843	Crude	fraction 9	Keratin 6A	KRT6A	95585.7	85899.8	26484.4	51458.7		90742.8	38971.6		0.429473		0.0496257
F1S2B3;K7GRJ7;M3TYK5;K7GMU3;K7GQP7;F1S6B3;I3LIE6;I3LSA3	3	3	19.5923	0.322915	2.3802	Crude	fraction 9	ATPase Plasma Membrane Ca2+ Transporting 3	ATP2B3	7156.09	8086.38	774.669	5629.19		7621.23	3201.93		0.420132		0.0485464
F1S073	28	28	320.776	0.00153782	2.39993	Crude	fraction 9	Annexin A2	ANXA2	674805	695710	276736	294328		685257	285532		0.416678		0.0481473
I3L5D5	11	11	78.078	0.00626449	2.42214	Crude	fraction 9	AHNAK Nucleoprotein	AHNAK	160433	168153	63327.5	72331.8		164293	67829.7		0.412857		0.0477058
Q06AS8;Q28947	5	2	45.0937	0.00141517	2.43339	Crude	fraction 9	G Protein Subunit Alpha I3	GNAI3	16055.5	15144.5	6305.89	6515.72		15600	6410.8		0.410949		0.0474853
I3LSK5;F2Z4Z8;F1SLU8	9	9	78.4901	0.00306857	2.52219	Crude	fraction 9	G Protein Subunit Beta 2	GNB2	82228.5	74393.3	30702	31395.7		78310.9	31048.8		0.396482		0.0458136
I3LC73	5	5	37.9179	0.00758924	2.55335	Crude	fraction 9	Fatty acid synthase	FASN	12617.6	11716	4415.49	5114.58		12166.8	4765.03		0.391642		0.0452543
A5A759	7	7	57.5914	0.0430254	2.55617	Crude	fraction 9	Keratin 2A	KRT2A	115819	145799	42709	59638.7		130809	51173.9		0.39121		0.0452045
F1RII4;Q0R678;A0RZB0	3	3	21.4714	0.237267	2.60688	Crude	fraction 9	Parkinsonism Associated Deglycase	PARK7	4385.85	2583.06	618.953	2054.33		3484.45	1336.64		0.383601		0.0443252
F1S9Q3;F1S9Q1;Q29578;Q9BDE9	23	15	231.972	0.0181546	2.65579	Crude	fraction 9	Heat shock 70 kDa protein 1B	HSPA1B	176128	167673	56212.1	73241.2		171901	64726.6		0.376535		0.0435088
F1RT62;K7GKU7;K7GNL6;K7GM89;K7GNC3;K7GSF0	11	11	85.2081	0.05702	2.66381	Crude	fraction 9	Integrin Subunit Alpha 3	ITGA3	449097	595445	156801	235321		522271	196061		0.375402		0.0433778
K7GQY9	3	3	30.6263	0.00593524	2.68819	Crude	fraction 9	Cofilin-1	CFL1	22661.6	19470.8	7899.56	7773.57		21066.2	7836.57		0.371997		0.0429843
F1RTN3	27	16	223.201	0.00783916	2.71915	Crude	fraction 9	Moesin	MSN	101964	94272.6	33195.1	38973.4		98118.5	36084.3		0.367762		0.042495
I3LDS3;F1RXF8;I3L6B5	15	10	131.435	0.0036853	2.7387	Crude	fraction 9	Keratin 10	KRT10	348744	388142	130520	138544		368443	134532		0.365137		0.0421917
F1SC82;I3LR15	14	14	91.3293	0.0113462	2.78326	Crude	fraction 9	Myoferlin	MYOF	39293.4	31586.5	12811.4	12655.1		35439.9	12733.2		0.359291		0.0415162
F2Z5U4;I3L6D2;F2Z5I8;F1S091;F2Z4Z0;F1RFB0;F1RFW5;F1RG36;F1S5W6;F1S6G3;F1SLJ0;F1SV21;F2Z507;F2Z552;F2Z570;F2Z5W1;I3L5L9;I3LHP6;I3LSL6	5	3	42.0514	0.318559	2.7863	Crude	fraction 9	Ras-related protein Rab-1B	RAB1B	20986	19331.8	1043.09	13426.9		20158.9	7235		0.358899		0.0414708
D2WKD6;F1SAX3;I7HD36;I3LT88;F1RM59;Q95M24	38	38	393.301	0.0106152	2.78653	Crude	fraction 9	ATPase Na+/K+ Transporting Subunit Alpha 1	ATP1A1	745567	724883	235966	291734		735225	263850		0.35887		0.0414675
F1RUN2;K7GNM1	16	16	151.863	0.0459431	2.80344	Crude	fraction 9	Serum albumin	ALB	2.12867e+06	3.07139e+06	803699	1.05119e+06		2.60003e+06	927443		0.356705		0.0412174
I3LK59;I3LCN1	15	15	150.486	0.00923354	2.81655	Crude	fraction 9	Enolase 1	ENO1	150976	125967	47091.5	51235.7		138472	49163.6		0.355045		0.0410255
B2D2K7;I3LB80;I3LP17	22	22	221.958	0.00935148	2.83132	Crude	fraction 9	Solute carrier family 3 member 2	SLC3A2	276416	270536	86840.5	106339		273476	96589.7		0.353193		0.0408115
I3LL97	3	3	25.8041	0.0150307	2.92345	Crude	fraction 9	Cysteine And Glycine Rich Protein 1	CSRP1	14695.3	11539.7	4728.16	4245.83		13117.5	4487		0.342061		0.0395253
A7WLI1;Q007T3	4	4	39.5091	0.205766	2.93214	Crude	fraction 9	CD81	CD81	98244	83533.5	12310.6	49684.2		90888.8	30997.4		0.341048		0.0394082
F1SB90;Q28945;I3LV59	5	2	53.6223	0.0347857	2.99793	Crude	fraction 9	G Protein Subunit Alpha I1	GNAI1	8437.43	5651.3	2230.56	2468.92		7044.36	2349.74		0.333563		0.0385433
E2I6L6;I3LJI8;K7GLI1;F1SS18;Q2LGB0	5	5	42.0539	0.0637322	3.0058	Crude	fraction 9	Insulin-like growth factor-binding protein 5	IGFBP5	51766.6	56272.1	12725	23218.3		54019.3	17971.7		0.33269		0.0384424
J9JIL3;Q9N0I6	10	10	113.132	0.00294243	3.01886	Crude	fraction 9	ATPase Na+/K+ Transporting Subunit Beta 1	ATP1B1	219986	195604	67997	69667.6		207795	68832.3		0.33125		0.0382761
F1SJB5;K7GLE1	14	14	138.725	0.0252246	3.02658	Crude	fraction 9	Annexin A1	ANXA1	197693	184716	52012.3	74338		191205	63175.1		0.330406		0.0381785
K9J6J2;F1SMD7	4	4	26.985	0.000422552	3.10826	Crude	fraction 9	Stomatin	STOM	11630.7	11457.5	3631.99	3796.01		11544.1	3714		0.321724		0.0371753
I3LVS7;F2Z5K4;P79275	6	6	57.1453	0.0538257	3.11726	Crude	fraction 9	Ras Homolog Family Member A	RHOA	28916.3	26972.4	11429.3	6499.45		27944.3	8964.38		0.320794		0.0370678
I3LF32;B7STY5;F1RQS2	16	16	161.841	0.00754287	3.1297	Crude	fraction 9	Chloride Intracellular Channel 6	CLIC6	153909	172651	47923.1	56419		163280	52171.1		0.319519		0.0369205
Q06AS6;Q06AS7;Q28946;E8ZF15;I3LA61	12	9	122.682	0.0171909	3.13753	Crude	fraction 9	G Protein Subunit Alpha I2	GNAI2	65506.7	67884.3	18043.4	24471.3		66695.5	21257.3		0.318722		0.0368285
I3LFI0	3	3	21.8791	0.00600999	3.16562	Crude	fraction 9	Ras-Related C3 Botulinum Toxin Substrate 1 (Rho Family, Small GTP Binding Protein Rac1)	RAC1	22836.2	21526.6	6412.78	7601.16		22181.4	7006.97		0.315894		0.0365016
A0A140H1A1;I3LGB8;A7LGJ4;I3L5Z2	8	8	79.1554	0.00650376	3.20202	Crude	fraction 9	Solute carrier family 2 member 1	SLC2A1	345787	377048	103409	122335		361418	112872		0.312303		0.0360867
F1RL76;I3LK55;K7GT49;Q9BDK9;F1RL75;K7GQY1	3	3	19.7939	0.0282205	3.21462	Crude	fraction 9	Platelet Derived Growth Factor Receptor Beta	PDGFRB	10225.6	7988.18	3279.56	2386.35		9106.88	2832.96		0.311079		0.0359453
F1SM78;F2Z5V6;I3LBF7;Q1HFY1;Q6QAQ4	3	3	19.5873	0.034623	3.22113	Crude	fraction 9	Myosin Light Chain 12B	MYL12B	10442.5	8625.95	2360.03	3559.76		9534.21	2959.9		0.31045		0.0358726
F1S467	9	9	65.627	0.0310306	3.28188	Crude	fraction 9	Vesicle Amine Transport 1 Like	VAT1L	19152.5	26396.2	5964.33	7914.49		22774.3	6939.41		0.304704		0.0352086
I3LBY9;F1SIX2;I3LSS1	3	3	35.276	0.0294617	3.29807	Crude	fraction 9	Malate dehydrogenase, cytoplasmic	MDH1	27902.8	21984.9	6260.47	8865.85		24943.9	7563.16		0.303208		0.0350357
A4GUC2;A9X6R3	4	4	26.9987	0.0431852	3.35071	Crude	fraction 9	Integrin Subunit Beta 8	ITGB8	8501.02	7337.9	1771.85	2955.19		7919.46	2363.52		0.298445		0.0344854
K9LQ49;G0KXQ9;O19243;Q8MHT1;Q8MHU5;A0A0A7BZT6;Q0MRZ9;Q8MHT8;I6WJG7	10	10	72.0962	0.00196828	3.38599	Crude	fraction 9	MHC class I antigen	SLA-2	57208.6	51643.2	16357.9	15789.8		54425.9	16073.9		0.295334		0.034126
F1SSA6;I3L5B3;I3LJ44;I3LIE3;I3LV99	21	8	248.161	0.581173	3.39875	Crude	fraction 9	Myosin Heavy Chain 10	MYH10	295830	32970.2	43815.9	52925.6		164400	48370.7		0.294225		0.0339978
B0LY42;I3L9F1	10	10	113.607	0.00791751	3.47211	Crude	fraction 9	CD147	CD147	225591	198276	55496.1	66581.7		211934	61038.9		0.288009		0.0332796
F1S2E2;K7GQ59	2	2	12.2823	0.156505	3.49691	Crude	fraction 9	Annexin A11	ANXA11	1592.47	1433.44	680.01	185.299		1512.96	432.655		0.285967		0.0330435
F1RQR4;I3L7R0;I3LD72	4	4	26.727	0.0795398	3.50859	Crude	fraction 9	EH Domain Containing 1	EHD1	5926.42	5744.46	1031.36	2295.01		5835.44	1663.19		0.285015		0.0329335
F1RQI7;Q29063	2	2	18.2663	0.153186	3.58904	Crude	fraction 9	Myosin VI	MYO6	3571.29	2327.48	1259.76	383.794		2949.39	821.775		0.278626		0.0321953
A5A755;J9JIL1	4	4	33.9648	0.101062	3.60777	Crude	fraction 9	G Protein Subunit Alpha Q	GNAQ	8443.42	5590.48	2709.5	1180.41		7016.95	1944.96		0.27718		0.0320282
B9TSQ8;K7GPU8;K7GQK6;N0E4E5	2	2	12.5371	0.110186	3.61517	Crude	fraction 9	Casein Kinase 2 Beta	CSNK2B	2783.56	2658.41	398.484	1106.83		2720.99	752.658		0.276612		0.0319626
K9IVR7	4	4	44.9416	0.00174676	3.71369	Crude	fraction 9	WD repeat-containing protein 1	WDR1	22785	24265.3	6049.73	6619.7		23525.1	6334.71		0.269274		0.0311147
F1SA70	11	3	107.027	0.245001	3.72513	Crude	fraction 9	Heat Shock Protein Family A (Hsp70) Member 2	HSPA2	29820.8	30609.9	1495.78	14726.7		30215.4	8111.22		0.268447		0.0310191
I3L9V2	7	7	46.5534	0.000504203	3.72623	Crude	fraction 9	Vesicle Amine Transport 1	VAT1	26769.2	25234.1	6972.5	6983.51		26001.6	6978.01		0.268368		0.03101
A8VKH9;F1SL37	2	2	18.7519	0.0455559	3.76166	Crude	fraction 9	CD47	CD47	12537.9	13384.1	2439.14	4451.97		12961	3445.56		0.26584		0.0307179
D0G7F6;Q1W5B8;Q1PC32	9	9	85.0547	0.0252461	3.79181	Crude	fraction 9	Triosephosphate isomerase 1	TPI1	45934.3	35408.2	8882.71	12569.5		40671.3	10726.1		0.263726		0.0304736
F1SGD7;I6NCL0;K9JX42	5	5	46.3285	0.0425751	3.89396	Crude	fraction 9	Nucleosome Assembly Protein 1 Like 1	NAP1L1	24835.8	19094	7098.95	4182.57		21964.9	5640.76		0.256808		0.0296742
Q6UV40	2	2	21.0412	0.250995	3.90519	Crude	fraction 9	Aldolase, Fructose-Bisphosphate A	ALDOA	9258.92	8473.96	4194.19	346.657		8866.44	2270.42		0.256069		0.0295889
B8XH67	9	9	70.9491	0.00339661	3.96609	Crude	fraction 9	SLC9A3 Regulator 1	SLC9A3R1	62533.6	60452.5	14284.2	16725.2		61493	15504.7		0.252138		0.0291346
F1SEN1	2	2	12.2483	0.028145	3.98057	Crude	fraction 9	Annexin A8	ANXA8	4014.49	3679.83	741.209	1191.76		3847.16	966.485		0.25122		0.0290286
A0A0C3SG01	20	20	227.821	0.00414027	4.08314	Crude	fraction 9	Apolipoprotein A-I	APOA1	594233	579243	130777	156619		586738	143698		0.24491		0.0282994
F1RNU9	14	14	137.741	0.000507336	4.12848	Crude	fraction 9	Glucose-6-phosphate isomerase	GPI	98499.6	93840.1	23779.2	22809.3		96169.9	23294.3		0.24222		0.0279886
I3LPB5	2	2	13.0705	0.00760818	4.2298	Crude	fraction 9	Creatine kinase B-type	CKB	8756.36	6967.78	1759.74	1957.73		7862.07	1858.73		0.236418		0.0273182
F1S0L1;F1S0J9;F1RXG4;F1RXE5;F1RXG3;I3LHI0	17	12	141.267	0.00601305	4.25718	Crude	fraction 9	Keratin 14	KRT14	116187	131741	26390.7	31846.9		123964	29118.8		0.234897		0.0271424
M3VK17	4	4	46.3557	0.0236672	4.25876	Crude	fraction 9	CD276	CD276	36440.8	36444.4	10500.2	6613.95		36442.6	8557.09		0.23481		0.0271324
I3L5L1;I3LF84	6	6	41.7845	0.000158362	4.31508	Crude	fraction 9	RAP1B, Member Of RAS Oncogene Family	RAP1B	22418.3	22834.2	5159.94	5327.13		22626.2	5243.53		0.231746		0.0267783
F1SL52;Q53J08;D3U657	3	3	20.8275	0.00185332	4.31516	Crude	fraction 9	Retinol Binding Protein 1	RBP1	16525.9	14658.8	3543.79	3683		15592.4	3613.39		0.231741		0.0267778
I3L893	3	3	20.7349	0.015423	4.34714	Crude	fraction 9	GDP Dissociation Inhibitor 1	GDI1	10506.6	12386.1	3068.14	2198.01		11446.4	2633.08		0.230036		0.0265808
I3LAB9	3	3	26.8282	0.0396096	4.41196	Crude	fraction 9	Solute carrier family 23 member 2	SLC23A2	26779.1	32117.4	4734.87	8614.41		29448.3	6674.64		0.226656		0.0261902
B0LY43;B2CZF5;F1SBQ5;A9NJG8	6	6	50.5761	0.0222212	4.41539	Crude	fraction 9	Solute carrier family 16 member 1	SLC16A1	42594.7	54417.7	8914.33	13057.1		48506.2	10985.7		0.226481		0.0261699
F1RM45	18	18	182.608	0.00653622	4.43966	Crude	fraction 9	Apolipoprotein E	APOE	280484	288991	56427.1	71842.7		284737	64134.9		0.225242		0.0260268
F1RRD6	5	5	32.4965	0.0263594	4.50031	Crude	fraction 9	Syntenin-1	PDCD6IP	14946.5	13808.7	2409.04	3980.56		14377.6	3194.8		0.222207		0.0256761
B9V4F1;C4MQ03	6	5	48.4977	0.0205659	4.60206	Crude	fraction 9	ADP-ribosylation factor 6	ARF6	14288.4	11143.8	2254.91	3271.35		12716.1	2763.13		0.217294		0.0251084
F2Z5M2;K7GMM3;K7GSJ1	3	3	29.3058	0.00898164	4.81543	Crude	fraction 9	Protein S100-A10	S100A10	33447.1	37931.9	8419.94	6403.03		35689.5	7411.48		0.207666		0.0239958
A5A758;F1SGG3	14	14	119.184	0.00901909	4.95893	Crude	fraction 9	Keratin 1	KRT1	818517	1.02919e+06	167473	205130		923855	186301		0.201656		0.0233015
F1SB42	13	5	107.548	0.0252258	5.20048	Crude	fraction 9	Ezrin	EZR	78592.6	90511.3	12082.3	20434.7		84552	16258.5		0.19229		0.0222192
I3LAJ6;I3LV17	2	2	12.9833	0.0122674	5.40532	Crude	fraction 9	RAS Like Proto-Oncogene A	RALA	4466.93	3694.05	877.697	632.109		4080.49	754.903		0.185003		0.0213772
I3LPQ3	5	5	39.9339	0.0909969	5.98653	Crude	fraction 9	Potassium Voltage-Gated Channel Subfamily J Member 13	KCNJ13	42636.3	40613.4	10892.1	3014.04		41624.9	6953.09		0.167042		0.0193017
F2Q9A3;I3LE53;Q9GK25	5	5	51.4083	0.0251492	6.49501	Crude	fraction 9	Peptidylprolyl Isomerase A	PPIA	43058.7	37109.3	7969.95	4373.06		40084	6171.51		0.153964		0.0177906
F1RRN0	2	2	12.0523	0.102666	7.20179	Crude	fraction 9	Protein Tyrosine Kinase 7 (Inactive)	PTK7	3546.68	1063.31	257.757	382.361		2305	320.059		0.138854		0.0160447
I3LCQ9;Q71U76	2	2	12.7541	0.216949	7.3597	Crude	fraction 9	KRAS Proto-Oncogene, GTPase	KRAS	3143	3011.25	809.725	26.4841		3077.12	418.105		0.135875		0.0157004
B6E5P8;I3LG15;K9IVW6;B6C6Q5	3	3	31.1379	0.0663945	7.82207	Crude	fraction 9	Solute carrier family 2 member 3	SLC2A3	30734.5	25351.7	5496.69	1673.57		28043.1	3585.13		0.127843		0.0147723
L7USD2;L7UYW7	2	2	14.8983	0.0705125	8.4286	Crude	fraction 9	MHC class I alpha chain	SLA-1	1262.11	2619.11	125.322	335.161		1940.61	230.241		0.118644		0.0137093
F1RUK8;P79315;Q6EEJ3	7	7	48.0457	0.00337388	8.47758	Crude	fraction 9	Rab GDP dissociation inhibitor beta	GDI2	22964.8	19578.6	2269.88	2748.46		21271.7	2509.17		0.117958		0.0136301
F1S902	2	2	12.9801	0.0226553	8.68072	Crude	fraction 9	Cartilage Oligomeric Matrix Protein	COMP	12897.1	10985.5	938.759	1812.46		11941.3	1375.61		0.115198		0.0133111
F1SRL9	2	2	20.9305	0.110821	8.72218	Crude	fraction 9	Brain Abundant Membrane Attached Signal Protein 1	BASP1	68762.3	39102.9	10439.3	1927.52		53932.6	6183.39		0.11465		0.0132479
A2RQD8;B5B2Z3;A4USB0;F1RYJ4;A1Z1R6;K7GMP6;K7GPM1;K7GT59;K7GS65	12	12	80.3073	0.05451	9.02896	Crude	fraction 9	Integrin Subunit Alpha V	ITGAV	47685.7	33866.1	2290.53	6741.72		40775.9	4516.12		0.110755		0.0127977
F1SA98	2	2	12.3183	0.0821962	9.2925	Crude	fraction 9	14-3-3 Protein Theta	YWHAQ	5057.55	4117.59	808.086	179.285		4587.57	493.685		0.107614		0.0124348
F1RFY1	2	2	13.8502	0.00160059	10.1229	Crude	fraction 9	Profilin	PFN1	10324.5	9505.64	1060.7	898.243		9915.06	979.473		0.0987863		0.0114148
A5GFT9;A5GFU0;A5GFU2;A5GFU5;A5GFU6;A5GFU7;D1MAG4;A4H2R7;A5GFU4;A5GFU3;A4H2R3;I3LRX8;Q2I6X7	6	6	47.0536	0.0141294	10.3773	Crude	fraction 9	GNAS complex locus	GNAS	7264.21	11626.6	774.322	1046.08		9445.42	910.199		0.0963641		0.0111349
I3L5M4	2	2	18.6211	0.0191518	10.3913	Crude	fraction 9	Carbonic Anhydrase 14	CA14	8993.08	8951.96	1143.53	583.395		8972.52	863.461		0.0962339		0.0111199
F1RNK3;M3UZ75	2	2	21.0949	0.00399585	15.6753	Crude	fraction 9	Myeloid Associated Differentiation Marker	MYADM	15068.4	11950.7	749.929	973.746		13509.6	861.837		0.0637946		0.00737148
F1SMC0	2	2	18.7336	0.00102785	16.1203	Crude	fraction 9	Adenylyl cyclase-associated protein 1	CAP1	11966.9	10440.4	734.87	655.141		11203.7	695.006		0.0620338		0.00716802
A8U4R4	4	4	24.748	0.00247167	17.651	Crude	fraction 9	Transketolase	TKT	11923.6	9769.99	551.676	677.351		10846.8	614.514		0.056654		0.00654638
F1SPG0	3	3	21.4718	0.0778325	21.7534	Crude	fraction 9	RAB7A, Member RAS Oncogene Family	RAB7A	14125.7	12457.1	1089.01	132.989		13291.4	611.001		0.0459698		0.00531182
A6YNL5	2	2	18.3095	0.0828639	44.7693	Crude	fraction 9	Calpain 2	CAPN2	6770.36	5129.91	15.4732	250.34		5950.14	132.907		0.0223367		0.00258102
F1S8Y5	3	3	20.0009	0.00665207	84.8364	Crude	fraction 9	Phosphoglycerate Mutase 1	PGAM1	12617.6	9524.73	87.7731	173.227		11071.2	130.5		0.0117874		0.00136204
M3UYZ6	2	2	12.3523	0.00023275	153.193	Crude	fraction 9	ATPase Phospholipid Transporting 11A	ATP11A	6813.11	6703.1	40.7508	47.4791		6758.1	44.1149		0.00652771		0.000754279
I3L6L8	1	1	12.8696	0.210922	Infinity	fraction 9	Crude	Astrotactin 1	ASTN1	1	1	11468.2	9.16022		1	5738.7		5738.7		663.109
F1RKE3	1	1	6.0674	0.00080288	Infinity	fraction 9	Crude	Chromosome 12 Open Reading Frame 49	C12orf49	1	1	3541.76	5941.77		1	4741.76		4741.76		547.912
F1S3E0	1	1	6.1451	0.0715656	Infinity	fraction 9	Crude	Transmembrane P24 Trafficking Protein 9	TMED9	1	1	49.9954	1893.56		1	971.778		971.778		112.289
Q29289;I3LTB8	1	1	6.1374	1.39829e-06	Infinity	fraction 9	Crude	Complement C3	C3	1	1	873.075	857.814		1	865.445		865.445		100.002
F1S814;G0Z3A1	1	1	6.3493	1.54264e-05	Infinity	fraction 9	Crude	Phosphoglucomutase 1	PGM1	1	1	810.757	765.198		1	787.978		787.978		91.051
F1S2E5;I3LJP6;I3LK07	1	1	7.5175	0.0558003	579.686	fraction 9	Crude	40S ribosomal protein S24	RPS24	20.3616	0	5499.28	6304.06		10.1808	5901.67		579.686		66.9829
I3LTN3	1	1	15.4684	0.0325211	485.852	fraction 9	Crude	Slit Guidance Ligand 2	SLIT2	2.19011	28.6444	7182.24	7798.76		15.4173	7490.5		485.852		56.1403
E1CAJ6	1	1	6.2114	0.42265	Infinity	fraction 9	Crude	Protein disulfide isomerase A6	PDIA6	1	1	0	719.154		1	359.577		359.577		41.5492
F1SJR1	1	1	6.207	0.0952101	Infinity	fraction 9	Crude	40S ribosomal protein SA	RPSA	1	1	659.991	18.2285		1	339.11		339.11		39.1842
I3LLG3	1	1	14.2534	0.161686	161.561	fraction 9	Crude	Small ubiquitin-related modifier	SUMO3	0	195.05	28175.5	3336.97		97.5251	15756.2		161.561		18.6684
I3LCN6	1	1	6.1067	0.185282	154.819	fraction 9	Crude	Purine Rich Element Binding Protein A	PURA	9.59054	0	1447.2	37.5943		4.79527	742.397		154.819		17.8893
I3LN42	1	1	6.1248	0.0286238	118.572	fraction 9	Crude	GC, Vitamin D Binding Protein	GC	6.27119	37.03	2460.41	2673.88		21.6506	2567.14		118.572		13.701
F1RFX9	1	1	6.065	0.0497391	114.674	fraction 9	Crude	Solute Carrier Family 25 Member 11	SLC25A11	7.11468	0.23162	360.631	481.799		3.67315	421.215		114.674		13.2506
F1SU12	1	1	6.1258	0.66968	112.582	fraction 9	Crude	Dolichyl-diphosphooligosaccharide--protein glycosyltransferase 48 kDa subunit	DDOST	0	26.2164	2951.5	0		13.1082	1475.75		112.582		13.0089
A5GFX6	1	1	12.0768	0.000196066	62.3366	fraction 9	Crude	Tubulin Beta 1 Class VI	TUBB1	214.781	227.787	13107.2	14481		221.284	13794.1		62.3366		7.20302
F1SV48	1	1	13.4606	0.0896197	54.2575	fraction 9	Crude	Collagen Type VIII Alpha 2 Chain	COL8A2	562.102	23.8307	14921.6	16869.6		292.966	15895.6		54.2575		6.26947
F1S342	1	1	12.8918	0.0260216	48.6047	fraction 9	Crude	CD46	CD46	313.217	1203.49	35753.2	37965.7		758.353	36859.5		48.6047		5.61628
F2Z5F2	1	1	6.9068	0.021409	44.2588	fraction 9	Crude	RAB10, Member RAS Oncogene Family	RAB10	68.4767	21.1494	1928.1	2038.64		44.813	1983.37		44.2588		5.11412
F1SV56;O77631	1	1	12.4288	0.206882	44.0084	fraction 9	Crude	Matrix Metallopeptidase 13	MMP13	97.7755	2.39879	4139.74	268.774		50.0871	2204.26		44.0084		5.08519
B8XVN4	1	1	6.0621	0.693735	31.6464	fraction 9	Crude	Noggin	NOG	164.959	0.897462	5246.54	2.20686		82.928	2624.37		31.6464		3.65675
F1RN65;F1SIT7	1	1	6.8856	0.206338	25.6792	fraction 9	Crude	Ribosomal Protein Lateral Stalk Subunit P1	RPLP1	66.0807	5.5566	1698.94	140.649		35.8186	919.793		25.6792		2.96724
F1S9Z1;P79326	1	1	13.9988	0.00920166	22.6789	fraction 9	Crude	Heat Shock Protein 90 Alpha Family Class A Member 1	HSP90AA1	173.913	104.413	2642.71	3669.41		139.163	3156.06		22.6789		2.62055
I3LQN4	1	1	6.0005	0.117822	21.1989	fraction 9	Crude	Prohibitin 2	PHB2	32.6945	57.2685	238.788	1668.33		44.9815	953.559		21.1989		2.44954
Q7YS40;Q8SQB6	1	1	6.8775	0.297154	17.8872	fraction 9	Crude	CD58	CD58	0	9148.48	36287.3	127353		4574.24	81820.3		17.8872		2.06687
F2Z5I5	1	1	6.3887	0.105812	17.6222	fraction 9	Crude	Casein Kinase 2 Alpha 3	CSNK2A3	35.9829	47.9138	215.409	1263.03		41.9484	739.221		17.6222		2.03625
I3LQH3	1	1	12.0052	0.0386667	15.8785	fraction 9	Crude	Cytochrome P450 Family 2 Subfamily J Member 2	CYP2J2	249.506	76.3988	2703.42	2471.48		162.953	2587.45		15.8785		1.83477
F1SJX1;Q6UAQ9	1	1	6.3384	0.228339	14.8494	fraction 9	Crude	Electron Transfer Flavoprotein Alpha Subunit	ETFA	18.5203	43.7606	848.299	76.537		31.1405	462.418		14.8494		1.71586
I3LBJ8;Q4LAX1;Q8WMK2	1	1	6.5239	0.00625988	14.1021	fraction 9	Crude	Creatine kinase M-type	CKM	317.361	248.561	3316.28	4664.44		282.961	3990.36		14.1021		1.62951
F2Y8A1	1	1	12.3042	0.0469354	12.6794	fraction 9	Crude	Glial cells missing-like protein 2	GCM2	2248.73	7616.58	62740	62346.2		4932.66	62543.1		12.6794		1.46511
F1RIB1;I3LKX1	1	1	13.1956	0.307583	10.0647	fraction 9	Crude	Chromosome 15 Open Reading Frame 40	C15orf40	391.978	326.666	559.644	6673.31		359.322	3616.48		10.0647		1.16298
F1STE8;I3L8K4	1	1	6.114	0.478093	9.18216	fraction 9	Crude	Eukaryotic Translation Initiation Factor 5B	EIF5B	156.726	66.7109	87.121	1964.52		111.719	1025.82		9.18216		1.061
F1RKI5	1	1	6.0669	0.0341086	9.14448	fraction 9	Crude	Chondroitin Sulfate Synthase 3	CHSY3	11.0813	12.5057	148.847	66.8448		11.7935	107.846		9.14448		1.05665
I3LEE6	1	1	6.199	0.0870199	6.52999	fraction 9	Crude	Procollagen C-Endopeptidase Enhancer	PCOLCE	508.368	151.349	1710.23	2597.71		329.858	2153.97		6.52999		0.754542
F1SGZ7	1	1	6.2659	0.367481	4.90206	fraction 9	Crude	Chromosome 21 Open Reading Frame 62	C21orf62	0	49769.6	110631	133343		24884.8	121987		4.90206		0.566434
F1RZ79	1	1	6.1885	0.115831	4.86996	fraction 9	Crude	TBC1 Domain Family Member 16	TBC1D16	1605.53	421.246	5048.16	4822.17		1013.39	4935.17		4.86996		0.562725
I3LR69	1	1	6.0843	0.0416378	4.73687	fraction 9	Crude	Ferritin	FTH1	781.084	557.883	2319.18	4023.33		669.484	3171.25		4.73687		0.547346
A7UGB1;F1S0Z0;I3LFH9	1	1	13.7978	0.298555	4.61262	fraction 9	Crude	Alcohol dehydrogenase 7	ADH7	559.042	11.3994	1737.65	893.578		285.221	1315.62		4.61262		0.53299
F1S3J7	1	1	6.0211	0.0235896	4.23552	fraction 9	Crude	Papilin, Proteoglycan Like Sulfated Glycoprotein	PAPLN	2130.57	1388.35	6853.57	8050.87		1759.46	7452.22		4.23552		0.489415
F1SF87;M3VH80	1	1	6.3062	0.0960933	3.47916	fraction 9	Crude	Solute Carrier Family 25 Member 13	SLC25A13	149.22	105.613	596.946	289.659		127.417	443.302		3.47916		0.402018
A6N9J9;D0G7G0	1	1	14.855	0.00483245	3.46439	fraction 9	Crude	Secreted phosphoprotein 1	SPP1	4901.9	4362.87	15019.9	17076.9		4632.38	16048.4		3.46439		0.400312
F1RWF5;F2Z543	1	1	6.096	0.000190072	3.16892	fraction 9	Crude	Prohibitin	PHB	796.119	791.831	2476.62	2555.47		793.975	2516.04		3.16892		0.366169
F1RGF2	1	1	6.3418	0.0280904	2.74783	fraction 9	Crude	Cysteine Rich Transmembrane Module Containing 1	CYSTM1	1196.1	842.768	2760.28	2842.17		1019.43	2801.23		2.74783		0.317512
F1SAC1	1	1	6.4743	0.0368447	2.68134	fraction 9	Crude	Enoyl-CoA Hydratase, Short Chain 1	ECHS1	371.148	260.554	920.294	773.515		315.851	846.904		2.68134		0.30983
F1B3B2;Q0PXR0;Q9N0M7	1	1	6.0471	0.462582	2.42088	fraction 9	Crude	Calpain 1	CAPN1	152.287	0	315.358	53.3101		76.1434	184.334		2.42088		0.279734
F1S2Q3	1	1	7.0501	0.108835	2.34659	fraction 9	Crude	Transmembrane P24 Trafficking Protein 10	TMED10	2144.07	4068.86	7676.29	6902.87		3106.46	7289.58		2.34659		0.271149
I3LAK4	1	1	6.3887	0.250753	2.33102	fraction 9	Crude	Pyruvate Kinase, Liver And RBC	PKLR	184.001	51.7181	304.135	245.332		117.86	274.733		2.33102		0.26935
F1RQ90;K7GRX3;K7GNR2	1	1	6.0256	0.191563	2.2476	fraction 9	Crude	RNA Binding Motif Protein, X-Linked	RBMX	171.585	429.752	616.595	734.972		300.668	675.784		2.2476		0.259711
F1SLE8	1	1	6.2572	0.0206807	2.12476	fraction 9	Crude	Cytochrome P450 Family 26 Subfamily B Member 1	CYP26B1	5440.09	4386.65	10160.6	10718.9		4913.37	10439.7		2.12476		0.245516
I3LCE0;I3LCY5	1	1	12.202	0.176162	1.75897	fraction 9	Crude	Poly(A) Binding Protein Nuclear 1 Like, Cytoplasmic	PABPN1L	671.368	385.645	1012.52	846.734		528.506	929.627		1.75897		0.203249
F1SHC0	1	1	7.9067	0.0603056	1.74554	fraction 9	Crude	Peripherin	PRPH	21733.6	19819.5	31449.1	41083.8		20776.6	36266.4		1.74554		0.201698
I3L701	1	1	7.7918	0.0744848	1.66606	fraction 9	Crude	Fibrillin 2	FBN2	8414.27	6729.49	11391.9	13838.5		7571.88	12615.2		1.66606		0.192514
F2Z5B9	1	1	6.7152	0.0672814	1.58339	fraction 9	Crude	60S ribosomal protein L34	RPL34	14202.1	13623.5	19357.1	24701.7		13912.8	22029.4		1.58339		0.182961
F1RKM1	1	1	6.7702	0.050804	1.57299	fraction 9	Crude	Aldehyde Dehydrogenase 7 Family Member A1	ALDH7A1	2046.56	1653.75	2951.5	2869.06		1850.16	2910.28		1.57299		0.181759
F1RNB0	1	1	6.1846	0.885634	1.4513	fraction 9	Crude	SPT6 Homolog, Histone Chaperone	SUPT6H	605.235	558.086	150.379	1537.95		581.661	844.163		1.4513		0.167698
F1RLE5	1	1	13.866	0.448623	1.43211	fraction 9	Crude	Transmembrane P24 Trafficking Protein 7	TMED7	1866.22	1335.38	1610.26	2974.79		1600.8	2292.52		1.43211		0.165481
F2Z546;Q95L19	1	1	7.4064	0.123515	1.39136	fraction 9	Crude	Ribosomal protein L19	RPL19	7670.34	6166.18	8953.46	10298.1		6918.26	9625.76		1.39136		0.160772
F1RPW9	1	1	12.033	0.459207	1.10122	fraction 9	Crude	Elongation factor 1-gamma	EEF1G	2729.18	2183.75	2660.08	2750.15		2456.47	2705.12		1.10122		0.127247
F1RI01	1	1	6.6297	0.951535	1.09411	fraction 9	Crude	60S ribosomal protein L13a	RPL13A	755.223	1958.32	538.429	2430.47		1356.77	1484.45		1.09411		0.126424
A5X2G6	1	1	7.2686	0.946503	1.03875	fraction 9	Crude	Ribosomal phosphoprotein large PO subunit	RPLP0	2933.94	2745.99	2333.79	3566.24		2839.97	2950.01		1.03875		0.120028
I3LD74	1	1	6.8921	0.790738	1.01879	fraction 9	Crude	60S ribosomal protein L11	RPL11	4343.88	4419.7	4712.99	4215.22		4381.79	4464.1		1.01879		0.117721
F1S0A2	1	1	6.4354	0.792605	1.03239	Crude	fraction 9	Peptidylprolyl Isomerase B	PPIB	2722.49	2405.84	3642.88	1324.57		2564.17	2483.73		0.96863		0.111925
F1S8J6	1	1	6.4174	0.750682	1.07363	Crude	fraction 9	RAB2B, Member RAS Oncogene Family	RAB2B	3474.64	2553.86	3007.99	2607.04		3014.25	2807.52		0.931416		0.107625
F1RT87	1	1	6.4653	0.349506	1.11671	Crude	fraction 9	RAB2A, Member RAS Oncogene Family	RAB2A	2715.48	2287.71	2192.58	2287.69		2501.59	2240.14		0.895484		0.103473
F1RF18	1	1	6.6169	0.164962	1.1935	Crude	fraction 9	G Protein Subunit Alpha O1	GNAO1	3649.15	3924.63	3410.64	2935.2		3786.89	3172.92		0.837869		0.096816
A7YB43;F1RII5;F1RII6;F1RII7	1	1	7.0748	0.411737	1.35308	Crude	fraction 9	Hemoglobin Subunit Beta	HBB	11318	10353.9	5330.48	10686.2		10836	8008.36		0.739054		0.0853979
F1SPP8	1	1	6.3761	0.40303	1.47861	Crude	fraction 9	Cytoskeleton Associated Protein 4	CKAP4	1143.46	1311.63	471.379	1189.03		1227.55	830.202		0.676311		0.0781479
C7U1J8	1	1	12.0346	0.552664	1.49491	Crude	fraction 9	Bone morphogenetic protein 6	BMP6	0	43614.2	3007.66	26167.4		21807.1	14587.5		0.668935		0.0772957
F1SSW0;F1SSW7	1	1	6.0242	0.698206	1.63675	Crude	fraction 9	Mitogen-Activated Protein Kinase Binding Protein 1	MAPKBP1	25275.9	1.78517e+06	508491	597636		905224	553063		0.610969		0.0705976
F1RQY4	1	1	6.1718	0.290951	1.64712	Crude	fraction 9	Upstream Binding Transcription Factor, RNA Polymerase I	UBTF	1564.08	2255.74	791.114	1527.98		1909.91	1159.55		0.607121		0.070153
A5A754;I3LQ97;Q5G5C6;Q9N0K5	1	1	6.1711	0.0485626	1.69166	Crude	fraction 9	Fibroblast growth factor receptor	FGFR2	6438.84	5298.22	3709.91	3228.28		5868.53	3469.09		0.591135		0.0683058
F1RZK8	1	1	12.8442	0.10671	1.77234	Crude	fraction 9	Histone deacetylase	HDAC2	35979.3	47689.3	20147.7	27060.2		41834.3	23604		0.564225		0.0651964
I3LEN7	1	1	7.1988	0.404772	1.88463	Crude	fraction 9	Aldehyde Dehydrogenase 1 Family Member L1	ALDH1L1	7438.21	7586.91	834.475	7137.99		7512.56	3986.23		0.530609		0.0613121
F2Z522	1	1	7.1836	0.42168	1.89944	Crude	fraction 9	Ribosomal Protein L23a	RPL23A	3371.15	3213.85	187.761	3279.06		3292.5	1733.41		0.526471		0.0608339
I3LVF9	1	1	6.2108	0.0588232	2.05989	Crude	fraction 9	Vesicle Associated Membrane Protein 3	VAMP3	868.345	610.723	372.122	345.912		739.534	359.017		0.485463		0.0560954
F1SS16	1	1	13.3818	0.0135665	2.12836	Crude	fraction 9	Family With Sequence Similarity 98 Member B	FAM98B	649753	648633	277839	332203		649193	305021		0.469846		0.0542909
F1RG59	1	1	12.9288	0.0305818	2.15009	Crude	fraction 9	Tetratricopeptide Repeat Domain 13	TTC13	3.10245e+06	2.7474e+06	1.19257e+06	1.52818e+06		2.92493e+06	1.36038e+06		0.465098		0.0537422
F1RQW1	1	1	13.07	0.0140891	2.20167	Crude	fraction 9	MAP7 Domain Containing 3	MAP7D3	448592	491891	195888	231280		470242	213584		0.4542		0.052483
I3L6H0	1	1	6.1002	0.838541	2.58531	Crude	fraction 9	Adenylate Cyclase 8	ADCY8	29017.1	622557	37111.9	214918		325787	126015		0.386801		0.044695
F1RK64	1	1	12.3874	0.169887	2.61533	Crude	fraction 9	Histone Cell Cycle Regulator	HIRA	328914	282336	171637	62081		305625	116859		0.382361		0.0441819
G4VXM3;I3L8L4;Q6UK33	1	1	6.2765	0.106763	2.73198	Crude	fraction 9	Natural resistance-associated macrophage protein 1	Nramp1	7745.25	3994.17	2309.55	1987.5		5869.71	2148.52		0.366035		0.0422955
I3LFK6;I3LRT9	1	1	13.4884	0.0163608	2.74132	Crude	fraction 9	Annexin A10	ANXA10	965277	962228	305528	397603		963752	351566		0.364788		0.0421514
F1RWT2;K7GMS2;K7GPC4	1	1	6.081	0.00719422	2.7583	Crude	fraction 9	Plastin 3	PLS3	3792.98	3295.2	1220.43	1349.34		3544.09	1284.88		0.362543		0.0418919
K7GRK7	1	1	6.3488	0.0164453	2.89182	Crude	fraction 9	Tenascin XB	TNXB	175329	190871	71641.4	54991.7		183100	63316.6		0.345803		0.0399577
F2Z5K3	1	1	7.9581	0.383538	3.03295	Crude	fraction 9	RAP1A, Member Of RAS Oncogene Family	RAP1A	1406.29	973.487	0	784.642		1189.89	392.321		0.329712		0.0380983
F1SS00;I3L5W9;I3L884	1	1	7.3256	0.0365417	3.2039	Crude	fraction 9	Transmembrane BAX Inhibitor Motif Containing 1	TMBIM1	6467.3	5908.85	1495.91	2366.93		6188.08	1931.42		0.31212		0.0360655
F1RYA8	1	1	6.0163	0.0105091	3.39005	Crude	fraction 9	ESX Homeobox 1	ESX1	8975.11	8256.47	2238.63	2844.36		8615.79	2541.49		0.294981		0.0340851
F1S4M2	1	1	6.0187	0.233186	3.39457	Crude	fraction 9	Ribosomal Protein S18	RPS18	2523.18	1501.69	179.142	1006.54		2012.44	592.839		0.294588		0.0340397
F1SQA7	1	1	7.2537	0.0110892	4.73269	Crude	fraction 9	ATPase Plasma Membrane Ca2+ Transporting 2	ATP2B2	2568.33	2278.99	433.346	590.875		2423.66	512.111		0.211296		0.0244153
F1RI72;I3LPT8	1	1	6.1807	0.162012	5.70268	Crude	fraction 9	Golgin A3	GOLGA3	2297.63	580.428	212.481	292.204		1439.03	252.342		0.175356		0.0202625
E7EI20	1	1	7.8535	0.177332	6.58483	Crude	fraction 9	Rho GDP dissociation inhibitor alpha	ARHGDIA	4345.56	3691.88	99.411	1121.19		4018.72	610.3		0.151864		0.017548
I3L9H2	1	1	6.3587	0.0734702	6.60821	Crude	fraction 9	Copine 2	CPNE2	768.417	771.283	54.8142	178.184		769.85	116.499		0.151327		0.0174859
F1SDZ1	1	1	6.0751	0.314467	6.6269	Crude	fraction 9	Uncharacterized protein OS=Sus scrofa GN=KCNK10 PE=3 SV=1	KCNK10	13443.7	1637.91	758.299	1517.52		7540.81	1137.91		0.1509		0.0174365
F1RSG0	1	1	6.3302	0.073243	7.59406	Crude	fraction 9	Kinesin Family Member 2B	KIF2B	4740.6	5883.71	312.832	1086.2		5312.16	699.515		0.131682		0.0152159
D5K895;F1SI69	1	1	12.5682	0.0037507	14.0697	Crude	fraction 9	Spermatogenesis associated serine-rich 2-like protein	SPATS2L	2431.73	1773.88	144.152	154.76		2102.8	149.456		0.0710745		0.00821268
F2Z5I9	1	1	6.1991	0.0340068	14.1297	Crude	fraction 9	Destrin	DSTN	1435.99	1663.59	57.279	162.088		1549.79	109.683		0.0707731		0.00817785
F1SMP2	1	1	6.086	0.08247	14.5021	Crude	fraction 9	Protein Tyrosine Phosphatase, Receptor Type D	PTPRD	3721.61	2680.83	380.386	61.0989		3201.22	220.742		0.0689557		0.00796785
F1RHW4	1	1	6.2779	0.0655159	17.1977	Crude	fraction 9	Related RAS Viral (R-Ras) Oncogene Homolog	RRAS	2196.02	1863.06	199.488	36.5359		2029.54	118.012		0.0581473		0.00671893
I3LUA0	1	1	6.3595	0.00952955	18.2568	Crude	fraction 9	Lipase G, Endothelial Type	LIPG	1990.57	2086.34	80.2915	143.018		2038.46	111.655		0.0547742		0.00632917
I3L7H6	1	1	13.497	0.0573306	19.1142	Crude	fraction 9	Enhancer Of Zeste 2 Polycomb Repressive Complex 2 Subunit	EZH2	119126	161663	12192.3	2497.82		140395	7345.04		0.0523171		0.00604525
F1RYZ1;K7GRT9	1	1	6.4574	0.0169686	22.9617	Crude	fraction 9	CD151	CD151	6431.84	4868.86	152.818	339.337		5650.35	246.078		0.0435509		0.00503232
F1RVT1;F1RX25;F1RXD5;K7GN09	1	1	6.3888	0.000504431	28.5285	Crude	fraction 9	Copine 5	CPNE5	6265.86	5467.13	199.092	212.181		5866.5	205.636		0.0350526		0.00405034
I3L7Z1;L0N3Z3	1	1	6.826	0.191484	29.5002	Crude	fraction 9	Solute Carrier Family 4 Member 5	SLC4A5	2477.8	1558.87	136.835	0		2018.33	68.4175		0.0338981		0.00391693
F1SPS4;Q9TTB7	1	1	6.0419	0.613335	35.5168	Crude	fraction 9	TIMP Metallopeptidase Inhibitor 3	TIMP3	1.81702	1885.89	0	53.1498		943.855	26.5749		0.0281557		0.0032534
A5J2A8;H6TBN0	1	1	8.1122	0.00890375	39.186	Crude	fraction 9	Thioredoxin	TRX	8674.04	7770.47	280.356	139.296		8222.26	209.826		0.0255193		0.00294876
F1RW03	1	1	7.0757	0.0163804	46.8303	Crude	fraction 9	Mitochondrial Ribosomal Protein L38	MRPL38	16283.3	27196.9	273.588	654.874		21740.1	464.231		0.0213537		0.00246742
Q765P8	1	1	6.9095	0.000493682	55.1689	Crude	fraction 9	Prostaglandin D synthase	PGDS	5280.84	4714.83	84.367	96.8161		4997.84	90.5915		0.0181262		0.00209448
B6VGE2	1	1	7.2617	0.0114876	69.1337	Crude	fraction 9	Caveolin 1	CAV1	3978.08	3039.37	29.4317	72.0737		3508.72	50.7527		0.0144647		0.0016714
F1SJS8	1	1	6.6334	0.00810523	147.69	Crude	fraction 9	Transgelin	TAGLN	2128.91	1490.21	7.34273	17.1621		1809.56	12.2524		0.00677093		0.000782384
F1RXC9	1	1	6.1544	0.000357203	Infinity	Crude	fraction 9	Retinoic Acid Receptor Alpha	RARA	750.968	572.455	1	1		661.712	1		0.00151123		0.000174623
I3L677	1	1	6.1572	0.00464535	1015.41	Crude	fraction 9	Glucose-6-phosphate 1-dehydrogenase	G6PD	538.36	465.577	0.988704	0		501.969	0.494352		0.000984827		0.000113797
F1RWX8;K7GRY0	1	1	6.1575	0.00132226	Infinity	Crude	fraction 9	Ubiquitin Like Modifier Activating Enzyme 1	UBA1	1880	1054.47	1	1		1467.23	1		0.000681554		7.87538e-05
I3LP78	1	1	7.1204	0.000172926	Infinity	Crude	fraction 9	Ribosomal Protein L9	RPL9	2447.68	1963.18	1	1		2205.43	1		0.000453426		5.23935e-05
I3LTM5;K7GRM8;K9J6K7	1	1	6.001	1.95153e-05	Infinity	Crude	fraction 9	C-Type Lectin Domain Family 16 Member A	CLEC16A	4985.72	4597.83	1	1		4791.77	1		0.000208691		2.41143e-05
D9D839;Q712P4;Q95ME5	1	1	6.4502	0.138766	4949.42	Crude	fraction 9	Superoxide dismutase [Cu-Zn]	SOD1	899.366	11.5103	0.184037	0		455.438	0.0920184		0.000202044		2.33462e-05
F1SR53;K7GNZ0	1	1	6.076	0.156375	18227.1	Crude	fraction 9	Integrin Subunit Alpha 5	ITGA5	3160.94	14.5949	0.174221	0		1587.77	0.0871104		5.48634e-05		6.33949e-06

## Sheet: #9 Abundance
Samples were prepared using SP3 protocol, 3 ul of 10 ul were used for each LC-MS run
LC method: 100 min 6-30% gradient of acetonitrile in 0.1% formic acid, 75um x 150 mm BEH130 C18 1.7 um column
Acquisition method: HDMSE with ion mobility, 100 min, sensitivity mode, 0.8 sec cycle
Progenesis protein quantification: APEX-150-30-750, sens 4, max charge 5+, min RT window - 0.15 min
Protein identification: Uniprot-Pig-2016-all protein database, peptide scores > 6, mass accuracy < 20 ppm										Normalized abundance					crude	fraction 9		fraction9/crude		norm to
										Crude		fraction 9			ave	ave		ratio		to Col18A1
Accession	Peptide count	Unique peptides	Confidence score	Anova (p)	Max fold change	Highest mean condition	Lowest mean condition	Description	Gene name	1	2	1	2
I3LVD5;A0A140H1A5;A0SNU5;Q28937;Q8SPK6;A1BPP7;Q95319	23	12	324.1	0.31809	1.35847	Crude	fraction 9	Actin Gamma 1	ACTG1	1.61896e+06	1.64936e+06	900500	1.50538e+06		1.63416e+06	1.20294e+06		0.73612		0.0850589
B2CZF8	27	27	339.812	0.0105435	2.23555	Crude	fraction 9	Milk Fat Globule-EGF Factor 8 Protein (Lactadherin)	MFGE8	2.07684e+06	2.11137e+06	858961	1.0145e+06		2.09411e+06	936729		0.447317		0.0516876
F1RUN2;K7GNM1	16	16	151.863	0.0459431	2.80344	Crude	fraction 9	Serum albumin	ALB	2.12867e+06	3.07139e+06	803699	1.05119e+06		2.60003e+06	927443		0.356705		0.0412174
K9IVP5;F1SKJ1;G9FSR3;Q95272;Q29060;Q29061	93	80	1091.14	0.0391942	1.38692	fraction 9	Crude	Myosin Heavy Chain 9	MYH9	549763	529749	700969	796228		539756	748599		1.38692		0.160259
F1RTJ9	3	3	33.4271	0.0468955	2.22526	Crude	fraction 9	60S ribosomal protein L21	RPL21	1.44292e+06	1.77261e+06	615806	829209		1.60777e+06	722508		0.449386		0.0519267
F1SS26;K7GPJ3;Q5U903;Q1RP81;K7GPP2;F1SBZ9	43	43	491.261	0.025588	1.91907	fraction 9	Crude	Thrombospondin-1	THBS1	370107	345118	618112	754452		357613	686282		1.91907		0.221749
F1S285	43	43	488.471	0.00273408	8.15011	fraction 9	Crude	Collagen Type XIV Alpha 1 Chain	COL14A1	73328.6	59572.5	521705	561454		66450.6	541580		8.15011		0.941748
F1RF28;I3L8H4;Q866A6	24	24	248.196	0.0187163	1.82742	fraction 9	Crude	Thrombospondin-4	THBS4	249524	247511	416499	491790		248517	454145		1.82742		0.211159
C7AI81	21	10	276.086	0.138758	1.30031	Crude	fraction 9	Actin alpha 2	ACTA2	504435	520378	350503	437627		512406	394065		0.769047		0.0888637
F1SU03	34	34	377.656	0.0108538	3.02066	fraction 9	Crude	Heparan Sulfate Proteoglycan 2 (Perlecan)	HSPG2	122014	103398	368116	312777		112706	340446		3.02066		0.349038
F1SEN2	17	17	196.296	0.943341	1.00474	fraction 9	Crude	Glutamate dehydrogenase 1, mitochondrial	GLUD1	343215	327601	322071	351925		335408	336998		1.00474		0.116098
Q9TT74	14	14	183.416	0.138128	1.16264	Crude	fraction 9	Glyceraldehyde-3-phosphate dehydrogenase	GAPDH	386100	380154	308789	350277		383127	329533		0.860114		0.0993865
Q5MBI0;Q5MG87	19	19	241.258	0.0108104	2.90368	fraction 9	Crude	Fibronectin	FN1	116550	106586	291048	356868		111568	323958		2.90368		0.335522
F2Z5C1	21	21	238.828	0.0220334	1.75844	Crude	fraction 9	Annexin A5	ANXA5	556715	493129	316355	280676		524922	298515		0.568686		0.0657118
F1S073	28	28	320.776	0.00153782	2.39993	Crude	fraction 9	Annexin A2	ANXA2	674805	695710	276736	294328		685257	285532		0.416678		0.0481473
I3LDR6;F1SMI5;I3LJU9	23	23	209.717	0.00603295	4.94537	fraction 9	Crude	Tenascin	TNC	63900.6	50239.6	272376	292089		57070.1	282233		4.94537		0.571439
D2WKD6;F1SAX3;I7HD36;I3LT88;F1RM59;Q95M24	38	38	393.301	0.0106152	2.78653	Crude	fraction 9	ATPase Na+/K+ Transporting Subunit Alpha 1	ATP1A1	745567	724883	235966	291734		735225	263850		0.35887		0.0414675
F1SLA0;Q0QEM6;K7GLT8;Q29235	24	24	268.422	0.0392162	1.84947	fraction 9	Crude	ATP Synthase, H+ Transporting, Mitochondrial F1 Complex, Beta Polypeptide	ATP5B	149264	135817	233424	293825		142541	263625		1.84947		0.213707
F1S8X3	7	7	83.091	0.0306625	2.41566	fraction 9	Crude	Secreted Frizzled Related Protein 5	SFRP5	109165	101027	215753	291999		105096	253876		2.41566		0.27913
F1SVA2	14	14	163.212	0.0238585	2.71996	fraction 9	Crude	Tubulointerstitial Nephritis Antigen Like 1	TINAGL1	97764.1	73872	216159	250685		85818.1	233422		2.71996		0.314293
F2Z5T5;Q2HPK3	19	19	221.799	0.0290396	1.35042	Crude	fraction 9	Tubulin alpha-1A chain	TUBA1A	296776	270062	205186	214565		283419	209875		0.740513		0.0855664
I3LRH2;F1SMV6	14	14	166.788	0.00791288	3.6649	fraction 9	Crude	Nucleolin	NCL	61648.2	48934.4	199083	206191		55291.3	202637		3.6649		0.42348
F1SFF3	22	22	214.074	0.409862	2.89369	fraction 9	Crude	Nidogen 2	NID2	75040.8	62062.1	326274	70459.4		68551.5	198366		2.89369		0.334366
F1RT62;K7GKU7;K7GNL6;K7GM89;K7GNC3;K7GSF0	11	11	85.2081	0.05702	2.66381	Crude	fraction 9	Integrin Subunit Alpha 3	ITGA3	449097	595445	156801	235321		522271	196061		0.375402		0.0433778
F1RJS2;K7GSW5;K7GNZ2;I6QTG7	18	18	208.119	0.000610257	1.9611	Crude	fraction 9	Clusterin	CLU	385042	382774	192555	198969		383908	195762		0.509919		0.0589213
F1SHL9	25	25	280.03	0.0177749	2.15362	Crude	fraction 9	Pyruvate Kinase, Muscle	PKM	431355	399492	174266	211524		415424	192895		0.464334		0.0536539
C0MHR2;K7GQL8;I3LGD4;Q29199	35	35	334.702	0.695694	1.0753	fraction 9	Crude	Clathrin heavy chain	CLTC	185460	165108	163596	213369		175284	188483		1.0753		0.124251
F1SSS0;I3LQI8;I3LIW0	26	26	238.136	0.0359926	1.34504	fraction 9	Crude	Carbamoyl-Phosphate Synthase 1	CPS1	146925	130804	187105	186453		138864	186779		1.34504		0.15542
A5A758;F1SGG3	14	14	119.184	0.00901909	4.95893	Crude	fraction 9	Keratin 1	KRT1	818517	1.02919e+06	167473	205130		923855	186301		0.201656		0.0233015
B2ZF47;I3LSK6	15	15	122.816	0.0200424	1.37299	fraction 9	Crude	Mitochondrial aldehyde dehydrogenase 2	ALDH2	137393	129715	176897	189839		133554	183368		1.37299		0.158649
D0G0C3;F1S4Y7;F1SQY7	12	12	119.155	0.412458	1.10695	fraction 9	Crude	Adenosylhomocysteinase	AHCY	169014	162065	166315	200173		165539	183244		1.10695		0.127909
F1RI39;F1RHL9;I3LCP0;F1RU49;Q5MCI8	28	28	292.746	0.0159709	1.55319	Crude	fraction 9	Actinin Alpha 4	ACTN4	289652	279562	193058	173422		284607	183240		0.643836		0.0743954
F2Z5B2	16	16	181.818	0.475476	1.04791	Crude	fraction 9	Tubulin Beta 2B Class IIb	TUBB2B	192504	173454	174202	175027		182979	174614		0.954283		0.110268
Q0PY11;Q4QZ00;Q762C2;F1STM4;F1STN7	15	15	160.155	0.00272121	1.76628	Crude	fraction 9	Elongation factor 1-alpha	EEF1A	298977	315914	176004	172125		307446	174064		0.566163		0.0654203
I3LH70	7	7	80.1442	0.0375806	8.64542	fraction 9	Crude	Collagen Type XVIII Alpha 1 Chain	COL18A1	22393.5	17645.3	107478	238675		20019.4	173076		8.64542		0.998981
F1RYA4	3	3	25.6191	0.00384235	1.90593	Crude	fraction 9	Nucleosome Assembly Protein 1 Like 4	NAP1L4	324808	312841	173210	161351		318825	167280		0.524678		0.0606267
F1SSF7;Q1W0S8;Q1W0S7;F1SEC6	15	15	170.523	0.00746761	2.64213	fraction 9	Crude	AE Binding Protein 1	AEBP1	61870.9	53889.1	145476	160377		57880	152927		2.64213		0.305299
A0A0C3SG01	20	20	227.821	0.00414027	4.08314	Crude	fraction 9	Apolipoprotein A-I	APOA1	594233	579243	130777	156619		586738	143698		0.24491		0.0282994
F1RPS8	17	17	169.706	0.0300298	1.88181	fraction 9	Crude	ATP Synthase, H+ Transporting, Mitochondrial F1 Complex, Alpha Subunit 1, Cardiac Muscle	ATP5A1	84005.4	68490.8	136600	150369		76248.1	143485		1.88181		0.217444
F1SIC9;I3LKT1;I3LV29	17	17	166.458	0.0730312	1.44895	Crude	fraction 9	Lysyl Oxidase Like 1	LOXL1	207165	195042	124520	153065		201104	138792		0.690153		0.0797474
I3LDS3;F1RXF8;I3L6B5	15	10	131.435	0.0036853	2.7387	Crude	fraction 9	Keratin 10	KRT10	348744	388142	130520	138544		368443	134532		0.365137		0.0421917
F1RPK0;F1RPL1;F1RPL3;F2Z575;F2Z5L2;F2Z5L5;F2Z587;B1PEY3;F1RTQ7;F2Z5I4;F2Z5P1;I3L7T6;Q29579;F1S0Z4;F2Z5L6	4	4	50.1479	0.301271	1.12214	Crude	fraction 9	Histone Cluster 1 H2A Family Member D	HIST1H2AD	158928	141599	125831	141985		150263	133908		0.891155		0.102973
A8YQT9;F1RWI5;A8YQT8	14	14	133.875	0.0470632	1.2271	fraction 9	Crude	Ribosomal protein L7	RPL7	109939	100245	129391	128525		105092	128958		1.2271		0.141792
F1SPG5;I3LHL6	13	13	127.85	0.0164054	2.52098	fraction 9	Crude	Fibulin 2	FBLN2	48013.3	53480.2	114359	141505		50746.8	127932		2.52098		0.2913
F2Z5L0;I3LE39;I3LEB6;I3LL41;F1RTQ5;F1RTQ6;Q29574	6	6	47.7697	0.123504	1.35459	fraction 9	Crude	Histone Cluster 2 H2B Family Member E	HIST2H2BE	96480.4	86354.1	111198	136467		91417.3	123833		1.35459		0.156523
F1RVE7;K7GS94	16	16	148.809	0.0019532	2.00041	Crude	fraction 9	Integrin Subunit Beta 1	ITGB1	242395	229466	119566	116316		235931	117941		0.499898		0.0577634
F1SNY2	10	10	108.19	0.0871763	1.45118	fraction 9	Crude	60S ribosomal protein L3	RPL3	84994.6	75037.5	104674	127562		80016	116118		1.45118		0.167685
A0A140H1A1;I3LGB8;A7LGJ4;I3L5Z2	8	8	79.1554	0.00650376	3.20202	Crude	fraction 9	Solute carrier family 2 member 1	SLC2A1	345787	377048	103409	122335		361418	112872		0.312303		0.0360867
F1SJJ5;A0SNV0	12	12	102.766	0.49949	1.11867	fraction 9	Crude	60S ribosomal protein L4	RPL4	103073	85722.9	95045.1	116155		94398	105600		1.11867		0.129262
F1SQL2;F8SIP2	11	11	89.0601	0.853062	1.09169	fraction 9	Crude	EGF Containing Fibulin Like Extracellular Matrix Protein 1	EFEMP1	91264.4	89689.5	73717.5	123828		90476.9	98772.9		1.09169		0.126145
G9F6X6	19	19	145.854	0.0425982	1.52733	fraction 9	Crude	Mitochondrial heat shock 60 kDa protein 1	HSPD1	68467.5	59261.5	102869	92215.2		63864.5	97542.3		1.52733		0.176484
B2D2K7;I3LB80;I3LP17	22	22	221.958	0.00935148	2.83132	Crude	fraction 9	Solute carrier family 3 member 2	SLC3A2	276416	270536	86840.5	106339		273476	96589.7		0.353193		0.0408115
F1SEH4	9	9	86.5244	0.0220836	1.79273	fraction 9	Crude	HtrA Serine Peptidase 1	HTRA1	56372.8	50216.1	89197.2	101888		53294.4	95542.4		1.79273		0.20715
F1S021;Q59IP3;F1S022;Q8HYS4	11	11	119.132	0.0459155	3.78974	fraction 9	Crude	Collagen Type V Alpha 1 Chain	COL5A1	28501.5	19225.3	70910.5	109962		23863.4	90436.1		3.78974		0.437906
F2Z5F5	8	8	88.1907	0.86165	1.01224	Crude	fraction 9	40S ribosomal protein S8	RPS8	95578.2	86890.3	87018.8	93243.3		91234.2	90131.1		0.987909		0.114153
D6NHN4;D6NHN5;F1S9J2;I3LF40;I3LKF5	2	2	20.2755	0.185607	1.33006	fraction 9	Crude	Thyroid peroxidase	TPO	57129.7	69601.3	75541.3	93018.7		63365.5	84280		1.33006		0.153689
B0FWK5;F1S530	10	10	92.64	0.332202	1.13715	fraction 9	Crude	Ribosomal protein L5	RPL5	79404.9	68205.6	78257.4	89597.7		73805.3	83927.5		1.13715		0.131398
K9IWF9;I3LDA8;F1RMJ4;K9J6M1	35	35	276.743	0.0312672	2.32602	Crude	fraction 9	IQ Motif Containing GTPase Activating Protein 1	IQGAP1	205774	179450	71439.8	94175.6		192612	82807.7		0.429919		0.0496773
F1RT83	8	8	88.1662	0.20171	1.27342	Crude	fraction 9	Syntenin-1	SDCBP	114070	89105.9	81311.7	78239.9		101588	79775.8		0.785287		0.0907401
M3VH45;F1S0V2	31	31	299.079	0.00804639	1.92622	Crude	fraction 9	Annexin A6	ANXA6	161173	145243	81762.5	77314.2		153208	79538.3		0.519152		0.0599881
B1A8Z3;F1SFF8	19	19	159.711	0.0732261	1.33813	fraction 9	Crude	Glycogen phosphorylase, liver form	PYGL	60502.7	55240.2	72065.1	82814.3		57871.5	77439.7		1.33813		0.154622
M3V7X9	12	12	118.834	0.00323678	7.10218	fraction 9	Crude	Galectin 3 Binding Protein	LGALS3BP	9944.98	11805.9	71701.4	82777.4		10875.4	77239.4		7.10218		0.82066
I3L959	10	10	104.471	0.0156694	2.60432	fraction 9	Crude	Wnt Family Member 5A	WNT5A	31237.8	27209.7	83639.6	68576.1		29223.8	76107.9		2.60432		0.300929
F1SKX7;O62789;F1SKX4	7	7	65.9066	0.617856	1.255	fraction 9	Crude	Collagen Type VIII Alpha 1 Chain	COL8A1	35346.1	85197	57919.8	93361.8		60271.5	75640.8		1.255		0.145016
B3CL06;A0FJ29;Q6YST2;Q6YT39;Q7YS20;Q8WMN8	6	6	51.4111	0.117356	1.37156	fraction 9	Crude	Transferrin	TF	51350.9	50428.4	61730.5	77865.7		50889.7	69798.1		1.37156		0.158484
J9JIL3;Q9N0I6	10	10	113.132	0.00294243	3.01886	Crude	fraction 9	ATPase Na+/K+ Transporting Subunit Beta 1	ATP1B1	219986	195604	67997	69667.6		207795	68832.3		0.33125		0.0382761
I3L5D5	11	11	78.078	0.00626449	2.42214	Crude	fraction 9	AHNAK Nucleoprotein	AHNAK	160433	168153	63327.5	72331.8		164293	67829.7		0.412857		0.0477058
F1S9Q3;F1S9Q1;Q29578;Q9BDE9	23	15	231.972	0.0181546	2.65579	Crude	fraction 9	Heat shock 70 kDa protein 1B	HSPA1B	176128	167673	56212.1	73241.2		171901	64726.6		0.376535		0.0435088
F1RM45	18	18	182.608	0.00653622	4.43966	Crude	fraction 9	Apolipoprotein E	APOE	280484	288991	56427.1	71842.7		284737	64134.9		0.225242		0.0260268
Q4TTS4;Q53DY7;Q53DY5;Q53DY6	4	4	33.1535	0.0877954	1.63981	fraction 9	Crude	Histone H1.2-like protein	HIST1H1C	36726.1	41424.1	55022.2	73129.5		39075.1	64075.8		1.63981		0.189481
F1SJQ6	3	3	29.0256	0.598822	1.17521	fraction 9	Crude	60S ribosomal protein L14	RPL14	52647.2	55176.8	49590.6	77125.5		53912	63358		1.17521		0.135796
F1SJB5;K7GLE1	14	14	138.725	0.0252246	3.02658	Crude	fraction 9	Annexin A1	ANXA1	197693	184716	52012.3	74338		191205	63175.1		0.330406		0.0381785
B0LY42;I3L9F1	10	10	113.607	0.00791751	3.47211	Crude	fraction 9	CD147	CD147	225591	198276	55496.1	66581.7		211934	61038.9		0.288009		0.0332796
I3LSF8	4	4	40.5349	0.0473625	2.85363	fraction 9	Crude	Collagen Type XI Alpha 1 Chain	COL11A1	24585.8	17727.2	50163.3	70582.2		21156.5	60372.8		2.85363		0.329738
F1RS36	22	20	214.724	0.688149	1.05385	fraction 9	Crude	Heat Shock Protein Family A (Hsp70) Member 5	HSPA5	59899.4	52096.1	64046.3	53979.7		55997.8	59013		1.05385		0.121772
F1SGS9	8	8	103.131	0.0371607	2.1311	fraction 9	Crude	Catalase	CAT	30485.6	24583.2	52556.8	64800		27534.4	58678.4		2.1311		0.246249
I3LRS5	5	5	44.8752	0.0644526	1.45586	fraction 9	Crude	Aldehyde Dehydrogenase 1 Family Member A1	ALDH1A1	42570.8	37491.2	53786.9	62772		40031	58279.5		1.45586		0.168225
F1RJU4;F1RFH3;F1S847;Q6EEI0	4	4	29.8365	0.594453	1.31151	fraction 9	Crude	Neurofilament light polypeptide	NEFL	32495.9	55368.5	40140.1	75094.7		43932.2	57617.4		1.31151		0.151545
I3LEX0	7	7	62.2427	0.151227	1.29527	Crude	fraction 9	40S ribosomal protein S9	RPS9	73688.6	74846.5	50677.5	63997.9		74267.5	57337.7		0.772043		0.0892098
F1SFA7;I3L781	10	10	81.0979	0.00222262	4.47749	fraction 9	Crude	Collagen Type I Alpha 2 Chain	COL1A2	12507.6	12219.9	51505.6	59211.8		12363.8	55358.7		4.47749		0.517376
F1SK35	11	11	98.9925	0.0271653	1.68678	Crude	fraction 9	Retinaldehyde Binding Protein 1	RLBP1	96800.8	88508.9	59102	50758.3		92654.8	54930.1		0.592847		0.0685036
F2Z5Q6;Q29198;A1XQU8	6	6	46.1233	0.0947904	1.18088	Crude	fraction 9	40S ribosomal protein S6	RPS6	64082.7	60909	55532.1	50314.4		62495.9	52923.2		0.846828		0.0978512
I3LIM2	14	14	118.314	0.106874	2.21956	fraction 9	Crude	UDP-glucose 6-dehydrogenase	UGDH	24980.3	22325.3	66151.2	38846.2		23652.8	52498.7		2.21956		0.25647
I3LF32;B7STY5;F1RQS2	16	16	161.841	0.00754287	3.1297	Crude	fraction 9	Chloride Intracellular Channel 6	CLIC6	153909	172651	47923.1	56419		163280	52171.1		0.319519		0.0369205
A5A759	7	7	57.5914	0.0430254	2.55617	Crude	fraction 9	Keratin 2A	KRT2A	115819	145799	42709	59638.7		130809	51173.9		0.39121		0.0452045
I3LSD3	4	4	27.912	0.0300063	1.50234	fraction 9	Crude	60S ribosomal protein L13	RPL13	33971	32447.5	46503.7	53279.7		33209.3	49891.7		1.50234		0.173596
I3LK59;I3LCN1	15	15	150.486	0.00923354	2.81655	Crude	fraction 9	Enolase 1	ENO1	150976	125967	47091.5	51235.7		138472	49163.6		0.355045		0.0410255
I3LVI8	8	8	55.2054	0.0141147	1.33865	fraction 9	Crude	Ribosomal Protein L7a	RPL7A	35855.1	36437	46741.4	50032.1		36146.1	48386.8		1.33865		0.154681
F1SSA6;I3L5B3;I3LJ44;I3LIE3;I3LV99	21	8	248.161	0.581173	3.39875	Crude	fraction 9	Myosin Heavy Chain 10	MYH10	295830	32970.2	43815.9	52925.6		164400	48370.7		0.294225		0.0339978
F2Z5U0;A4US66;A7U5U2	4	4	40.1256	0.285833	1.22016	Crude	fraction 9	Ribosomal Protein S27A	RPS27A	65756.8	51616.6	50855.6	45339.1		58686.7	48097.4		0.819562		0.0947007
K7GSR6;F1S0I1	10	10	98.4855	0.039636	1.45536	Crude	fraction 9	5'-Nucleotidase Ecto	NT5E	73255.3	62928.7	47177.9	46396.2		68092	46787.1		0.687115		0.0793964
I3LIL4	17	17	137.531	0.0854684	1.4066	Crude	fraction 9	Myosin IC	MYO1C	69149.3	59966.5	49547.2	42245.7		64557.9	45896.4		0.710934		0.0821486
F1S6Q5;I3LQP5	7	7	79.7188	0.0141814	4.61818	fraction 9	Crude	ADAMTS Like 5	ADAMTSL5	11090.1	8769.12	39415.3	52298.3		9929.63	45856.8		4.61818		0.533632
K9J6H8;K7GQ48;K7GMU4	17	17	126.939	0.0889861	1.70784	Crude	fraction 9	Alpha-2-macroglobulin	A2M	83139.1	72522.8	38308.2	52837.4		77830.9	45572.8		0.585536		0.0676589
F1SDQ7	13	13	113.112	0.00048309	2.8166	fraction 9	Crude	Matrilin 4	MATN4	15741.4	16313.6	45781	44504.9		16027.5	45142.9		2.8166		0.325459
I3LK33;I3LS62	6	6	56.7722	0.00340942	2.68555	fraction 9	Crude	Ribosomal protein L15	RPL15	16220	16479.1	46415.9	41399.2		16349.5	43907.5		2.68555		0.310316
D2SW96;D4N875;Q70PG4	14	14	128.724	0.0839634	1.86698	Crude	fraction 9	L-lactate dehydrogenase A chain	LDHA	86543.2	76624.7	35552.2	51844.6		81584	43698.4		0.535625		0.0618916
A5A766	6	6	63.9517	0.00787449	1.98333	fraction 9	Crude	Glycoprotein NMB	GPNMB	22322.8	20943.7	40674.1	45137.7		21633.3	42905.9		1.98333		0.229174
F1RR92	11	11	92.0882	0.00807148	4.08474	fraction 9	Crude	Slit Guidance Ligand 3	SLIT3	10898.4	9525.78	37244.1	46183.2		10212.1	41713.6		4.08474		0.471992
F1RKW9	16	16	136.491	0.454658	1.11259	Crude	fraction 9	Myosin ID	MYO1D	49854.8	42887.8	37940.1	45417		46371.3	41678.5		0.8988		0.103857
F1SGT4;K7GL11;K7GLL1;K7GM14;K7GN90;K7GND9;K7GLE2;K7GKE4	7	7	68.4074	0.0459141	1.94734	Crude	fraction 9	CD44	CD44	75237.4	86700.9	36147.4	47011.4		80969.2	41579.4		0.513521		0.0593375
Q4U1U4;Q5MJE5;Q4U1U3	7	7	64.8967	0.189172	1.14622	Crude	fraction 9	Cathepsin D	CTSD	49934.4	44516.2	42790.4	39611.5		47225.3	41201		0.872434		0.10081
F1RRY2;I3LTH8;I3LUP6	6	6	69.2608	0.0166564	2.72023	fraction 9	Crude	Nucleophosmin	NPM1	14216	15175.7	34979.1	44973		14695.9	39976.1		2.72023		0.314323
F2Z571	6	6	50.4112	0.116453	1.29102	fraction 9	Crude	Tubulin Beta 4B Class IVb	TUBB4B	30920	30998.1	36219.7	43717.8		30959	39968.7		1.29102		0.149178
F2Z5C7;I3LN32;Q6QAP5	9	9	83.9337	0.21913	1.33278	fraction 9	Crude	40S ribosomal protein S3a	RPS3A	31831.4	27739.6	45311.4	34083.4		29785.5	39697.4		1.33278		0.154003
F1SGG9;I3L5C4;I3LQN8;Q29386	7	6	66.123	0.11635	2.32843	Crude	fraction 9	Keratin 6A	KRT6A	95585.7	85899.8	26484.4	51458.7		90742.8	38971.6		0.429473		0.0496257
F1SGI7	7	6	55.1294	0.523025	1.44633	Crude	fraction 9	Keratin 75	KRT75	67491	44910.4	10978.4	66736.3		56200.7	38857.3		0.691403		0.0798918
F1S2F6	7	7	60.8855	0.0187393	1.75873	fraction 9	Crude	Voltage-dependent anion-selective channel protein 2	VDAC2	21022.3	21993.6	35006.1	40647.1		21508	37826.6		1.75873		0.203221
D3K5N3	5	5	47.9347	0.175613	1.92668	fraction 9	Crude	Midkine (Neurite Growth-Promoting Factor 2)	MDK	13454.9	25298.9	32789.6	41876.3		19376.9	37333		1.92668		0.222628
I3LJ87	5	5	41.6204	0.822671	1.03458	Crude	fraction 9	Ribosomal Protein S2	RPS2	36918.5	39978.4	28842.3	45484.4		38448.4	37163.4		0.966577		0.111688
I3LBV1;I3L630	10	10	106.951	0.117379	1.96494	fraction 9	Crude	Tubulin Beta 6 Class V	TUBB6	19251.4	17891.3	27862.4	45120.8		18571.3	36491.6		1.96494		0.22705
F1RJH8	6	6	51.2742	0.233894	1.53472	fraction 9	Crude	Argininosuccinate Lyase	ASL	29996.5	17355.7	35100.1	37572.2		23676.1	36336.2		1.53472		0.177337
F1RTN3	27	16	223.201	0.00783916	2.71915	Crude	fraction 9	Moesin	MSN	101964	94272.6	33195.1	38973.4		98118.5	36084.3		0.367762		0.042495
F1RPH0;K7GKJ8	11	11	121.844	0.0281815	1.79665	Crude	fraction 9	Phosphoglycerate kinase 1	PGK1	71163.9	58341.4	35752.4	36329.2		64752.7	36040.8		0.556592		0.0643143
I3LRT4;Q15I70	6	6	47.6626	0.0576909	1.25332	fraction 9	Crude	Aldehyde dehydrogenase family 8 member A1	ALDH8A1	30267.5	27212.2	36758.9	35281.6		28739.9	36020.3		1.25332		0.144822
F1RGS0	7	7	52.4734	0.128018	1.55857	Crude	fraction 9	Thrombospondin-3	THBS3	51128.4	54159.7	39796.1	27758.3		52644.1	33777.2		0.641615		0.0741388
F1RQU2;Q29284;Q9GLE9	14	14	119.242	0.0265729	1.70147	Crude	fraction 9	Heat Shock Protein 90 Alpha Family Class B Member 1	HSP90AB1	54996	59207.8	30853.9	36266.7		57101.9	33560.3		0.587727		0.067912
B1Q039	5	5	43.3835	0.302114	1.10835	Crude	fraction 9	Crystallin Alpha B	CRYAB	37909.2	35527.1	30856	35401.1		36718.2	33128.6		0.902239		0.104254
F1RZQ6;F1RRA6	10	10	75.3748	0.3047	1.16192	fraction 9	Crude	Solute carrier family 25 member 4	SLC25A4	27664.7	27717.8	28789.3	35560.9		27691.2	32175.1		1.16192		0.134261
I3LSK5;F2Z4Z8;F1SLU8	9	9	78.4901	0.00306857	2.52219	Crude	fraction 9	G Protein Subunit Beta 2	GNB2	82228.5	74393.3	30702	31395.7		78310.9	31048.8		0.396482		0.0458136
A7WLI1;Q007T3	4	4	39.5091	0.205766	2.93214	Crude	fraction 9	CD81	CD81	98244	83533.5	12310.6	49684.2		90888.8	30997.4		0.341048		0.0394082
I3L6F1;I3LFL4;Q0QEV2	4	4	31.08	0.890852	1.012	Crude	fraction 9	60S ribosomal protein L18	RPL18	31461.6	31121.4	25496.3	36344.8		31291.5	30920.6		0.988146		0.114181
F1SRC2	14	14	113.885	0.267393	1.98	fraction 9	Crude	Chondroadherin Like	CHADL	7867.52	22926.1	28819.3	32151.9		15396.8	30485.6		1.98		0.228789
I3LDC7;Q0QEQ1	9	9	80.09	0.374029	1.1409	Crude	fraction 9	Isocitrate dehydrogenase [NADP]	IDH1	35850.5	30914.4	26604	31915.8		33382.5	29259.9		0.876504		0.10128
F1S0L1;F1S0J9;F1RXG4;F1RXE5;F1RXG3;I3LHI0	17	12	141.267	0.00601305	4.25718	Crude	fraction 9	Keratin 14	KRT14	116187	131741	26390.7	31846.9		123964	29118.8		0.234897		0.0271424
F1REZ0	7	7	48.9773	0.0227866	1.51789	Crude	fraction 9	EGF-like repeat and discoidin I-like domain-containing protein 3	EDIL3	45640.7	40387.6	28858.4	27818		43014.2	28338.2		0.658811		0.0761258
B6V8C7;F1SEG5;K7GLK5;K7GSD9;K7GKC0	6	6	58.8906	0.183148	1.31549	Crude	fraction 9	40S ribosomal protein S16	RPS16	39051.7	33594.1	24402.8	30820.8		36322.9	27611.8		0.760175		0.0878385
I3LIX1	5	5	42.4479	0.0364674	1.22558	Crude	fraction 9	60S ribosomal protein L27	RPL27	33991.2	31480.5	26994.5	26426.6		32735.9	26710.5		0.81594		0.0942821
F2Z567;K7GRF2;K7GNY4;K7GLA0;K7GSL7;K7GNM9;K7GQ66;K7GST6;K7GL68;K7GMQ4	5	5	45.2122	0.973755	1.0088	Crude	fraction 9	Ribosomal protein L8	RPL8	22172.3	30627.2	22032.1	30306.9		26399.7	26169.5		0.99128		0.114543
I3LT81	6	6	56.0678	0.0988046	1.45362	Crude	fraction 9	Ribosomal Protein L17	RPL17	40575.7	32620.3	23600.3	26753.9		36598	25177.1		0.687937		0.0794913
F1RGC0;I3LK51	4	4	30.0494	0.646572	1.17711	fraction 9	Crude	60S ribosomal protein L27a	RPL27A	22892.5	19704	19071.6	31069.1		21298.3	25070.4		1.17711		0.136015
E1CAJ5	10	10	72.9045	0.0484942	1.11892	fraction 9	Crude	Protein Disulfide Isomerase Family A Member 3	PDIA3	21357	21733.3	23526.6	24688.2		21545.2	24107.4		1.11892		0.129292
F2Z565;A5PI51	3	3	22.6519	0.206878	2.33101	fraction 9	Crude	Solute carrier family 25 member 5	SLC25A5	11236.8	8775.18	14416	32232.1		10006	23324		2.33101		0.269349
F1RNU9	14	14	137.741	0.000507336	4.12848	Crude	fraction 9	Glucose-6-phosphate isomerase	GPI	98499.6	93840.1	23779.2	22809.3		96169.9	23294.3		0.24222		0.0279886
B7U4X2	7	7	57.0302	0.0926052	6.49712	fraction 9	Crude	Angiopoietin-like protein 7	ANGPTL7	3733.11	3414.37	35051.7	11386.3		3573.74	23219		6.49712		0.750744
F1S3U9	7	7	54.7943	0.246649	1.7352	Crude	fraction 9	Peroxiredoxin 1	PRDX1	41379.7	38093.8	14569.9	31230.8		39736.8	22900.4		0.576302		0.0665918
F1SK00	6	6	66.0044	0.00390835	4.70151	fraction 9	Crude	Isocitrate Dehydrogenase (NADP(+)) 2, Mitochondrial	IDH2	5221.18	4422.64	23815.8	21524.7		4821.91	22670.2		4.70151		0.543261
F1S935	6	6	43.9925	0.210494	1.41839	fraction 9	Crude	Ribosomal Protein L18a	RPL18A	16782.3	15080.4	18649.9	26543.8		15931.3	22596.8		1.41839		0.163895
C4MXZ1;C4MRC5;B9V4E8;B9V4F0;F1RRS4;Q95289	8	4	77.9652	0.9849	1.03419	Crude	fraction 9	ADP-ribosylation factor 1	ARF1	28568.5	17647.9	21815.8	22872.8		23108.2	22344.3		0.966943		0.111731
F1RQ91;Q6LEP1	5	5	38.8916	0.251156	1.09565	Crude	fraction 9	Ribosomal Protein S4, X-Linked	RPS4X	25298.5	23110	21329.3	22853.2		24204.2	22091.3		0.912703		0.105463
F1SPK7	8	8	65.4913	0.709743	1.14323	fraction 9	Crude	Retinol Dehydrogenase 5	RDH5	19940.1	18560.9	16765.9	27249.5		19250.5	22007.7		1.14323		0.1321
Q06AS6;Q06AS7;Q28946;E8ZF15;I3LA61	12	9	122.682	0.0171909	3.13753	Crude	fraction 9	G Protein Subunit Alpha I2	GNAI2	65506.7	67884.3	18043.4	24471.3		66695.5	21257.3		0.318722		0.0368285
F2Z5G8	4	4	27.8327	0.012242	1.10633	fraction 9	Crude	Ribosomal Protein S25	RPS25	18803.6	19233	21036.3	21044.8		19018.3	21040.5		1.10633		0.127837
Q2YHQ3	6	6	54.2208	0.0476694	1.66626	fraction 9	Crude	Filamin-A	FLNA	13407	11701.3	22857.4	18979.5		12554.2	20918.4		1.66626		0.192536
M3V836;F1RVN0;F1RVM6;I3L7B9	8	8	72.0998	0.0479144	1.85625	Crude	fraction 9	Glutathione S-transferase Pi 1	GSTP1	40419.6	34278.4	22418.2	17823.1		37349	20120.6		0.53872		0.0622492
F1SV14	17	5	126.151	0.0120572	2.26752	Crude	fraction 9	Radixin	RDX	46225.3	43471.7	18087	21470.3		44848.5	19778.6		0.44101		0.0509588
I3LB44;I3LP41;Q0QF26	5	5	39.4105	0.0365467	4.86564	fraction 9	Crude	Malate dehydrogenase	MDH2	5198.79	2925.58	17125.7	22404.5		4062.18	19765.1		4.86564		0.562226
F1STR4	7	7	47.2153	0.297573	1.94884	fraction 9	Crude	Protease, Serine 23	PRSS23	10212.4	9861.29	11842.5	27278		10036.8	19560.2		1.94884		0.225189
A7VK01;K7GKN2;Q1AFZ0;B7NZV3;F1SG50;Q1AFY9	11	11	92.1803	0.21549	1.9607	fraction 9	Crude	MX Dynamin Like GTPase 1	MX1	13351.6	6216.28	22011.3	16355.4		9783.93	19183.4		1.9607		0.22656
F1RY92;I3LAE9	5	5	35.8702	0.453491	1.4935	Crude	fraction 9	Serine And Arginine Rich Splicing Factor 3	SRSF3	22119.6	34154.3	27342.7	10336.3		28136.9	18839.5		0.669566		0.0773685
I3LQ79	9	9	69.8185	0.00274402	3.47815	fraction 9	Crude	Major Vault Protein	MVP	5382.12	4958.78	18899.8	17067.4		5170.45	17983.6		3.47815		0.401901
E2I6L6;I3LJI8;K7GLI1;F1SS18;Q2LGB0	5	5	42.0539	0.0637322	3.0058	Crude	fraction 9	Insulin-like growth factor-binding protein 5	IGFBP5	51766.6	56272.1	12725	23218.3		54019.3	17971.7		0.33269		0.0384424
F1SKI0	5	3	46.5412	0.149154	1.64559	fraction 9	Crude	Myosin Heavy Chain 11	MYH11	13063.1	8293.23	18009.1	17134.6		10678.1	17571.9		1.64559		0.190149
B2ZF49	5	5	46.5598	0.0815322	2.14948	fraction 9	Crude	Hydroxyacyl-CoA Dehydrogenase/3-Ketoacyl-CoA Thiolase/Enoyl-CoA Hydratase (Trifunctional Protein), Alpha Subunit	HADHA	8640.93	7379.37	20829.6	13605.7		8010.15	17217.6		2.14948		0.248373
F1RVA0;F2Z576;F2Z5K9;K9IWF3;F1RPL2	4	4	36.9426	0.794297	1.26974	Crude	fraction 9	H3 Histone Family Member 3B	H3F3B	12348.7	30976.3	17415	16706.1		21662.5	17060.6		0.787563		0.0910031
F1S8L9	4	4	25.9351	0.172917	1.19538	fraction 9	Crude	Heterogeneous Nuclear Ribonucleoprotein U	HNRNPU	14497.2	14029.4	15645.3	18454.8		14263.3	17050.1		1.19538		0.138126
F2Z5Q2	3	3	21.5621	0.866408	1.06274	fraction 9	Crude	Ribosomal Protein L24	RPL24	17135.3	14393.4	13310.7	20196.3		15764.3	16753.5		1.06274		0.1228
F1SB42	13	5	107.548	0.0252258	5.20048	Crude	fraction 9	Ezrin	EZR	78592.6	90511.3	12082.3	20434.7		84552	16258.5		0.19229		0.0222192
B2CZR7	2	2	12.9052	0.184183	1.15584	fraction 9	Crude	Cofilin-2	CFL2	12997.6	14961.8	15803.6	16512.8		13979.7	16158.2		1.15584		0.133557
L7USF4	2	2	20.1068	0.141577	1.71165	Crude	fraction 9	MHC class I alpha chain	SLA-3	29609.5	25640.6	12561.5	19717.5		27625.1	16139.5		0.584233		0.0675083
K9LQ49;G0KXQ9;O19243;Q8MHT1;Q8MHU5;A0A0A7BZT6;Q0MRZ9;Q8MHT8;I6WJG7	10	10	72.0962	0.00196828	3.38599	Crude	fraction 9	MHC class I antigen	SLA-2	57208.6	51643.2	16357.9	15789.8		54425.9	16073.9		0.295334		0.034126
I3LPW3;Q6H2X9	2	2	15.4839	0.0222184	3.54481	fraction 9	Crude	Collagen Type I Alpha 1 Chain	COL1A1	4215.4	4532.44	12656.1	18353.4		4373.92	15504.7		3.54481		0.409604
B8XH67	9	9	70.9491	0.00339661	3.96609	Crude	fraction 9	SLC9A3 Regulator 1	SLC9A3R1	62533.6	60452.5	14284.2	16725.2		61493	15504.7		0.252138		0.0291346
I3LRW8	2	2	14.4109	0.320043	2.1269	fraction 9	Crude	Serine/arginine-rich-splicing factor 2	SRSF2	8262.97	5933.58	8422.18	21772.5		7098.28	15097.3		2.1269		0.245764
F1SN47;Q8SPT0	7	7	52.4556	0.0390984	1.80745	fraction 9	Crude	Glutaminase	GLS	8582.33	7576.44	13112	16094.2		8079.38	14603.1		1.80745		0.208851
F1S5C4	7	7	50.1667	0.0128137	3.17373	fraction 9	Crude	Slit Guidance Ligand 2	SLIT2	4523.77	4474.49	12420.3	16137.8		4499.13	14279		3.17373		0.366726
E7D6R2;T1SEU6;V5IV92	5	5	32.6931	0.107349	1.30316	Crude	fraction 9	Betaine--Homocysteine S-Methyltransferase	BHMT	19327.7	16341.1	13118.9	14252.1		17834.4	13685.5		0.767365		0.0886692
F1SUM7	6	6	40.0209	0.133896	1.67038	Crude	fraction 9	40S ribosomal protein S3	RPS3	24271.6	21149.9	16355.2	10837.2		22710.8	13596.2		0.598667		0.0691762
F2Z5K6	2	2	14.7947	0.0477398	1.39936	fraction 9	Crude	60S ribosomal protein L36	RPL36	8973.01	10437.4	13396.7	13765.5		9705.21	13581.1		1.39936		0.161697
D0G0C5;F1SLC4	6	6	46.719	0.39509	1.52337	Crude	fraction 9	Annexin A4	ANXA4	19380.2	21167.9	7144.3	19473		20274.1	13308.6		0.656437		0.0758515
F1SC82;I3LR15	14	14	91.3293	0.0113462	2.78326	Crude	fraction 9	Myoferlin	MYOF	39293.4	31586.5	12811.4	12655.1		35439.9	12733.2		0.359291		0.0415162
F1S1E7	4	4	32.5695	0.176345	1.8629	fraction 9	Crude	Dihydropyrimidinase	DPYS	4920.35	8599.01	10734.3	14450.9		6759.68	12592.6		1.8629		0.215259
F1SUM3	5	5	39.2166	0.168928	2.58659	fraction 9	Crude	Serpin Family H Member 1	SERPINH1	4410.72	5170.79	7624.41	17159		4790.75	12391.7		2.58659		0.298881
K7GT30;F1RPH8;F1RPJ0;I6L6C2	2	2	6.1095	0.0658772	4.01003	fraction 9	Crude	ATRX, Chromatin Remodeler	ATRX	4125.44	1871.05	11794	12252.1		2998.25	12023		4.01003		0.46336
I3LS04;Q5MCI9	7	7	73.7454	0.0876052	1.50922	Crude	fraction 9	Actinin Alpha 1	ACTN1	19908.9	15593.4	12228.6	11294.9		17751.1	11761.8		0.662593		0.0765629
F1RJH2	4	4	32.274	0.345918	1.06297	fraction 9	Crude	Short-chain-specific acyl-CoA dehydrogenase, mitochondrial	ACADS	11486.4	10579.6	11388.3	12067.2		11033	11727.8		1.06297		0.122827
F1RGJ3	6	6	38.7066	0.0566813	5.19991	fraction 9	Crude	Heat Shock Protein Family A (Hsp70) Member 9	HSPA9	2848.69	1604.4	8285.45	14870.3		2226.55	11577.9		5.19991		0.600852
F2Z5E2;Q19AZ5;A7YB36	3	3	24.9565	0.981173	1.03049	fraction 9	Crude	Serpin Family C Member 1	SERPINC1	11936.6	10389.6	8303.63	14703.2		11163.1	11503.4		1.03049		0.119073
Q6XGY2	3	3	27.3156	0.510286	1.2146	Crude	fraction 9	2,4-dienoyl-CoA reductase	DECR	14546	13242	14696.6	8181.77		13894	11439.2		0.823318		0.0951347
A5A8V6;I3L7U0	11	9	100.473	0.00805196	2.22985	Crude	fraction 9	Heat shock 70kDa protein 1A	HSPA1A	25158.4	24648.5	10366.6	11969.8		24903.4	11168.2		0.44846		0.0518197
G9F6X8	7	7	44.6852	0.0117354	9.89914	fraction 9	Crude	Prolyl 4-Hydroxylase Subunit Beta	P4HB	910.039	1336.82	9339.83	12902.1		1123.43	11121		9.89914		1.14385
B0LY43;B2CZF5;F1SBQ5;A9NJG8	6	6	50.5761	0.0222212	4.41539	Crude	fraction 9	Solute carrier family 16 member 1	SLC16A1	42594.7	54417.7	8914.33	13057.1		48506.2	10985.7		0.226481		0.0261699
F1SRK6	5	5	40.0429	0.000850697	5.79385	fraction 9	Crude	Heat Shock Protein 90 Beta Family Member 1 (GP96)	HSP90B1	1982.04	1797.99	11126.2	10774.7		1890.01	10950.5		5.79385		0.669481
F1S4R5	2	2	15.0893	0.98999	1.26241	fraction 9	Crude	Serine And Arginine Rich Splicing Factor 7	SRSF7	8649.74	8439.33	4313.13	17260.2		8544.54	10786.7		1.26241		0.145871
D0G7F6;Q1W5B8;Q1PC32	9	9	85.0547	0.0252461	3.79181	Crude	fraction 9	Triosephosphate isomerase 1	TPI1	45934.3	35408.2	8882.71	12569.5		40671.3	10726.1		0.263726		0.0304736
I3L6Q5	3	3	20.0026	0.76376	1.0501	Crude	fraction 9	Histone Cluster 1 H1 Family Member B	HIST1H1B	11999.9	10304.9	9081.01	12159.6		11152.4	10620.3		0.95229		0.110037
F2Z560;I3LFZ8	4	4	25.425	0.321592	1.35333	Crude	fraction 9	RAB5C, Member RAS Oncogene Family	RAB5C	14861.1	12931	12708.7	7827.49		13896.1	10268.1		0.738921		0.0853825
I3LQI3	4	4	27.714	0.000344566	1.89798	fraction 9	Crude	SUB1 Homolog, Transcriptional Regulator	SUB1	4969.35	4889.55	9437.58	9274.42		4929.45	9356		1.89798		0.219312
Q6IM70;Q6IG15	2	2	19.9458	0.473336	1.58219	fraction 9	Crude	Reticulon 4	RTN4	10468	909.668	8849.45	9152.16		5688.82	9000.81		1.58219		0.182823
Q0Z8R0	2	2	14.435	0.0793934	1.29537	fraction 9	Crude	Cystatin C	CST3	6410.25	7460.38	8804.95	9162.69		6935.31	8983.82		1.29537		0.149681
F1SI10	3	3	27.0668	0.235464	1.33398	fraction 9	Crude	60S ribosomal protein L10	RPL10	7305.18	6161.66	7692.87	10271.6		6733.42	8982.23		1.33398		0.154142
I3LVS7;F2Z5K4;P79275	6	6	57.1453	0.0538257	3.11726	Crude	fraction 9	Ras Homolog Family Member A	RHOA	28916.3	26972.4	11429.3	6499.45		27944.3	8964.38		0.320794		0.0370678
F1SR94;I3LTV1	2	2	13.9997	0.481518	1.10576	Crude	fraction 9	Aldehyde dehydrogenase family 1 member A3	ALDH1A3	10145.2	9465.96	9926.92	7808.58		9805.59	8867.75		0.904356		0.104499
B7TJ03;F2Z5N5;I3L7Y1	2	2	14.0995	0.0328211	1.83529	fraction 9	Crude	Ribosomal protein L26-like 1	RPL26L1	4954.47	4517.82	7807.86	9576.56		4736.14	8692.21		1.83529		0.212069
F1SR05;A7E1S7;A7E1T1;A7E1T2;I3LL80;Q29320	5	5	33.0192	0.030728	1.68178	Crude	fraction 9	L-lactate dehydrogenase B chain	LDHB	13737.6	15222.3	9282.56	7937.22		14480	8609.89		0.594607		0.068707
M3VK17	4	4	46.3557	0.0236672	4.25876	Crude	fraction 9	CD276	CD276	36440.8	36444.4	10500.2	6613.95		36442.6	8557.09		0.23481		0.0271324
C8C420;F1SQT3	3	3	20.2516	0.769855	1.51071	fraction 9	Crude	Solute carrier family 25 member 3	SLC25A3	5783.5	5384.03	13242.9	3628.01		5583.77	8435.47		1.51071		0.174563
F1SA70	11	3	107.027	0.245001	3.72513	Crude	fraction 9	Heat Shock Protein Family A (Hsp70) Member 2	HSPA2	29820.8	30609.9	1495.78	14726.7		30215.4	8111.22		0.268447		0.0310191
Q56P20	7	3	68.8109	0.0916446	1.9008	fraction 9	Crude	ADP-ribosylation factor 4	ARF4	4745.46	3703.67	9350.54	6709.54		4224.57	8030.04		1.9008		0.219637
K7GQY9	3	3	30.6263	0.00593524	2.68819	Crude	fraction 9	Cofilin-1	CFL1	22661.6	19470.8	7899.56	7773.57		21066.2	7836.57		0.371997		0.0429843
B9ZSM8;K7GL43;Q27HS6	2	2	21.2118	0.0399858	1.98303	Crude	fraction 9	CD90	CD90	13436	17576.6	7526.17	8112.84		15506.3	7819.51		0.504278		0.0582695
F1RRB7	4	4	32.2139	0.528009	1.38169	Crude	fraction 9	Acetyl-CoA Acyltransferase 1	ACAA1	10590.7	10589.2	13407	1921.92		10589.9	7664.47		0.72375		0.0836295
I3LBY9;F1SIX2;I3LSS1	3	3	35.276	0.0294617	3.29807	Crude	fraction 9	Malate dehydrogenase, cytoplasmic	MDH1	27902.8	21984.9	6260.47	8865.85		24943.9	7563.16		0.303208		0.0350357
F1RFQ7;Q8MJ37	2	2	13.2816	0.602484	1.83204	fraction 9	Crude	GTP-binding nuclear protein Ran	RAN	4835.75	3374.66	3176.2	11865.6		4105.2	7520.89		1.83204		0.211693
F2Z5M2;K7GMM3;K7GSJ1	3	3	29.3058	0.00898164	4.81543	Crude	fraction 9	Protein S100-A10	S100A10	33447.1	37931.9	8419.94	6403.03		35689.5	7411.48		0.207666		0.0239958
K7GMR8;Q8WNW8	4	4	39.6555	0.0111887	2.00478	Crude	fraction 9	Serpin Family E Member 2	SERPINE2	14265.7	15285.9	7854.98	6885.61		14775.8	7370.29		0.498807		0.0576373
F2Z5U4;I3L6D2;F2Z5I8;F1S091;F2Z4Z0;F1RFB0;F1RFW5;F1RG36;F1S5W6;F1S6G3;F1SLJ0;F1SV21;F2Z507;F2Z552;F2Z570;F2Z5W1;I3L5L9;I3LHP6;I3LSL6	5	3	42.0514	0.318559	2.7863	Crude	fraction 9	Ras-related protein Rab-1B	RAB1B	20986	19331.8	1043.09	13426.9		20158.9	7235		0.358899		0.0414708
I3LFI0	3	3	21.8791	0.00600999	3.16562	Crude	fraction 9	Ras-Related C3 Botulinum Toxin Substrate 1 (Rho Family, Small GTP Binding Protein Rac1)	RAC1	22836.2	21526.6	6412.78	7601.16		22181.4	7006.97		0.315894		0.0365016
I3L9V2	7	7	46.5534	0.000504203	3.72623	Crude	fraction 9	Vesicle Amine Transport 1	VAT1	26769.2	25234.1	6972.5	6983.51		26001.6	6978.01		0.268368		0.03101
I3LPQ3	5	5	39.9339	0.0909969	5.98653	Crude	fraction 9	Potassium Voltage-Gated Channel Subfamily J Member 13	KCNJ13	42636.3	40613.4	10892.1	3014.04		41624.9	6953.09		0.167042		0.0193017
F1S467	9	9	65.627	0.0310306	3.28188	Crude	fraction 9	Vesicle Amine Transport 1 Like	VAT1L	19152.5	26396.2	5964.33	7914.49		22774.3	6939.41		0.304704		0.0352086
I3LAB9	3	3	26.8282	0.0396096	4.41196	Crude	fraction 9	Solute carrier family 23 member 2	SLC23A2	26779.1	32117.4	4734.87	8614.41		29448.3	6674.64		0.226656		0.0261902
F2Z5J9	3	3	21.6052	0.123623	2.18645	Crude	fraction 9	RAB11B, Member RAS Oncogene Family	RAB11B	14401.3	14104.1	4478.51	8558.79		14252.7	6518.65		0.457362		0.0528483
E7EI18;F1S610;F1SMQ4	3	3	27.0813	0.964366	2.2763	fraction 9	Crude	Adenosylhomocysteinase Like 1	AHCYL1	3445.22	2216.03	12161.7	724.945		2830.62	6443.34		2.2763		0.263027
Q06AS8;Q28947	5	2	45.0937	0.00141517	2.43339	Crude	fraction 9	G Protein Subunit Alpha I3	GNAI3	16055.5	15144.5	6305.89	6515.72		15600	6410.8		0.410949		0.0474853
K9IVR7	4	4	44.9416	0.00174676	3.71369	Crude	fraction 9	WD repeat-containing protein 1	WDR1	22785	24265.3	6049.73	6619.7		23525.1	6334.71		0.269274		0.0311147
F1SRL9	2	2	20.9305	0.110821	8.72218	Crude	fraction 9	Brain Abundant Membrane Attached Signal Protein 1	BASP1	68762.3	39102.9	10439.3	1927.52		53932.6	6183.39		0.11465		0.0132479
F2Q9A3;I3LE53;Q9GK25	5	5	51.4083	0.0251492	6.49501	Crude	fraction 9	Peptidylprolyl Isomerase A	PPIA	43058.7	37109.3	7969.95	4373.06		40084	6171.51		0.153964		0.0177906
F2Z5S8	2	2	24.6448	0.907847	1.01484	fraction 9	Crude	Tubulin Alpha 4a	TUBA4A	7005.58	5086.19	8582.16	3689.04		6045.89	6135.6		1.01484		0.117265
A6M928;I3LLD5;A6M929;A6M930	4	4	25.7842	0.202703	1.86732	Crude	fraction 9	Eukaryotic translation initiation factor 4A isoform 1	EIF4A1	12279.7	10279.1	3986.8	8094.06		11279.4	6040.43		0.535528		0.0618804
F1SGD7;I6NCL0;K9JX42	5	5	46.3285	0.0425751	3.89396	Crude	fraction 9	Nucleosome Assembly Protein 1 Like 1	NAP1L1	24835.8	19094	7098.95	4182.57		21964.9	5640.76		0.256808		0.0296742
I3L5L1;I3LF84	6	6	41.7845	0.000158362	4.31508	Crude	fraction 9	RAP1B, Member Of RAS Oncogene Family	RAP1B	22418.3	22834.2	5159.94	5327.13		22626.2	5243.53		0.231746		0.0267783
F1SE26;I3LM14;I6XPV3;F1SE27	3	3	19.1826	0.0209224	2.24593	fraction 9	Crude	Voltage Dependent Anion Channel 1 Pseudogene 5	VDAC1P5	2588.24	2049.15	5067.09	5348.16		2318.69	5207.63		2.24593		0.259518
F2Z512;I3LMI4;Q29298	2	2	13.9196	0.43894	1.82713	fraction 9	Crude	40S ribosomal protein S23	RPS23	4236.32	1238.8	6901.83	3101.92		2737.56	5001.87		1.82713		0.211125
I3LC73	5	5	37.9179	0.00758924	2.55335	Crude	fraction 9	Fatty acid synthase	FASN	12617.6	11716	4415.49	5114.58		12166.8	4765.03		0.391642		0.0452543
F1RIF3	4	4	25.1002	0.195021	1.74484	Crude	fraction 9	Fumarylacetoacetate Hydrolase	FAH	7973.48	8334.21	6096.56	3249.68		8153.85	4673.12		0.573118		0.066224
F2Z4Y8	3	3	18.6554	0.623413	1.23732	fraction 9	Crude	Ribosomal Protein S11	RPS11	3983.82	3507.5	3312.84	5956.31		3745.66	4634.58		1.23732		0.142973
K9IW73;Q9GLJ4	3	3	21.1626	0.0545354	1.80455	fraction 9	Crude	Dihydrolipoamide S-Succinyltransferase	DLST	2543.48	2572.25	3968.02	5263.6		2557.87	4615.81		1.80455		0.208517
A2RQD8;B5B2Z3;A4USB0;F1RYJ4;A1Z1R6;K7GMP6;K7GPM1;K7GT59;K7GS65	12	12	80.3073	0.05451	9.02896	Crude	fraction 9	Integrin Subunit Alpha V	ITGAV	47685.7	33866.1	2290.53	6741.72		40775.9	4516.12		0.110755		0.0127977
I3LL97	3	3	25.8041	0.0150307	2.92345	Crude	fraction 9	Cysteine And Glycine Rich Protein 1	CSRP1	14695.3	11539.7	4728.16	4245.83		13117.5	4487		0.342061		0.0395253
F1RFI1	2	2	13.3774	0.0200124	1.57763	fraction 9	Crude	Tu Translation Elongation Factor, Mitochondrial	TUFM	2908.16	2616.07	4188.93	4526.24		2762.11	4357.58		1.57763		0.182295
Q5IZV0	2	2	14.686	0.430524	1.53883	Crude	fraction 9	Heat Shock Protein Family B (Small) Member 1	HSPB1	6840.03	6316.36	6648.6	1900.98		6578.2	4274.79		0.649843		0.0750895
F1SPG2	3	3	25.2498	0.0865972	5.0874	fraction 9	Crude	Ribophorin I	RPN1	1232.37	402.471	4186.01	4131.09		817.421	4158.55		5.0874		0.587851
F1S418	2	2	13.0987	0.0825616	2.42778	fraction 9	Crude	Peroxiredoxin 3	PRDX3	1685.91	1703.48	3062.01	5166.69		1694.7	4114.35		2.42778		0.28053
I3L5B2;I3L7B0	3	3	26.0559	0.0720563	2.77416	fraction 9	Crude	Ribosomal Protein S7	RPS7	1137.41	1764.79	4787.29	3263.86		1451.1	4025.58		2.77416		0.320554
F1SU59;I3LEY2	2	2	12.1163	0.340474	1.14076	Crude	fraction 9	Annexin A7	ANXA7	4951.17	4221.38	3743.09	4297.67		4586.27	4020.38		0.876611		0.101293
F1SIH8	4	4	31.5767	0.976878	1.00729	fraction 9	Crude	Valosin Containing Protein	VCP	4645.2	3218.65	4983.53	2937.66		3931.92	3960.6		1.00729		0.116393
I3LII3	3	3	18.6555	0.15936	1.74787	fraction 9	Crude	Eukaryotic Translation Elongation Factor 2	EEF2	2777.76	1735.77	4412.84	3476.22		2256.77	3944.53		1.74787		0.201967
Q6QAS5;I3LFQ4	3	3	20.1741	0.231711	1.77181	Crude	fraction 9	60S ribosomal protein L12	RPL12	7815.52	5740.89	5030.9	2620.26		6778.2	3825.58		0.564395		0.065216
F1RP17	2	2	13.0117	0.677143	1.05413	Crude	fraction 9	Chaperonin Containing TCP1 Subunit 3	CCT3	4192.02	3740.39	4144	3381.1		3966.21	3762.55		0.948653		0.109617
K9J6J2;F1SMD7	4	4	26.985	0.000422552	3.10826	Crude	fraction 9	Stomatin	STOM	11630.7	11457.5	3631.99	3796.01		11544.1	3714		0.321724		0.0371753
D0G6Y0	3	3	19.6143	0.407493	1.81781	fraction 9	Crude	Hydroxysteroid (17-beta) dehydrogenase 12	HSD17B12	2107.15	1905.96	2047.95	5247.14		2006.56	3647.55		1.81781		0.210049
F1SUT0	2	2	13.3301	3.01978e-05	1.41465	Crude	fraction 9	RAB6A, Member RAS Oncogene Family	RAB6A	5129.02	5125.32	3631.12	3617.56		5127.17	3624.34		0.706889		0.0816813
F1SL52;Q53J08;D3U657	3	3	20.8275	0.00185332	4.31516	Crude	fraction 9	Retinol Binding Protein 1	RBP1	16525.9	14658.8	3543.79	3683		15592.4	3613.39		0.231741		0.0267778
B6E5P8;I3LG15;K9IVW6;B6C6Q5	3	3	31.1379	0.0663945	7.82207	Crude	fraction 9	Solute carrier family 2 member 3	SLC2A3	30734.5	25351.7	5496.69	1673.57		28043.1	3585.13		0.127843		0.0147723
F1RUI1;K7GLL2;K7GNR6;K7GP28;K7GMY3;K7GND4;K7GQI9;K7GRM6	3	3	19.071	0.885517	1.08617	fraction 9	Crude	Hydroxysteroid 17-Beta Dehydrogenase 10	HSD17B10	1341.77	5165.16	1728.59	5339.05		3253.47	3533.82		1.08617		0.125507
A8VKH9;F1SL37	2	2	18.7519	0.0455559	3.76166	Crude	fraction 9	CD47	CD47	12537.9	13384.1	2439.14	4451.97		12961	3445.56		0.26584		0.0307179
F6Q5P0	2	2	21.0279	0.95533	1.18748	fraction 9	Crude	40S ribosomal protein S13	RPS13	2851.2	2767.89	4974.45	1698.08		2809.54	3336.27		1.18748		0.137213
F1RYT3	2	2	12.4805	0.269921	2.80275	fraction 9	Crude	Scavenger Receptor Class B Member 2	SCARB2	1129.65	1173.28	1546.9	4907.66		1151.47	3227.28		2.80275		0.323859
F1S2B3;K7GRJ7;M3TYK5;K7GMU3;K7GQP7;F1S6B3;I3LIE6;I3LSA3	3	3	19.5923	0.322915	2.3802	Crude	fraction 9	ATPase Plasma Membrane Ca2+ Transporting 3	ATP2B3	7156.09	8086.38	774.669	5629.19		7621.23	3201.93		0.420132		0.0485464
F1RRD6	5	5	32.4965	0.0263594	4.50031	Crude	fraction 9	Syntenin-1	PDCD6IP	14946.5	13808.7	2409.04	3980.56		14377.6	3194.8		0.222207		0.0256761
F1SM78;F2Z5V6;I3LBF7;Q1HFY1;Q6QAQ4	3	3	19.5873	0.034623	3.22113	Crude	fraction 9	Myosin Light Chain 12B	MYL12B	10442.5	8625.95	2360.03	3559.76		9534.21	2959.9		0.31045		0.0358726
F1SFE3	3	3	26.7795	0.127736	1.88272	Crude	fraction 9	Fermitin Family Member 2	FERMT2	6733.73	4173.71	2940.91	2852.54		5453.72	2896.73		0.531147		0.0613742
B7U3Y7	3	3	21.5317	0.820048	1.8789	fraction 9	Crude	C1q and tumor necrosis factor-like protein 6 protein	C1QTNF6	707.62	2339.85	608.606	5117.3		1523.74	2862.95		1.8789		0.217108
F1RL76;I3LK55;K7GT49;Q9BDK9;F1RL75;K7GQY1	3	3	19.7939	0.0282205	3.21462	Crude	fraction 9	Platelet Derived Growth Factor Receptor Beta	PDGFRB	10225.6	7988.18	3279.56	2386.35		9106.88	2832.96		0.311079		0.0359453
F2Z5N8	3	2	25.3992	0.966447	1.00025	fraction 9	Crude	Ras-related protein Rab-14	RAB14	3281.72	2321.65	2133.52	3471.26		2801.68	2802.39		1.00025		0.115579
I3LN71	2	2	20.9036	0.327279	2.78109	fraction 9	Crude	Lysyl oxidase 2	LOXL2	1385.17	614.058	1285.54	4274.5		999.614	2780.02		2.78109		0.321356
B9V4F1;C4MQ03	6	5	48.4977	0.0205659	4.60206	Crude	fraction 9	ADP-ribosylation factor 6	ARF6	14288.4	11143.8	2254.91	3271.35		12716.1	2763.13		0.217294		0.0251084
F1SGH5	3	3	19.3637	0.124786	8.22556	fraction 9	Crude	Pyruvate Dehydrogenase (Lipoamide) Beta	PDHB	478.91	179.011	4209.94	1201.83		328.961	2705.88		8.22556		0.950466
I3L893	3	3	20.7349	0.015423	4.34714	Crude	fraction 9	GDP Dissociation Inhibitor 1	GDI1	10506.6	12386.1	3068.14	2198.01		11446.4	2633.08		0.230036		0.0265808
F1RUK8;P79315;Q6EEJ3	7	7	48.0457	0.00337388	8.47758	Crude	fraction 9	Rab GDP dissociation inhibitor beta	GDI2	22964.8	19578.6	2269.88	2748.46		21271.7	2509.17		0.117958		0.0136301
F1S393	3	3	25.3657	0.108892	1.75204	fraction 9	Crude	Cytochrome B5 Type B	CYB5B	1524	1272.23	2022.73	2876.39		1398.12	2449.56		1.75204		0.202449
A4GUC2;A9X6R3	4	4	26.9987	0.0431852	3.35071	Crude	fraction 9	Integrin Subunit Beta 8	ITGB8	8501.02	7337.9	1771.85	2955.19		7919.46	2363.52		0.298445		0.0344854
F1SB90;Q28945;I3LV59	5	2	53.6223	0.0347857	2.99793	Crude	fraction 9	G Protein Subunit Alpha I1	GNAI1	8437.43	5651.3	2230.56	2468.92		7044.36	2349.74		0.333563		0.0385433
F1SGJ3;Q6QAP9	3	3	19.399	0.324561	1.53727	Crude	fraction 9	Filamin B	FLNB	4269.06	2840.21	2942.01	1682.58		3554.63	2312.3		0.650503		0.0751658
Q6UV40	2	2	21.0412	0.250995	3.90519	Crude	fraction 9	Aldolase, Fructose-Bisphosphate A	ALDOA	9258.92	8473.96	4194.19	346.657		8866.44	2270.42		0.256069		0.0295889
F1S441	3	3	24.5828	0.291624	2.08693	Crude	fraction 9	Calnexin	CANX	5289.99	3930.12	990.024	3428.01		4610.05	2209.02		0.479174		0.0553687
A5A755;J9JIL1	4	4	33.9648	0.101062	3.60777	Crude	fraction 9	G Protein Subunit Alpha Q	GNAQ	8443.42	5590.48	2709.5	1180.41		7016.95	1944.96		0.27718		0.0320282
I3LPB5	2	2	13.0705	0.00760818	4.2298	Crude	fraction 9	Creatine kinase B-type	CKB	8756.36	6967.78	1759.74	1957.73		7862.07	1858.73		0.236418		0.0273182
B5APU3	2	2	13.4335	0.0309569	2.06267	Crude	fraction 9	Actin-related protein 2-like protein	ACTR2	4203.37	3274.05	1753.4	1871.72		3738.71	1812.56		0.484809		0.0560198
F1RIP3	2	2	18.3565	0.064393	6.00033	fraction 9	Crude	Ferritin	FTL	408.761	149.321	1541.67	1807.01		279.041	1674.34		6.00033		0.69334
F1RQR4;I3L7R0;I3LD72	4	4	26.727	0.0795398	3.50859	Crude	fraction 9	EH Domain Containing 1	EHD1	5926.42	5744.46	1031.36	2295.01		5835.44	1663.19		0.285015		0.0329335
A4UXY9	3	3	19.9526	0.318406	2.31231	Crude	fraction 9	NME/NM23 Nucleoside Diphosphate Kinase 2	NME2	4349.33	2887.24	496.978	2632.61		3618.28	1564.79		0.432468		0.0499718
F1S902	2	2	12.9801	0.0226553	8.68072	Crude	fraction 9	Cartilage Oligomeric Matrix Protein	COMP	12897.1	10985.5	938.759	1812.46		11941.3	1375.61		0.115198		0.0133111
F1RII4;Q0R678;A0RZB0	3	3	21.4714	0.237267	2.60688	Crude	fraction 9	Parkinsonism Associated Deglycase	PARK7	4385.85	2583.06	618.953	2054.33		3484.45	1336.64		0.383601		0.0443252
E0X6R2;F1RIP1;Q4VK70;Q71MA0	2	2	13.5393	0.729972	5.71511	fraction 9	Crude	Glycogen synthase 1	GYS1	275.206	108.124	60.25	2130.52		191.665	1095.39		5.71511		0.660382
F1RFY1	2	2	13.8502	0.00160059	10.1229	Crude	fraction 9	Profilin	PFN1	10324.5	9505.64	1060.7	898.243		9915.06	979.473		0.0987863		0.0114148
F1SEN1	2	2	12.2483	0.028145	3.98057	Crude	fraction 9	Annexin A8	ANXA8	4014.49	3679.83	741.209	1191.76		3847.16	966.485		0.25122		0.0290286
A5GFT9;A5GFU0;A5GFU2;A5GFU5;A5GFU6;A5GFU7;D1MAG4;A4H2R7;A5GFU4;A5GFU3;A4H2R3;I3LRX8;Q2I6X7	6	6	47.0536	0.0141294	10.3773	Crude	fraction 9	GNAS complex locus	GNAS	7264.21	11626.6	774.322	1046.08		9445.42	910.199		0.0963641		0.0111349
I3L5M4	2	2	18.6211	0.0191518	10.3913	Crude	fraction 9	Carbonic Anhydrase 14	CA14	8993.08	8951.96	1143.53	583.395		8972.52	863.461		0.0962339		0.0111199
F1RNK3;M3UZ75	2	2	21.0949	0.00399585	15.6753	Crude	fraction 9	Myeloid Associated Differentiation Marker	MYADM	15068.4	11950.7	749.929	973.746		13509.6	861.837		0.0637946		0.00737148
F1RQI7;Q29063	2	2	18.2663	0.153186	3.58904	Crude	fraction 9	Myosin VI	MYO6	3571.29	2327.48	1259.76	383.794		2949.39	821.775		0.278626		0.0321953
I3LAJ6;I3LV17	2	2	12.9833	0.0122674	5.40532	Crude	fraction 9	RAS Like Proto-Oncogene A	RALA	4466.93	3694.05	877.697	632.109		4080.49	754.903		0.185003		0.0213772
B9TSQ8;K7GPU8;K7GQK6;N0E4E5	2	2	12.5371	0.110186	3.61517	Crude	fraction 9	Casein Kinase 2 Beta	CSNK2B	2783.56	2658.41	398.484	1106.83		2720.99	752.658		0.276612		0.0319626
F1RPY1;I3L9S5	2	2	12.554	0.238151	4.14213	fraction 9	Crude	Atlastin GTPase 3	ATL3	129.528	207.163	277.265	1117.35		168.345	697.309		4.14213		0.478625
F1SMC0	2	2	18.7336	0.00102785	16.1203	Crude	fraction 9	Adenylyl cyclase-associated protein 1	CAP1	11966.9	10440.4	734.87	655.141		11203.7	695.006		0.0620338		0.00716802
A8U4R4	4	4	24.748	0.00247167	17.651	Crude	fraction 9	Transketolase	TKT	11923.6	9769.99	551.676	677.351		10846.8	614.514		0.056654		0.00654638
F1SPG0	3	3	21.4718	0.0778325	21.7534	Crude	fraction 9	RAB7A, Member RAS Oncogene Family	RAB7A	14125.7	12457.1	1089.01	132.989		13291.4	611.001		0.0459698		0.00531182
F1SNL7	2	2	12.6004	0.441017	1.86444	Crude	fraction 9	CNDP Dipeptidase 2 (Metallopeptidase M20 Family)	CNDP2	1290.83	779.466	1049.43	60.9746		1035.15	555.204		0.536354		0.0619758
F1RV20	2	2	12.8509	0.598249	1.15773	Crude	fraction 9	G Protein Subunit Alpha 13	GNA13	616.005	536.075	917.739	77.3805		576.04	497.56		0.863759		0.0998076
F1SA98	2	2	12.3183	0.0821962	9.2925	Crude	fraction 9	14-3-3 Protein Theta	YWHAQ	5057.55	4117.59	808.086	179.285		4587.57	493.685		0.107614		0.0124348
F1S2E2;K7GQ59	2	2	12.2823	0.156505	3.49691	Crude	fraction 9	Annexin A11	ANXA11	1592.47	1433.44	680.01	185.299		1512.96	432.655		0.285967		0.0330435
I3LCQ9;Q71U76	2	2	12.7541	0.216949	7.3597	Crude	fraction 9	KRAS Proto-Oncogene, GTPase	KRAS	3143	3011.25	809.725	26.4841		3077.12	418.105		0.135875		0.0157004
F1RRN0	2	2	12.0523	0.102666	7.20179	Crude	fraction 9	Protein Tyrosine Kinase 7 (Inactive)	PTK7	3546.68	1063.31	257.757	382.361		2305	320.059		0.138854		0.0160447
L7USD2;L7UYW7	2	2	14.8983	0.0705125	8.4286	Crude	fraction 9	MHC class I alpha chain	SLA-1	1262.11	2619.11	125.322	335.161		1940.61	230.241		0.118644		0.0137093
A6YNL5	2	2	18.3095	0.0828639	44.7693	Crude	fraction 9	Calpain 2	CAPN2	6770.36	5129.91	15.4732	250.34		5950.14	132.907		0.0223367		0.00258102
F1S8Y5	3	3	20.0009	0.00665207	84.8364	Crude	fraction 9	Phosphoglycerate Mutase 1	PGAM1	12617.6	9524.73	87.7731	173.227		11071.2	130.5		0.0117874		0.00136204
M3UYZ6	2	2	12.3523	0.00023275	153.193	Crude	fraction 9	ATPase Phospholipid Transporting 11A	ATP11A	6813.11	6703.1	40.7508	47.4791		6758.1	44.1149		0.00652771		0.000754279
F1RG59	1	1	12.9288	0.0305818	2.15009	Crude	fraction 9	Tetratricopeptide Repeat Domain 13	TTC13	3.10245e+06	2.7474e+06	1.19257e+06	1.52818e+06		2.92493e+06	1.36038e+06		0.465098		0.0537422
F1SSW0;F1SSW7	1	1	6.0242	0.698206	1.63675	Crude	fraction 9	Mitogen-Activated Protein Kinase Binding Protein 1	MAPKBP1	25275.9	1.78517e+06	508491	597636		905224	553063		0.610969		0.0705976
I3LFK6;I3LRT9	1	1	13.4884	0.0163608	2.74132	Crude	fraction 9	Annexin A10	ANXA10	965277	962228	305528	397603		963752	351566		0.364788		0.0421514
F1SS16	1	1	13.3818	0.0135665	2.12836	Crude	fraction 9	Family With Sequence Similarity 98 Member B	FAM98B	649753	648633	277839	332203		649193	305021		0.469846		0.0542909
F1RQW1	1	1	13.07	0.0140891	2.20167	Crude	fraction 9	MAP7 Domain Containing 3	MAP7D3	448592	491891	195888	231280		470242	213584		0.4542		0.052483
I3L6H0	1	1	6.1002	0.838541	2.58531	Crude	fraction 9	Adenylate Cyclase 8	ADCY8	29017.1	622557	37111.9	214918		325787	126015		0.386801		0.044695
F1SGZ7	1	1	6.2659	0.367481	4.90206	fraction 9	Crude	Chromosome 21 Open Reading Frame 62	C21orf62	0	49769.6	110631	133343		24884.8	121987		4.90206		0.566434
F1RK64	1	1	12.3874	0.169887	2.61533	Crude	fraction 9	Histone Cell Cycle Regulator	HIRA	328914	282336	171637	62081		305625	116859		0.382361		0.0441819
Q7YS40;Q8SQB6	1	1	6.8775	0.297154	17.8872	fraction 9	Crude	CD58	CD58	0	9148.48	36287.3	127353		4574.24	81820.3		17.8872		2.06687
K7GRK7	1	1	6.3488	0.0164453	2.89182	Crude	fraction 9	Tenascin XB	TNXB	175329	190871	71641.4	54991.7		183100	63316.6		0.345803		0.0399577
F2Y8A1	1	1	12.3042	0.0469354	12.6794	fraction 9	Crude	Glial cells missing-like protein 2	GCM2	2248.73	7616.58	62740	62346.2		4932.66	62543.1		12.6794		1.46511
F1S342	1	1	12.8918	0.0260216	48.6047	fraction 9	Crude	CD46	CD46	313.217	1203.49	35753.2	37965.7		758.353	36859.5		48.6047		5.61628
F1SHC0	1	1	7.9067	0.0603056	1.74554	fraction 9	Crude	Peripherin	PRPH	21733.6	19819.5	31449.1	41083.8		20776.6	36266.4		1.74554		0.201698
F1RZK8	1	1	12.8442	0.10671	1.77234	Crude	fraction 9	Histone deacetylase	HDAC2	35979.3	47689.3	20147.7	27060.2		41834.3	23604		0.564225		0.0651964
F2Z5B9	1	1	6.7152	0.0672814	1.58339	fraction 9	Crude	60S ribosomal protein L34	RPL34	14202.1	13623.5	19357.1	24701.7		13912.8	22029.4		1.58339		0.182961
A6N9J9;D0G7G0	1	1	14.855	0.00483245	3.46439	fraction 9	Crude	Secreted phosphoprotein 1	SPP1	4901.9	4362.87	15019.9	17076.9		4632.38	16048.4		3.46439		0.400312
F1SV48	1	1	13.4606	0.0896197	54.2575	fraction 9	Crude	Collagen Type VIII Alpha 2 Chain	COL8A2	562.102	23.8307	14921.6	16869.6		292.966	15895.6		54.2575		6.26947
I3LLG3	1	1	14.2534	0.161686	161.561	fraction 9	Crude	Small ubiquitin-related modifier	SUMO3	0	195.05	28175.5	3336.97		97.5251	15756.2		161.561		18.6684
C7U1J8	1	1	12.0346	0.552664	1.49491	Crude	fraction 9	Bone morphogenetic protein 6	BMP6	0	43614.2	3007.66	26167.4		21807.1	14587.5		0.668935		0.0772957
A5GFX6	1	1	12.0768	0.000196066	62.3366	fraction 9	Crude	Tubulin Beta 1 Class VI	TUBB1	214.781	227.787	13107.2	14481		221.284	13794.1		62.3366		7.20302
I3L701	1	1	7.7918	0.0744848	1.66606	fraction 9	Crude	Fibrillin 2	FBN2	8414.27	6729.49	11391.9	13838.5		7571.88	12615.2		1.66606		0.192514
F1SLE8	1	1	6.2572	0.0206807	2.12476	fraction 9	Crude	Cytochrome P450 Family 26 Subfamily B Member 1	CYP26B1	5440.09	4386.65	10160.6	10718.9		4913.37	10439.7		2.12476		0.245516
F2Z546;Q95L19	1	1	7.4064	0.123515	1.39136	fraction 9	Crude	Ribosomal protein L19	RPL19	7670.34	6166.18	8953.46	10298.1		6918.26	9625.76		1.39136		0.160772
A7YB43;F1RII5;F1RII6;F1RII7	1	1	7.0748	0.411737	1.35308	Crude	fraction 9	Hemoglobin Subunit Beta	HBB	11318	10353.9	5330.48	10686.2		10836	8008.36		0.739054		0.0853979
F1S3J7	1	1	6.0211	0.0235896	4.23552	fraction 9	Crude	Papilin, Proteoglycan Like Sulfated Glycoprotein	PAPLN	2130.57	1388.35	6853.57	8050.87		1759.46	7452.22		4.23552		0.489415
I3L7H6	1	1	13.497	0.0573306	19.1142	Crude	fraction 9	Enhancer Of Zeste 2 Polycomb Repressive Complex 2 Subunit	EZH2	119126	161663	12192.3	2497.82		140395	7345.04		0.0523171		0.00604525
F1S2Q3	1	1	7.0501	0.108835	2.34659	fraction 9	Crude	Transmembrane P24 Trafficking Protein 10	TMED10	2144.07	4068.86	7676.29	6902.87		3106.46	7289.58		2.34659		0.271149
F1S2E5;I3LJP6;I3LK07	1	1	7.5175	0.0558003	579.686	fraction 9	Crude	40S ribosomal protein S24	RPS24	20.3616	0	5499.28	6304.06		10.1808	5901.67		579.686		66.9829
I3L6L8	1	1	12.8696	0.210922	Infinity	fraction 9	Crude	Astrotactin 1	ASTN1	1	1	11468.2	9.16022		1	5738.7		5738.7		663.109
F1RZ79	1	1	6.1885	0.115831	4.86996	fraction 9	Crude	TBC1 Domain Family Member 16	TBC1D16	1605.53	421.246	5048.16	4822.17		1013.39	4935.17		4.86996		0.562725
F1RKE3	1	1	6.0674	0.00080288	Infinity	fraction 9	Crude	Chromosome 12 Open Reading Frame 49	C12orf49	1	1	3541.76	5941.77		1	4741.76		4741.76		547.912
I3LD74	1	1	6.8921	0.790738	1.01879	fraction 9	Crude	60S ribosomal protein L11	RPL11	4343.88	4419.7	4712.99	4215.22		4381.79	4464.1		1.01879		0.117721
I3LBJ8;Q4LAX1;Q8WMK2	1	1	6.5239	0.00625988	14.1021	fraction 9	Crude	Creatine kinase M-type	CKM	317.361	248.561	3316.28	4664.44		282.961	3990.36		14.1021		1.62951
I3LEN7	1	1	7.1988	0.404772	1.88463	Crude	fraction 9	Aldehyde Dehydrogenase 1 Family Member L1	ALDH1L1	7438.21	7586.91	834.475	7137.99		7512.56	3986.23		0.530609		0.0613121
F1RIB1;I3LKX1	1	1	13.1956	0.307583	10.0647	fraction 9	Crude	Chromosome 15 Open Reading Frame 40	C15orf40	391.978	326.666	559.644	6673.31		359.322	3616.48		10.0647		1.16298
A5A754;I3LQ97;Q5G5C6;Q9N0K5	1	1	6.1711	0.0485626	1.69166	Crude	fraction 9	Fibroblast growth factor receptor	FGFR2	6438.84	5298.22	3709.91	3228.28		5868.53	3469.09		0.591135		0.0683058
F1RF18	1	1	6.6169	0.164962	1.1935	Crude	fraction 9	G Protein Subunit Alpha O1	GNAO1	3649.15	3924.63	3410.64	2935.2		3786.89	3172.92		0.837869		0.096816
I3LR69	1	1	6.0843	0.0416378	4.73687	fraction 9	Crude	Ferritin	FTH1	781.084	557.883	2319.18	4023.33		669.484	3171.25		4.73687		0.547346
F1S9Z1;P79326	1	1	13.9988	0.00920166	22.6789	fraction 9	Crude	Heat Shock Protein 90 Alpha Family Class A Member 1	HSP90AA1	173.913	104.413	2642.71	3669.41		139.163	3156.06		22.6789		2.62055
A5X2G6	1	1	7.2686	0.946503	1.03875	fraction 9	Crude	Ribosomal phosphoprotein large PO subunit	RPLP0	2933.94	2745.99	2333.79	3566.24		2839.97	2950.01		1.03875		0.120028
F1RKM1	1	1	6.7702	0.050804	1.57299	fraction 9	Crude	Aldehyde Dehydrogenase 7 Family Member A1	ALDH7A1	2046.56	1653.75	2951.5	2869.06		1850.16	2910.28		1.57299		0.181759
F1S8J6	1	1	6.4174	0.750682	1.07363	Crude	fraction 9	RAB2B, Member RAS Oncogene Family	RAB2B	3474.64	2553.86	3007.99	2607.04		3014.25	2807.52		0.931416		0.107625
F1RGF2	1	1	6.3418	0.0280904	2.74783	fraction 9	Crude	Cysteine Rich Transmembrane Module Containing 1	CYSTM1	1196.1	842.768	2760.28	2842.17		1019.43	2801.23		2.74783		0.317512
F1RPW9	1	1	12.033	0.459207	1.10122	fraction 9	Crude	Elongation factor 1-gamma	EEF1G	2729.18	2183.75	2660.08	2750.15		2456.47	2705.12		1.10122		0.127247
B8XVN4	1	1	6.0621	0.693735	31.6464	fraction 9	Crude	Noggin	NOG	164.959	0.897462	5246.54	2.20686		82.928	2624.37		31.6464		3.65675
I3LQH3	1	1	12.0052	0.0386667	15.8785	fraction 9	Crude	Cytochrome P450 Family 2 Subfamily J Member 2	CYP2J2	249.506	76.3988	2703.42	2471.48		162.953	2587.45		15.8785		1.83477
I3LN42	1	1	6.1248	0.0286238	118.572	fraction 9	Crude	GC, Vitamin D Binding Protein	GC	6.27119	37.03	2460.41	2673.88		21.6506	2567.14		118.572		13.701
F1RYA8	1	1	6.0163	0.0105091	3.39005	Crude	fraction 9	ESX Homeobox 1	ESX1	8975.11	8256.47	2238.63	2844.36		8615.79	2541.49		0.294981		0.0340851
F1RWF5;F2Z543	1	1	6.096	0.000190072	3.16892	fraction 9	Crude	Prohibitin	PHB	796.119	791.831	2476.62	2555.47		793.975	2516.04		3.16892		0.366169
F1S0A2	1	1	6.4354	0.792605	1.03239	Crude	fraction 9	Peptidylprolyl Isomerase B	PPIB	2722.49	2405.84	3642.88	1324.57		2564.17	2483.73		0.96863		0.111925
F1RLE5	1	1	13.866	0.448623	1.43211	fraction 9	Crude	Transmembrane P24 Trafficking Protein 7	TMED7	1866.22	1335.38	1610.26	2974.79		1600.8	2292.52		1.43211		0.165481
F1RT87	1	1	6.4653	0.349506	1.11671	Crude	fraction 9	RAB2A, Member RAS Oncogene Family	RAB2A	2715.48	2287.71	2192.58	2287.69		2501.59	2240.14		0.895484		0.103473
F1SV56;O77631	1	1	12.4288	0.206882	44.0084	fraction 9	Crude	Matrix Metallopeptidase 13	MMP13	97.7755	2.39879	4139.74	268.774		50.0871	2204.26		44.0084		5.08519
I3LEE6	1	1	6.199	0.0870199	6.52999	fraction 9	Crude	Procollagen C-Endopeptidase Enhancer	PCOLCE	508.368	151.349	1710.23	2597.71		329.858	2153.97		6.52999		0.754542
G4VXM3;I3L8L4;Q6UK33	1	1	6.2765	0.106763	2.73198	Crude	fraction 9	Natural resistance-associated macrophage protein 1	Nramp1	7745.25	3994.17	2309.55	1987.5		5869.71	2148.52		0.366035		0.0422955
F2Z5F2	1	1	6.9068	0.021409	44.2588	fraction 9	Crude	RAB10, Member RAS Oncogene Family	RAB10	68.4767	21.1494	1928.1	2038.64		44.813	1983.37		44.2588		5.11412
F1SS00;I3L5W9;I3L884	1	1	7.3256	0.0365417	3.2039	Crude	fraction 9	Transmembrane BAX Inhibitor Motif Containing 1	TMBIM1	6467.3	5908.85	1495.91	2366.93		6188.08	1931.42		0.31212		0.0360655
F2Z522	1	1	7.1836	0.42168	1.89944	Crude	fraction 9	Ribosomal Protein L23a	RPL23A	3371.15	3213.85	187.761	3279.06		3292.5	1733.41		0.526471		0.0608339
F1RI01	1	1	6.6297	0.951535	1.09411	fraction 9	Crude	60S ribosomal protein L13a	RPL13A	755.223	1958.32	538.429	2430.47		1356.77	1484.45		1.09411		0.126424
F1SU12	1	1	6.1258	0.66968	112.582	fraction 9	Crude	Dolichyl-diphosphooligosaccharide--protein glycosyltransferase 48 kDa subunit	DDOST	0	26.2164	2951.5	0		13.1082	1475.75		112.582		13.0089
A7UGB1;F1S0Z0;I3LFH9	1	1	13.7978	0.298555	4.61262	fraction 9	Crude	Alcohol dehydrogenase 7	ADH7	559.042	11.3994	1737.65	893.578		285.221	1315.62		4.61262		0.53299
F1RWT2;K7GMS2;K7GPC4	1	1	6.081	0.00719422	2.7583	Crude	fraction 9	Plastin 3	PLS3	3792.98	3295.2	1220.43	1349.34		3544.09	1284.88		0.362543		0.0418919
F1RQY4	1	1	6.1718	0.290951	1.64712	Crude	fraction 9	Upstream Binding Transcription Factor, RNA Polymerase I	UBTF	1564.08	2255.74	791.114	1527.98		1909.91	1159.55		0.607121		0.070153
F1SDZ1	1	1	6.0751	0.314467	6.6269	Crude	fraction 9	Uncharacterized protein OS=Sus scrofa GN=KCNK10 PE=3 SV=1	KCNK10	13443.7	1637.91	758.299	1517.52		7540.81	1137.91		0.1509		0.0174365
F1STE8;I3L8K4	1	1	6.114	0.478093	9.18216	fraction 9	Crude	Eukaryotic Translation Initiation Factor 5B	EIF5B	156.726	66.7109	87.121	1964.52		111.719	1025.82		9.18216		1.061
F1S3E0	1	1	6.1451	0.0715656	Infinity	fraction 9	Crude	Transmembrane P24 Trafficking Protein 9	TMED9	1	1	49.9954	1893.56		1	971.778		971.778		112.289
I3LQN4	1	1	6.0005	0.117822	21.1989	fraction 9	Crude	Prohibitin 2	PHB2	32.6945	57.2685	238.788	1668.33		44.9815	953.559		21.1989		2.44954
I3LCE0;I3LCY5	1	1	12.202	0.176162	1.75897	fraction 9	Crude	Poly(A) Binding Protein Nuclear 1 Like, Cytoplasmic	PABPN1L	671.368	385.645	1012.52	846.734		528.506	929.627		1.75897		0.203249
F1RN65;F1SIT7	1	1	6.8856	0.206338	25.6792	fraction 9	Crude	Ribosomal Protein Lateral Stalk Subunit P1	RPLP1	66.0807	5.5566	1698.94	140.649		35.8186	919.793		25.6792		2.96724
Q29289;I3LTB8	1	1	6.1374	1.39829e-06	Infinity	fraction 9	Crude	Complement C3	C3	1	1	873.075	857.814		1	865.445		865.445		100.002
F1SAC1	1	1	6.4743	0.0368447	2.68134	fraction 9	Crude	Enoyl-CoA Hydratase, Short Chain 1	ECHS1	371.148	260.554	920.294	773.515		315.851	846.904		2.68134		0.30983
F1RNB0	1	1	6.1846	0.885634	1.4513	fraction 9	Crude	SPT6 Homolog, Histone Chaperone	SUPT6H	605.235	558.086	150.379	1537.95		581.661	844.163		1.4513		0.167698
F1SPP8	1	1	6.3761	0.40303	1.47861	Crude	fraction 9	Cytoskeleton Associated Protein 4	CKAP4	1143.46	1311.63	471.379	1189.03		1227.55	830.202		0.676311		0.0781479
F1S814;G0Z3A1	1	1	6.3493	1.54264e-05	Infinity	fraction 9	Crude	Phosphoglucomutase 1	PGM1	1	1	810.757	765.198		1	787.978		787.978		91.051
I3LCN6	1	1	6.1067	0.185282	154.819	fraction 9	Crude	Purine Rich Element Binding Protein A	PURA	9.59054	0	1447.2	37.5943		4.79527	742.397		154.819		17.8893
F2Z5I5	1	1	6.3887	0.105812	17.6222	fraction 9	Crude	Casein Kinase 2 Alpha 3	CSNK2A3	35.9829	47.9138	215.409	1263.03		41.9484	739.221		17.6222		2.03625
F1RSG0	1	1	6.3302	0.073243	7.59406	Crude	fraction 9	Kinesin Family Member 2B	KIF2B	4740.6	5883.71	312.832	1086.2		5312.16	699.515		0.131682		0.0152159
F1RQ90;K7GRX3;K7GNR2	1	1	6.0256	0.191563	2.2476	fraction 9	Crude	RNA Binding Motif Protein, X-Linked	RBMX	171.585	429.752	616.595	734.972		300.668	675.784		2.2476		0.259711
E7EI20	1	1	7.8535	0.177332	6.58483	Crude	fraction 9	Rho GDP dissociation inhibitor alpha	ARHGDIA	4345.56	3691.88	99.411	1121.19		4018.72	610.3		0.151864		0.017548
F1S4M2	1	1	6.0187	0.233186	3.39457	Crude	fraction 9	Ribosomal Protein S18	RPS18	2523.18	1501.69	179.142	1006.54		2012.44	592.839		0.294588		0.0340397
F1SQA7	1	1	7.2537	0.0110892	4.73269	Crude	fraction 9	ATPase Plasma Membrane Ca2+ Transporting 2	ATP2B2	2568.33	2278.99	433.346	590.875		2423.66	512.111		0.211296		0.0244153
F1RW03	1	1	7.0757	0.0163804	46.8303	Crude	fraction 9	Mitochondrial Ribosomal Protein L38	MRPL38	16283.3	27196.9	273.588	654.874		21740.1	464.231		0.0213537		0.00246742
F1SJX1;Q6UAQ9	1	1	6.3384	0.228339	14.8494	fraction 9	Crude	Electron Transfer Flavoprotein Alpha Subunit	ETFA	18.5203	43.7606	848.299	76.537		31.1405	462.418		14.8494		1.71586
F1SF87;M3VH80	1	1	6.3062	0.0960933	3.47916	fraction 9	Crude	Solute Carrier Family 25 Member 13	SLC25A13	149.22	105.613	596.946	289.659		127.417	443.302		3.47916		0.402018
F1RFX9	1	1	6.065	0.0497391	114.674	fraction 9	Crude	Solute Carrier Family 25 Member 11	SLC25A11	7.11468	0.23162	360.631	481.799		3.67315	421.215		114.674		13.2506
F2Z5K3	1	1	7.9581	0.383538	3.03295	Crude	fraction 9	RAP1A, Member Of RAS Oncogene Family	RAP1A	1406.29	973.487	0	784.642		1189.89	392.321		0.329712		0.0380983
E1CAJ6	1	1	6.2114	0.42265	Infinity	fraction 9	Crude	Protein disulfide isomerase A6	PDIA6	1	1	0	719.154		1	359.577		359.577		41.5492
I3LVF9	1	1	6.2108	0.0588232	2.05989	Crude	fraction 9	Vesicle Associated Membrane Protein 3	VAMP3	868.345	610.723	372.122	345.912		739.534	359.017		0.485463		0.0560954
F1SJR1	1	1	6.207	0.0952101	Infinity	fraction 9	Crude	40S ribosomal protein SA	RPSA	1	1	659.991	18.2285		1	339.11		339.11		39.1842
I3LAK4	1	1	6.3887	0.250753	2.33102	fraction 9	Crude	Pyruvate Kinase, Liver And RBC	PKLR	184.001	51.7181	304.135	245.332		117.86	274.733		2.33102		0.26935
F1RI72;I3LPT8	1	1	6.1807	0.162012	5.70268	Crude	fraction 9	Golgin A3	GOLGA3	2297.63	580.428	212.481	292.204		1439.03	252.342		0.175356		0.0202625
F1RYZ1;K7GRT9	1	1	6.4574	0.0169686	22.9617	Crude	fraction 9	CD151	CD151	6431.84	4868.86	152.818	339.337		5650.35	246.078		0.0435509		0.00503232
F1SMP2	1	1	6.086	0.08247	14.5021	Crude	fraction 9	Protein Tyrosine Phosphatase, Receptor Type D	PTPRD	3721.61	2680.83	380.386	61.0989		3201.22	220.742		0.0689557		0.00796785
A5J2A8;H6TBN0	1	1	8.1122	0.00890375	39.186	Crude	fraction 9	Thioredoxin	TRX	8674.04	7770.47	280.356	139.296		8222.26	209.826		0.0255193		0.00294876
F1RVT1;F1RX25;F1RXD5;K7GN09	1	1	6.3888	0.000504431	28.5285	Crude	fraction 9	Copine 5	CPNE5	6265.86	5467.13	199.092	212.181		5866.5	205.636		0.0350526		0.00405034
F1B3B2;Q0PXR0;Q9N0M7	1	1	6.0471	0.462582	2.42088	fraction 9	Crude	Calpain 1	CAPN1	152.287	0	315.358	53.3101		76.1434	184.334		2.42088		0.279734
D5K895;F1SI69	1	1	12.5682	0.0037507	14.0697	Crude	fraction 9	Spermatogenesis associated serine-rich 2-like protein	SPATS2L	2431.73	1773.88	144.152	154.76		2102.8	149.456		0.0710745		0.00821268
F1RHW4	1	1	6.2779	0.0655159	17.1977	Crude	fraction 9	Related RAS Viral (R-Ras) Oncogene Homolog	RRAS	2196.02	1863.06	199.488	36.5359		2029.54	118.012		0.0581473		0.00671893
I3L9H2	1	1	6.3587	0.0734702	6.60821	Crude	fraction 9	Copine 2	CPNE2	768.417	771.283	54.8142	178.184		769.85	116.499		0.151327		0.0174859
I3LUA0	1	1	6.3595	0.00952955	18.2568	Crude	fraction 9	Lipase G, Endothelial Type	LIPG	1990.57	2086.34	80.2915	143.018		2038.46	111.655		0.0547742		0.00632917
F2Z5I9	1	1	6.1991	0.0340068	14.1297	Crude	fraction 9	Destrin	DSTN	1435.99	1663.59	57.279	162.088		1549.79	109.683		0.0707731		0.00817785
F1RKI5	1	1	6.0669	0.0341086	9.14448	fraction 9	Crude	Chondroitin Sulfate Synthase 3	CHSY3	11.0813	12.5057	148.847	66.8448		11.7935	107.846		9.14448		1.05665
Q765P8	1	1	6.9095	0.000493682	55.1689	Crude	fraction 9	Prostaglandin D synthase	PGDS	5280.84	4714.83	84.367	96.8161		4997.84	90.5915		0.0181262		0.00209448
I3L7Z1;L0N3Z3	1	1	6.826	0.191484	29.5002	Crude	fraction 9	Solute Carrier Family 4 Member 5	SLC4A5	2477.8	1558.87	136.835	0		2018.33	68.4175		0.0338981		0.00391693
B6VGE2	1	1	7.2617	0.0114876	69.1337	Crude	fraction 9	Caveolin 1	CAV1	3978.08	3039.37	29.4317	72.0737		3508.72	50.7527		0.0144647		0.0016714
F1SPS4;Q9TTB7	1	1	6.0419	0.613335	35.5168	Crude	fraction 9	TIMP Metallopeptidase Inhibitor 3	TIMP3	1.81702	1885.89	0	53.1498		943.855	26.5749		0.0281557		0.0032534
F1SJS8	1	1	6.6334	0.00810523	147.69	Crude	fraction 9	Transgelin	TAGLN	2128.91	1490.21	7.34273	17.1621		1809.56	12.2524		0.00677093		0.000782384
F1RXC9	1	1	6.1544	0.000357203	Infinity	Crude	fraction 9	Retinoic Acid Receptor Alpha	RARA	750.968	572.455	1	1		661.712	1		0.00151123		0.000174623
F1RWX8;K7GRY0	1	1	6.1575	0.00132226	Infinity	Crude	fraction 9	Ubiquitin Like Modifier Activating Enzyme 1	UBA1	1880	1054.47	1	1		1467.23	1		0.000681554		7.87538e-05
I3LP78	1	1	7.1204	0.000172926	Infinity	Crude	fraction 9	Ribosomal Protein L9	RPL9	2447.68	1963.18	1	1		2205.43	1		0.000453426		5.23935e-05
I3LTM5;K7GRM8;K9J6K7	1	1	6.001	1.95153e-05	Infinity	Crude	fraction 9	C-Type Lectin Domain Family 16 Member A	CLEC16A	4985.72	4597.83	1	1		4791.77	1		0.000208691		2.41143e-05
I3L677	1	1	6.1572	0.00464535	1015.41	Crude	fraction 9	Glucose-6-phosphate 1-dehydrogenase	G6PD	538.36	465.577	0.988704	0		501.969	0.494352		0.000984827		0.000113797
D9D839;Q712P4;Q95ME5	1	1	6.4502	0.138766	4949.42	Crude	fraction 9	Superoxide dismutase [Cu-Zn]	SOD1	899.366	11.5103	0.184037	0		455.438	0.0920184		0.000202044		2.33462e-05
F1SR53;K7GNZ0	1	1	6.076	0.156375	18227.1	Crude	fraction 9	Integrin Subunit Alpha 5	ITGA5	3160.94	14.5949	0.174221	0		1587.77	0.0871104		5.48634e-05		6.33949e-06
