# Supplementary material for: Directional Exosome Proteomes Reflect Polarity-Specific Functions in Retinal Pigmented Epithelium Monolayers
Source: Sci Rep. 2017 Jul 7;7:4901. doi: 10.1038/s41598-017-05102-9 (PMC5501811; doi:10.1038/s41598-017-05102-9)
Supplement: Supplementary file 8 — Supplementary Dataset 7 [file 41598_2017_5102_MOESM8_ESM.xlsx]

## Sheet: Enrichment
Samples were prepared using SP3 protocol, 3 ul of 10 ul were used for each LC-MS run
LC method: 100 min 6-30% gradient of acetonitrile in 0.1% formic acid, 75um x 150 mm BEH130 C18 1.7 um column
Acquisition method: HDMSE with ion mobility, 100 min, sensitivity mode, 0.8 sec cycle
Progenesis protein quantification: APEX-120-20-600, sens 4, max charge 5+, min RT window - 0.15 min
Protein identification: Uniprot-Pig-2016-all protein database, peptide scores > 5.5, mass accuracy < 20 ppm
										Normalized abundance					crude	fraction 9		fraction9/crude		norm to
										crude		fraction 9			ave	ave		ratio		COL18A1
Accession	Peptide count	Unique peptides	Confidence score	Anova (p)	Max fold change	Highest mean condition	Lowest mean condition	Description	Gene name	1	2	1	2
Q5MBI0;Q5MG87;Q863H9	9	9	67.043	0.00128263	68.3512	fraction 9	crude	Fibronectin	FN1	133.056	179.207	10354.5	10989.1		156.131	10671.8		68.3512		24.4633
F1S434;K7GRR9	6	6	42.6513	0.0132963	5.35781	fraction 9	crude	C-type lectin domain family 18 member A	CLEC18A	1078.63	727.032	4905.85	4768.53		902.83	4837.19		5.35781		1.91759
F1SPK7	3	3	19.3904	0.0227969	4.81872	fraction 9	crude	Retinol Dehydrogenase 5	RDH5	528.004	446.416	1832.56	2862.9		487.21	2347.73		4.81872		1.72465
D0G0C5;F1SLC4	8	8	53.3257	0.00926134	3.00337	fraction 9	crude	Annexin A4	ANXA4	2993.2	2488.04	7790.2	8672		2740.62	8231.1		3.00337		1.07492
F1RPS8	7	7	49.8312	0.0160728	2.79417	fraction 9	crude	ATP synthase subunit alpha, mitochondrial	ATP5A1	1865.19	2128.63	4949.14	6210.27		1996.91	5579.7		2.79417		1.00005
I3LH70	3	3	32.2793	0.0818741	2.79403	fraction 9	crude	Collagen Type XVIII Alpha 1 Chain	COL18A1	2240.14	2895.42	5241.35	9107.53		2567.78	7174.44		2.79403		1
F1SBS4;A9LS54;D6QZK0;Q207D1;Q29289	4	4	33.2811	0.00917971	2.53295	fraction 9	crude	Complement C3	C3	3979.45	3382.24	8965.61	9681.17		3680.85	9323.39		2.53295		0.906559
F1S6Q5;I3LQP5	6	6	51.305	0.123594	2.41587	fraction 9	crude	ADAMTS Like 5	ADAMTSL5	2117.79	4372.46	7387.08	8292.52		3245.12	7839.8		2.41587		0.864656
F1SLA0;Q0QEM6;K7GLT8;Q29235	19	19	162.355	0.000753195	2.35887	fraction 9	crude	ATP synthase subunit beta, mitochondrial	ATP5B	19164.8	19965.1	45610.8	46691.7		19564.9	46151.2		2.35887		0.844256
F1RN32;K7GQB9	9	9	78.5859	0.000967675	2.20412	fraction 9	crude	Growth Arrest Specific 6	GAS6	5200.59	4956.59	11134.1	11253.5		5078.59	11193.8		2.20412		0.788867
Q2A6Z6;F1SGG5	11	10	91.5362	0.0478633	2.13035	fraction 9	crude	Keratin 71	KRT71	7826.8	9997.28	16709.3	21262.3		8912.04	18985.8		2.13035		0.762467
Q2XQ99;Q2XQA0	12	12	81.1723	0.0781113	2.10689	fraction 9	crude	Amyloid Beta Precursor Protein	APP	4974.97	5311.05	8567.53	13104		5143.01	10835.8		2.10689		0.754069
F1RI39;Q5MCI9	3	3	19.0972	0.244085	1.9222	fraction 9	crude	Actinin Alpha 4	ACTN4	365.673	900.244	1318.31	1115.03		632.958	1216.67		1.9222		0.687969
F1RYM4	3	3	17.3684	0.0563004	1.90655	fraction 9	crude	Acyl-CoA Synthetase Short-Chain Family Member 3	ACSS3	1525.05	1146.59	2352.89	2740.72		1335.82	2546.81		1.90655		0.682367
F1SLX2;K7GQ48;K9J6H8;K7GMU4	2	2	11.5205	0.971455	1.87491	fraction 9	crude	Alpha-2-Macroglobulin	A2M	791.653	815.988	257.899	2756.28		803.82	1507.09		1.87491		0.671041
F1RXQ9;K7GMR0	3	3	18.971	0.0850659	1.83423	fraction 9	crude	Ornithine carbamoyltransferase, mitochondrial	OTC	1253.57	1749.94	2492.72	3016.42		1501.76	2754.57		1.83423		0.656483
F1RXF9;F1RXG0	11	9	84.7744	0.272079	1.80121	fraction 9	crude	Keratin 25	KRT25	7449.6	6674.32	8453.69	16986.5		7061.96	12720.1		1.80121		0.644665
I3LTV1;F1SR94	4	4	32.7634	0.192019	1.79048	fraction 9	crude	Aldehyde dehydrogenase family 1 subfamily A3	ALDH1A3	5560.01	10668.9	14123	14934.4		8114.44	14528.7		1.79048		0.640823
F1SHC1;B6A7R0;F2Z5T5;F1RK98;F2Z5S8;F1SHQ8;A7E1S4;A7E1S5;Q2HPK3;A7E1S6;I3LDR2;Q29220;Q2XVP3;A4K548	7	7	70.3146	0.0235613	1.7301	fraction 9	crude	Tubulin Alpha 1c	TUBA1C	4602.98	4832.52	7497.26	8827.06		4717.75	8162.16		1.7301		0.619212
K9IVP5;F1SKJ1;G9FSR3;F1SKI0;Q95272	43	43	323.439	0.0183894	1.64162	fraction 9	crude	Myosin Heavy Chain 9	MYH9	25789.1	25306.1	39125.5	44753.4		25547.6	41939.4		1.64162		0.587546
J9JIL3	3	3	20.0355	0.0409834	1.57288	fraction 9	crude	Sodium/potassium-transporting ATPase subunit beta	ATP1B1	3545.39	3029.04	5445	4895.79		3287.21	5170.39		1.57288		0.562944
B6VNT8;C7AI81;B2ZFN7;F1SLG5;O62788;Q27HS3	5	5	46.8527	0.0627999	1.57097	fraction 9	crude	Cardiac muscle alpha actin 1	ACTC1	16266	20525.1	27985.3	29812.5		18395.5	28898.9		1.57097		0.562261
F1RRA6;F1RZQ6	2	2	11.4809	0.105176	1.55916	fraction 9	crude	Solute carrier family 25 member 31	SLC25A31	3250.33	2453.77	4778.24	4115.34		2852.05	4446.79		1.55916		0.558032
F1S814;G0Z3A1;Q9TQR6	9	9	55.5683	0.0210017	1.50252	fraction 9	crude	Phosphoglucomutase 1	PGM1	3553.7	3822.98	5279	5804.63		3688.34	5541.81		1.50252		0.537762
F1SD94;F1SEX3	4	4	24.0031	0.310621	1.46059	fraction 9	crude	Glutaryl-CoA dehydrogenase, mitochondrial	GCDH	3538.87	6690.91	7422.82	7518.72		5114.89	7470.77		1.46059		0.522755
F1RP22	2	2	13.0641	0.346343	1.45995	fraction 9	crude	Propionyl-CoA carboxylase alpha chain, mitochondrial	PCCA	1244.77	748.452	1735.24	1174.78		996.613	1455.01		1.45995		0.522526
F1RGS0	2	2	19.006	0.764308	1.44968	fraction 9	crude	Thrombospondin 3	THBS3	1595.37	1521.35	1054.05	3464.2		1558.36	2259.13		1.44968		0.51885
F1S021;Q59IP3;F1S022;Q8HYS4	3	3	22.3327	0.24311	1.41967	fraction 9	crude	Collagen Type V Alpha 1 Chain	COL5A1	2583.99	4085.08	4647.87	4820.02		3334.54	4733.94		1.41967		0.508109
K9LQ73;K9LRJ6;A0A060N3G3;A0A060N3V3;A0A060N4K5;A0A060N6K0;A0A0A7BZF9;A0A0A7BZG2;A0A0A7BZG8;A0A0A7BZH3;A0A0A7BZH5;A0A0A7BZH7;A0A0A7BZQ7;A0A0A7BZS1;A0A0A7BZT6;A0A0A7C046;A0A0A7C055;A0A0A7C064;A0A0A7C073;A0A0A7C0F9;A0A0A7C0G4;A0A0A7C0G6;A0A0F6N3M5;A0A0F6N3N0;A0A0F6N3N5;A0A0F6N3R3;A0A0F6N3R6;A0A0F6N3S3;A0A0F6N3S7;A0A0F6N4U1;A0A0N9E8N3;A0A0N9E8P0;A0A0N9E8Z8;A0A0N9E903;A0A0N9E934;A0A0N9E984;A0A0N9E9A5;…	2	2	17.7911	0.298265	1.41584	fraction 9	crude	MHC class I antigen	SLA-3	5338.2	3068.94	5959.79	5943.41		4203.57	5951.6		1.41584		0.506739
F1S3N2;K7GSL9	2	2	17.6826	0.349649	1.41114	fraction 9	crude	Arginase-1	ARG1	5251.66	2982.82	6548	5072		4117.24	5810		1.41114		0.505056
D2SW96;Q70PG4	2	2	11.9603	0.382819	1.40129	fraction 9	crude	Lactate Dehydrogenase A	LDHA	713.152	383.89	664.498	872.777		548.521	768.638		1.40129		0.501531
F1SU03	6	6	35.1853	0.0735072	1.37229	fraction 9	crude	Heparan Sulfate Proteoglycan 2 (Perlecan)	HSPG2	3228.28	3156.24	3991.57	4769.82		3192.26	4380.69		1.37229		0.49115
B1A8Z3;F1SFF8;F1RQQ8;Q19PY1;Q19PY2	24	24	208.444	0.135043	1.36908	fraction 9	crude	Glycogen phosphorylase, liver form	PYGL	46756.5	51167.5	59150.9	74915.3		48962	67033.1		1.36908		0.490004
D0G784;F1RPH0;K7GKJ8;K7GRJ0;K7GNI9	3	3	18.2632	0.169341	1.34163	fraction 9	crude	Phosphoglycerate kinase 1	PGK1	2123.98	1862.08	2993.41	2354.41		1993.03	2673.91		1.34163		0.480179
F1SK00	3	3	18.599	0.273164	1.33015	fraction 9	crude	Isocitrate Dehydrogenase (NADP(+)) 2, Mitochondrial	IDH2	1037.45	1559.08	1754.77	1699.01		1298.27	1726.89		1.33015		0.47607
I3LRS5	6	6	72.3683	0.0431239	1.32181	fraction 9	crude	Aldehyde Dehydrogenase 1 Family Member A1	ALDH1A1	40182.9	43769	53157.1	57811.3		41976	55484.2		1.32181		0.473084
I3LDC7;Q0QEQ1	14	14	123.137	0.0183055	1.31737	fraction 9	crude	Isocitrate dehydrogenase [NADP]	IDH1	25179.3	25272.6	31980.5	34483.1		25225.9	33231.8		1.31737		0.471494
F1RJH8	8	8	63.0448	0.190836	1.30864	fraction 9	crude	Argininosuccinate Lyase	ASL	8678.84	11171.3	13808.3	12168.4		9925.07	12988.3		1.30864		0.46837
F1RKM1	4	4	23.9255	0.390518	1.30515	fraction 9	crude	Aldehyde Dehydrogenase 7 Family Member A1	ALDH7A1	2232.66	2375.1	2353.09	3660.73		2303.88	3006.91		1.30515		0.467122
I3LRT4;Q15I70	8	8	77.2216	0.0143342	1.28002	fraction 9	crude	Aldehyde dehydrogenase family 8 member A1	ALDH8A1	20732.1	20335.4	25541.9	27025.5		20533.7	26283.7		1.28002		0.458129
F1SEN2	28	28	288.397	0.23235	1.27659	fraction 9	crude	Glutamate dehydrogenase 1, mitochondrial	GLUD1	170899	208164	216728	267179		189531	241953		1.27659		0.456899
F1RJS3	2	2	12.2426	0.102686	1.26216	fraction 9	crude	Epoxide hydrolase 2	EPHX2	1654.84	1594.33	1891.3	2209.69		1624.59	2050.49		1.26216		0.451736
I3LVD5;A0A140H1A5;A0SNU5;Q28937;Q8SPK6;Q95319;A1BPP7	25	25	282.891	0.0393411	1.26143	fraction 9	crude	Actin Gamma 1	ACTG1	179754	197334	235482	240188		188544	237835		1.26143		0.451474
K7GM56	2	2	13.893	0.14954	1.24203	fraction 9	crude	Hemoglobin subunit alpha	HBA1	4391.41	3630.46	4895.42	5067.99		4010.93	4981.71		1.24203		0.444531
F1SEH4	11	11	70.0426	0.211422	1.21822	fraction 9	crude	HtrA Serine Peptidase 1	HTRA1	9840.28	8589.56	10283.5	12168.1		9214.92	11225.8		1.21822		0.436008
F1SEC3;I3LVE1	2	2	12.124	0.0458856	1.21737	fraction 9	crude	Ketohexokinase	KHK	1104.7	1042.23	1349.26	1264.35		1073.46	1306.8		1.21737		0.435706
Q6XGY2;Q95N96	6	6	47.2415	0.080312	1.19614	fraction 9	crude	2,4-Dienoyl-CoA Reductase 1, Mitochondrial	DECR	24838.3	22858.3	27535.4	29516.5		23848.3	28526		1.19614		0.428107
K7GMR8;Q8WNW8	4	4	23.5071	0.417486	1.17479	fraction 9	crude	Serpin Family E Member 2	SERPINE2	2685.52	2035.07	2527.94	3017.74		2360.29	2772.84		1.17479		0.420464
I3LNM6;F1S4W5	2	2	12.4929	0.537571	1.16422	fraction 9	crude	Centrosomal protein 250kDa	CEP250	28972.9	45231.8	46497.9	39892.6		37102.4	43195.3		1.16422		0.416681
F2Z5C1	8	8	62.5707	0.427131	1.16377	fraction 9	crude	Annexin A5	ANXA5	7311.33	5268.41	7102.78	7537.11		6289.87	7319.95		1.16377		0.41652
F2Z571;F2Z5K5;I3LBV1;Q9TSJ2	6	6	46.4749	0.46831	1.1543	fraction 9	crude	Tubulin Beta 4B Class IVb	TUBB4B	4354.77	3430.86	3997.92	4989.02		3892.82	4493.47		1.1543		0.41313
E7D6R2;T1SEU6;E7D6R3;V5IV92	8	8	70.9068	0.63073	1.1485	fraction 9	crude	Betaine--Homocysteine S-Methyltransferase	BHMT	18747.3	24338.7	20116.1	29368.1		21543	24742.1		1.1485		0.411056
F1RRB7	3	3	19.6251	0.171273	1.13185	fraction 9	crude	Acetyl-CoA Acyltransferase 1	ACAA1	7070.7	6406.52	7880.3	7373.9		6738.61	7627.1		1.13185		0.405097
F1RJH2	4	4	25.3809	0.573651	1.12818	fraction 9	crude	Short-chain-specific acyl-CoA dehydrogenase, mitochondrial	ACADS	9821.44	6382.56	9148.56	9132.43		8102	9140.49		1.12818		0.403782
M3VH45;F1S0V3;F1S0V2	7	7	47.7846	0.064822	1.12655	fraction 9	crude	Annexin A6	ANXA6	4697.25	4677.38	5113.12	5447.84		4687.32	5280.48		1.12655		0.403198
F1RS36	7	6	52.5857	0.617446	1.11236	fraction 9	crude	Heat Shock Protein Family A (Hsp70) Member 5	HSPA5	3823.48	3061.6	4350.69	3307.98		3442.54	3829.34		1.11236		0.39812
B2ZF47;I3LSK6	16	16	159.025	0.336545	1.10846	fraction 9	crude	Mitochondrial aldehyde dehydrogenase 2	ALDH2	185623	169603	183627	210125		177613	196876		1.10846		0.396723
F1RL41	2	2	12.4393	0.466124	1.10739	fraction 9	crude	Beta-Ureidopropionase 1	UPB1	3433.76	2689.94	3425.72	3355.63		3061.85	3390.67		1.10739		0.396343
Q0PY11;B9W5V0;Q4QZ00;F1STM4;F1STN7;Q762C2;Q29237	10	10	77.4826	0.444333	1.10117	fraction 9	crude	Elongation factor 1-alpha	EEF1A	19121.1	23077.2	22126.6	24340.9		21099.2	23233.7		1.10117		0.394115
I3LDH5;L7TEV7	8	8	62.5493	0.777036	1.09332	fraction 9	crude	Aldehyde Oxidase 1	AOX1	10422	10856.6	9239.67	14024.7		10639.3	11632.2		1.09332		0.391307
F1SSS0;I3LQI8;I3LIW0	42	42	423.41	0.310367	1.08406	fraction 9	crude	Carbamoyl-Phosphate Synthase 1	CPS1	174162	193890	193833	205156		184026	199495		1.08406		0.387991
F1RQU2;Q29284;Q9GLE9	6	6	37.7849	0.735901	1.08111	fraction 9	crude	Heat Shock Protein 90 Alpha Family Class B Member 1	HSP90AB1	1855.96	5187.06	3503.12	4111.16		3521.51	3807.14		1.08111		0.386936
F1S1E7	4	4	29.8986	0.641387	1.07923	fraction 9	crude	Dihydropyrimidinase	DPYS	8729.19	6465.21	7780	8618.23		7597.2	8199.12		1.07923		0.386263
F1RIF3	5	5	31.7712	0.719266	1.0683	fraction 9	crude	Fumarylacetoacetate Hydrolase	FAH	5196.18	4596.78	4554.02	5907.78		4896.48	5230.9		1.0683		0.38235
I3LIM2	17	17	152.302	0.603223	1.06489	fraction 9	crude	UDP-glucose 6-dehydrogenase	UGDH	38680.4	36858.1	36484	43955.9		37769.2	40219.9		1.06489		0.38113
F1SV48	6	6	62.3999	0.979747	1.04345	fraction 9	crude	Collagen Type VIII Alpha 2 Chain	COL8A2	46147.6	37952.3	29415.1	58338.7		42049.9	43876.9		1.04345		0.373457
F1RVE7;K7GS94	6	6	40.2028	0.633802	1.02582	fraction 9	crude	Integrin beta 1	ITGB1	6926.11	6344.01	6925.58	6687.17		6635.06	6806.38		1.02582		0.367148
B3CL06;Q6YST2;Q7YS20	7	7	58.4243	0.669401	1.02529	fraction 9	crude	Transferrin	TF	25374.6	25341.9	24750.5	27248.7		25358.3	25999.6		1.02529		0.366958
F1SKX7;O62789;F1SKX4	12	12	117.807	0.131059	1.01396	crude	fraction 9	Collagen Type VIII Alpha 1 Chain	COL8A1	223394	222970	218898	221322		223182	220110		0.986236		0.35298
D2WKD6;F1SAX3;I7HD36;I3LT88;D2WKD7;F1RGF9;I3L8L8;O62815	20	20	146.267	0.899652	1.0341	crude	fraction 9	ATPase Na+/K+ Transporting Subunit Alpha 1	ATP1A1	30045	22071.7	23390.1	27008.2		26058.3	25199.1		0.967029		0.346106
A4US66;A7U5U2;F2Z5U0	5	5	46.0543	0.587576	1.04878	crude	fraction 9	Ubiquitin B	UBB	23367.8	26905.7	24018.7	23916.3		25136.8	23967.5		0.953485		0.341258
I3LN55;F1RN21	3	3	23.2845	0.758767	1.05585	crude	fraction 9	ATPase H+/K+ Transporting Non-Gastric Alpha2 Subunit	ATP12A	69816.5	54118.8	61159.2	56220		61967.7	58689.6		0.947101		0.338973
F1SPG5;I3LHL6	25	25	240.593	0.28623	1.05657	crude	fraction 9	Fibulin 2	FBLN2	74585.9	79234.2	71110.5	74473.9		76910	72792.2		0.94646		0.338744
F1SS26;K7GPJ3;Q5U903;Q1RP81;K7GPP2	52	52	511.599	0.136699	1.09323	crude	fraction 9	Thrombospondin 1	THBS1	283217	277815	247405	265781		280516	256593		0.914719		0.327384
F1RR92	13	13	95.6957	0.249643	1.11221	crude	fraction 9	Slit Guidance Ligand 3	SLIT3	16617.7	18053.8	16397.8	14775.8		17335.8	15586.8		0.899111		0.321797
F1RT83	4	4	27.1124	0.162933	1.11546	crude	fraction 9	Syntenin-1	SDCBP	10068.3	10451.3	8762.2	9633.4		10259.8	9197.8		0.89649		0.320859
F1S4Y7	17	17	167.919	0.35348	1.11756	crude	fraction 9	Adenosylhomocysteinase	AHCY	162221	153553	128326	154230		157887	141278		0.894804		0.320256
F1SVA2	9	9	56.7468	0.215697	1.14739	crude	fraction 9	Tubulointerstitial Nephritis Antigen Like 1	TINAGL1	20801	18197.5	16380.1	17608.9		19499.3	16994.5		0.871547		0.311932
Q0QES9;Q9TUY2;Q9TT74;Q0Q4G7;Q71UN0;F1RM74;O46599	11	11	101.555	0.376442	1.15076	crude	fraction 9	Glyceraldehyde-3-phosphate dehydrogenase	GAPDH	43513.2	36059.4	31812.9	37335.2		39786.3	34574		0.868994		0.311018
F1S550	4	4	22.814	0.640692	1.15577	crude	fraction 9	Dihydropyrimidine dehydrogenase	DPYD	16370.9	11907.5	9144.88	15322.2		14139.2	12233.5		0.865221		0.309668
I3LSR3	2	2	17.8804	0.351234	1.16552	crude	fraction 9	Thrombospondin type-1 domain-containing protein 4	THSD4	16853.4	14415.2	12044.3	14783.7		15634.3	13414		0.857986		0.307078
A5GFN2;Q5U916;A5GFN1	4	4	24.2082	0.899657	1.18904	crude	fraction 9	Bone morphogenetic protein 7	BMP7	3501.52	17318.7	8117.11	9392.93		10410.1	8755.02		0.841012		0.301003
F1S232	4	4	31.4521	0.226025	1.19374	crude	fraction 9	Aldehyde Dehydrogenase 9 Family Member A1	ALDH9A1	9611.13	9898.93	7320.93	9022.7		9755.03	8171.81		0.837703		0.299819
F1S9Q3;F1S9Q1;Q29578	19	16	147.409	0.201465	1.24932	crude	fraction 9	Heat shock 70 kDa protein 1B	HSPA1B	26626.2	29851.2	20207.2	24999.5		28238.7	22603.3		0.800438		0.286482
A7WLI1;Q007T3	2	2	29.1206	0.120328	1.27543	crude	fraction 9	CD81	CD81	9980.84	11092.1	8898.53	7623.67		10536.5	8261.1		0.784049		0.280616
F1SHL9;Q29582	16	16	113.675	0.0327007	1.3118	crude	fraction 9	Pyruvate Kinase, Muscle	PKM	31820.8	29467	22602.8	24117.4		30643.9	23360.1		0.762309		0.272835
C0MHR2;F6PV15;K7GQL8;I3LGD4;Q29199	12	12	73.5855	0.00599186	1.31224	crude	fraction 9	Clathrin heavy chain	CLTC	16906.6	16585.8	12521.1	13002		16746.2	12761.5		0.762056		0.272745
F1SMZ7;G9F6X6;I3L9N6;Q5UES3	26	26	194.087	0.0569479	1.32105	crude	fraction 9	Heat Shock Protein Family D (Hsp60) Member 1	HSPD1	91339.4	91350.9	64309.6	73982		91345.2	69145.8		0.756973		0.270925
F1S073	2	2	12.794	0.381468	1.34253	crude	fraction 9	Annexin A2	ANXA2	1965.35	1602.02	972.029	1685.16		1783.68	1328.6		0.744861		0.266591
A5A8V6;Q9BDE9	6	3	44.1428	0.0310357	1.35076	crude	fraction 9	Heat shock 70kDa protein 1A	HSPA1A	8539.82	9295.75	6379.55	6824.59		8917.79	6602.07		0.740326		0.264967
F2Z5E2;Q19AZ5;A7YB36;Q9GMD6	6	6	36.5465	0.0813586	1.38406	crude	fraction 9	Serpin Family C Member 1	SERPINC1	18630.8	16404.3	11696.9	13616.4		17517.5	12656.6		0.722513		0.258592
B2D2K7;I3LB80;I3LCB1;I3LP17	10	10	70.5314	0.160879	1.41187	crude	fraction 9	Solute carrier family 3 member 2	SLC3A2	10311.3	12263.2	6920.72	9068.43		11287.3	7994.58		0.708282		0.253499
F1RRY2;I3LTH8;I3LUP6	4	4	31.3414	0.481557	1.41305	crude	fraction 9	Nucleophosmin	NPM1	1391.51	2721.6	1545.19	1365.62		2056.56	1455.4		0.70769		0.253287
F1SKE7	3	3	17.8991	0.0660086	1.41579	crude	fraction 9	Procollagen C-Endopeptidase Enhancer 2	PCOLCE2	1063.67	1118.42	700.135	841.119		1091.05	770.627		0.70632		0.252796
B2CZF8	21	21	188.883	0.0229807	1.47699	crude	fraction 9	Milk Fat Globule-EGF Factor 8 Protein (Lactadherin)	MFGE8	125291	132900	82809.6	91998.7		129095	87404.1		0.677051		0.242321
I3LRR3	2	2	18.0265	0.341453	1.49086	crude	fraction 9	Ankyrin Repeat Domain 33B	ANKRD33B	46981.9	78309.4	34810.4	49229.1		62645.7	42019.7		0.670753		0.240067
F1S902	3	3	20.5723	0.0328587	1.49582	crude	fraction 9	Cartilage Oligomeric Matrix Protein	COMP	14490.2	15918.1	10757.4	9571.48		15204.2	10164.4		0.668529		0.239271
A0A140H1A1;I3LGB8;A7LGJ4;I3L5Z2;B6C6Q5;B6E5P8	9	9	84.1534	0.123331	1.50264	crude	fraction 9	Solute Carrier Family 2 Member 1 (GLUT1)	SLC2A1	63396.9	86059.6	48983.6	50479		74728.2	49731.3		0.665496		0.238185
F1RUN2;K7GNM1	18	18	168.594	0.0377946	1.52055	crude	fraction 9	Serum albumin	ALB	785386	887502	518571	581615		836444	550093		0.657657		0.23538
F1RTN3;F1SV14;F1SB42	4	4	24.1022	0.0460923	1.5681	crude	fraction 9	Moesin	MSN	7584.22	6866.22	4205.46	5009.82		7225.22	4607.64		0.637716		0.228243
F1RYA4	2	2	18.9868	0.113924	1.57733	crude	fraction 9	Nucleosome Assembly Protein 1 Like 4	NAP1L4	169127	205220	102112	135216		187173	118664		0.633981		0.226906
I3LK59;Q29568	4	4	24.8241	0.168084	1.5805	crude	fraction 9	Enolase 1	ENO1	2992.41	3984.04	1849.13	2564.94		3488.23	2207.04		0.63271		0.226451
F1RZQ5;I3L9A7	2	2	22.9604	0.0196607	1.62441	crude	fraction 9	Cilia And Flagella Associated Protein 97	CFAP97	94401	107539	63528	60788.2		100970	62158.1		0.615609		0.22033
I3LEN7	4	4	26.3994	0.358664	1.65218	crude	fraction 9	Aldehyde Dehydrogenase 1 Family Member L1	ALDH1L1	7929.37	8275.1	2474.21	7333.7		8102.23	4903.95		0.605259		0.216626
F2Z578;F2Z579;F2Z580;F2Z581;F2Z584;F2Z5L0;I3LAQ1;I3LE39;I3LEB6;I3LL41;F1RTQ5;F1RTQ6;F1SSL5;Q29574	2	2	13.9387	0.236504	1.67189	crude	fraction 9	Histone Cluster 1 H2B Family Member K	HIST1H2BK	2496.3	3644.11	1381.91	2290.82		3070.2	1836.36		0.598125		0.214073
F1SPS4;Q9TTB7	8	8	52.7127	0.0276965	1.67773	crude	fraction 9	TIMP Metallopeptidase Inhibitor 3	TIMP3	21637.3	18961.1	11398.4	12800		20299.2	12099.2		0.596042		0.213327
F1RJS2;K7GSW5;K7GNZ2	9	9	70.8089	0.0382559	1.72771	crude	fraction 9	Clusterin	CLU	50878.5	62911.2	32105.1	33756.6		56894.9	32930.9		0.578802		0.207157
F1SGS9	13	13	151.107	0.0607278	1.73229	crude	fraction 9	Catalase	CAT	185414	149652	87787.2	105637		167533	96711.9		0.577271		0.206609
A2SY05;A9X4P2;F1SKM9;Q6J267	2	2	17.2538	0.0145876	1.7625	crude	fraction 9	Galectin 1	LGALS1	22392	23947.8	12349.2	13942.9		23169.9	13146		0.567376		0.203067
F1RUI1;K7GLL2;K7GND4;K7GP28;K7GMY3;K7GNR6;K7GQI9;K7GRM6	3	3	36.3535	0.290356	1.83824	crude	fraction 9	Hydroxysteroid 17-Beta Dehydrogenase 10	HSD17B10	7735.56	6647.98	2085.8	5738.85		7191.77	3912.32		0.544		0.194701
F1SEC6	9	9	53.0295	0.0217049	1.8456	crude	fraction 9	Carboxypeptidase X, M14 Family Member 2	CPXM2	17498.9	17739.6	8669.27	10424		17619.3	9546.62		0.541828		0.193924
B8XVN4;Q4U312	4	4	48.2777	0.0583054	1.89417	crude	fraction 9	Noggin	NOG	29470.2	38575.4	16410.8	19513		34022.8	17961.9		0.527936		0.188952
F1SSF7;Q1W0S8;Q1W0S7	32	32	337.464	0.00807266	2.03683	crude	fraction 9	AE Binding Protein 1	AEBP1	284221	313213	140485	152830		298717	146657		0.490958		0.175717
I3LKT1	2	2	13.4835	0.0626083	2.16805	crude	fraction 9	Lysyl Oxidase Like 1	LOXL1	22438.4	24710.8	8699.32	13047.9		23574.6	10873.6		0.461244		0.165082
Q4U1U4;Q5MJE5;I3LG46;Q4U1U3	8	8	48.8262	0.00916336	2.19284	crude	fraction 9	Cathepsin D	CTSD	10931.8	10134.5	5118.53	4488.35		10533.2	4803.44		0.45603		0.163216
F1RM45	33	33	384.128	0.00375833	2.24609	crude	fraction 9	Apolipoprotein E	APOE	293253	318047	132173	139990		305650	136081		0.445219		0.159347
F1SQL2;F8SIP2	19	19	173.442	0.0116624	2.35941	crude	fraction 9	EGF Containing Fibulin Like Extracellular Matrix Protein 1	EFEMP1	257070	229337	95439.8	110717		243203	103078		0.423835		0.151693
A0A0C3SG01	19	19	185.276	0.010103	2.43878	crude	fraction 9	Apolipoprotein A-I	APOA1	215574	196100	77906.4	90896.9		205837	84401.6		0.410041		0.146756
A8YQT9;F1RWI5;Q6QAS9	2	2	12.725	0.0246718	2.55651	crude	fraction 9	Ribosomal protein L7	RPL7	2652.54	2863.3	921.396	1236.17		2757.92	1078.78		0.391159		0.139998
F2Z5F5	2	2	11.7868	0.00316	2.80359	crude	fraction 9	40S ribosomal protein S8	RPS8	1401.18	1301.83	503.735	460.386		1351.5	482.06		0.356685		0.12766
F1S8X3	10	10	101.713	0.00232283	2.94692	crude	fraction 9	Secreted Frizzled Related Protein 5	SFRP5	274431	304411	97684.9	98737.5		289421	98211.2		0.339337		0.121451
A5A759	16	10	130.276	0.0180418	3.03732	crude	fraction 9	Keratin 2A	KRT2A	165625	174551	47634.5	64364.1		170088	55999.3		0.329238		0.117836
I3LEX0	2	2	12.0996	0.00415297	3.61372	crude	fraction 9	40S ribosomal protein S9	RPS9	1959.63	2219.79	609.957	546.587		2089.71	578.272		0.276724		0.0990411
E2I6L6;K7GLI1;I3LJI8;Q2LGB0;F1SS18	12	12	120.906	0.013484	3.65148	crude	fraction 9	Insulin-like growth factor-binding protein 5	IGFBP5	167707	193813	42886.9	56119.6		180760	49503.3		0.273862		0.0980169
I3LDS3	18	11	166.576	0.00494218	3.6642	crude	fraction 9	Keratin 10	KRT10	245476	250027	61447	73781.2		247752	67614.1		0.272911		0.0976764
F1S0K1;F1RXG4	15	10	133.226	0.00483347	3.78374	crude	fraction 9	Keratin 13	KRT13	64291	56418	14899.8	17002.3		60354.5	15951		0.264289		0.0945907
F1S3J7;I3LDW5	33	33	285.33	0.00240963	3.81885	crude	fraction 9	Papilin, Proteoglycan Like Sulfated Glycoprotein	PAPLN	133252	149736	35919.8	38183		141494	37051.4		0.261859		0.0937211
F1SGG6	24	17	178.079	0.00857973	3.9811	crude	fraction 9	Keratin 5	KRT5	110746	140329	33089	29977.6		125537	31533.3		0.251187		0.0899014
F1SRC2	12	12	95.6487	0.00137856	4.34224	crude	fraction 9	Chondroadherin Like	CHADL	42650.5	44432.3	10534.7	9520.08		43541.4	10027.4		0.230296		0.0824244
D3K5N3	4	4	26.0841	0.0103604	5.12215	crude	fraction 9	Midkine (Neurite Growth-Promoting Factor 2)	MDK	6557.27	9141.8	1537.3	1527.64		7849.53	1532.47		0.195231		0.0698742
A5A758;F1SGG3	15	12	124.107	0.000314383	5.28308	crude	fraction 9	Keratin 1	KRT1	725858	715850	132531	140361		720854	136446		0.189284		0.0677458
F1SMV6;I3LRH2	2	2	12.0312	0.0121675	8.06292	crude	fraction 9	Nucleolin	NCL	3964.46	3041	351.975	516.874		3502.73	434.424		0.124025		0.0443892
I3LVS6;F1SGI3	17	17	124.61	0.00180477	10.3063	crude	fraction 9	Keratin 81	KRT81	69366.4	73379.9	7583.54	6266.87		71373.2	6925.2		0.0970281		0.034727
F1RLC4	3	3	17.6249	0.00649837	10.6636	crude	fraction 9	Lysyl Oxidase	LOX	3048.31	3691.76	368.316	263.747		3370.04	316.032		0.0937769		0.0335633
F6PWF7	16	15	142.057	0.00108661	20.057	crude	fraction 9	Keratin 33A	KRT33A	63185.1	64288.2	3490.43	2865.13		63736.7	3177.78		0.0498579		0.0178445
I3LDK1;F1SGI8	3	3	20.1993	0.0495564	24.9628	crude	fraction 9	Keratin 82	KRT82	6372.11	20605	759.109	321.584		13488.6	540.346		0.0400596		0.0143376
I3L5T7	1	1	5.7734	6.15329e-05	Infinity	fraction 9	crude	Sentrin-specific protease 6	SENP6	1	1	671.93	600.654		1	636.292		636.292		227.733
F1ST54	1	1	5.7661	0.00961483	8.84239	fraction 9	crude	Aldehyde Dehydrogenase 1 Family Member B1	ALDH1B1	513.088	788.179	5552.02	5954.28		650.633	5753.15		8.84239		3.16475
I3L9K7	1	1	6.2831	0.0413419	6.23992	fraction 9	crude	Tenascin XB	TNXB	44.4464	45.0454	180.333	378.089		44.7459	279.211		6.23992		2.23331
F1SHC0	1	1	6.4169	0.326377	4.98697	fraction 9	crude	Peripherin	PRPH	160.767	0	271.787	529.952		80.3834	400.87		4.98697		1.78487
I3L701	1	1	6.3779	0.135897	3.56854	fraction 9	crude	Fibrillin-2	FBN2	230.95	506.365	866.88	1764.25		368.657	1315.57		3.56854		1.2772
I3LPT0	1	1	5.7218	0.00419613	3.37682	fraction 9	crude	Transcription Factor Dp-2	TFDP2	214.121	183.921	657.003	687.112		199.021	672.057		3.37682		1.20859
F1S0B4	1	1	6.3993	0.381979	2.79645	fraction 9	crude	Pleckstrin homology domain-containing family O member 2	PLEKHO2	54.6271	22553.5	30349.3	32873		11304	31611.1		2.79645		1.00087
F1SJB5	1	1	5.6181	0.157579	2.25311	fraction 9	crude	Annexin A1	ANXA1	330.418	149.534	507.439	573.943		239.976	540.691		2.25311		0.806401
I3LQV9;I3LSE1	1	1	5.561	0.0036001	1.9723	fraction 9	crude	Zinc Finger Protein 467	ZNF467	827.193	762.232	1565.43	1569.4		794.713	1567.41		1.9723		0.7059
F1SIB9;I3LIL1	1	1	6.5509	0.258454	1.81552	fraction 9	crude	ADP Ribosylation Factor GTPase Activating Protein 2	ARFGAP2	1402.1	620.639	2074.06	1598.25		1011.37	1836.16		1.81552		0.649785
F1SKL2	1	1	6.291	0.173736	1.78191	fraction 9	crude	Thiosulfate Sulfurtransferase	TST	910.25	1280.57	1538.82	2365.01		1095.41	1951.91		1.78191		0.637755
F1RUQ3	1	1	6.2988	0.00564814	1.46622	fraction 9	crude	Amelotin	AMTN	7453.34	7109.42	10853.7	10498.5		7281.38	10676.1		1.46622		0.524769
A7YB43;F1RII5;F1RII6;F1RII7	1	1	6.5533	0.00742126	1.23928	fraction 9	crude	Hemoglobin Subunit Beta	HBB	2956.83	2908.24	3573.81	3694.64		2932.54	3634.22		1.23928		0.443545
I3LGG2	1	1	5.9394	0.186685	1.21451	fraction 9	crude	Protein Tyrosine Phosphatase, Receptor Type N2	PTPRN2	2295.81	1880.16	2570.24	2501.52		2087.98	2535.88		1.21451		0.434681
F1RFW5;I3L5L9	1	1	6.0283	0.572955	1.19493	fraction 9	crude	RAB13, Member RAS Oncogene Family	RAB13	439.056	902.512	780.327	822.748		670.784	801.537		1.19493		0.427672
F1SG94	1	1	6.2821	0.826936	1.1406	fraction 9	crude	RAB15 Effector Protein	REP15	3148.03	2764.8	2316.48	4427.7		2956.42	3372.09		1.1406		0.408229
K7GQY9	1	1	6.2982	0.560325	1.12569	fraction 9	crude	Cofilin-1	CFL1	800.399	548.469	722.762	795.648		674.434	759.205		1.12569		0.402893
I3LBP0	1	1	5.6917	0.671122	1.11435	fraction 9	crude	WD Repeat And FYVE Domain Containing 1	WDFY1	1101.63	1821.46	1459.06	1798.28		1461.54	1628.67		1.11435		0.398833
F1S707	1	1	5.861	0.669519	1.0506	fraction 9	crude	Tenascin N	TNN	5692.6	6283.85	6803.63	5778.79		5988.22	6291.21		1.0506		0.376015
I3LSM8;Q6H319	1	1	5.9171	0.883508	1.04734	crude	fraction 9	Kallikrein 1	KLK1	1398.9	2070.36	1341.36	1971.11		1734.63	1656.23		0.954804		0.34173
I3LPA7	1	1	5.8038	0.752067	1.05689	crude	fraction 9	EGF-like repeat and discoidin I-like domain-containing protein 3	EDIL3	322.118	249.871	281.013	260.189		285.994	270.601		0.946176		0.338643
D0G0B3	1	1	5.7217	0.63544	1.13056	crude	fraction 9	Acetyl-Coenzyme A acyltransferase 2	ACAA2	642.623	542.855	122.221	926.358		592.739	524.29		0.88452		0.316575
F1SM88	1	1	6.1663	0.422841	1.23094	crude	fraction 9	Rho GTPase Activating Protein 28	ARHGAP28	10539.3	7724.89	6435.13	8402.43		9132.11	7418.78		0.812384		0.290757
K7GRX1	1	1	5.8321	0.334178	1.2723	crude	fraction 9	Lymphocyte antigen 75	LY75	3670.37	3384.89	3325.91	2219.36		3527.63	2772.63		0.785977		0.281306
F1SKH1	1	1	5.6664	0.156385	1.38014	crude	fraction 9	Rho Guanine Nucleotide Exchange Factor 25	ARHGEF25	1475.66	1309.36	1145.1	872.833		1392.51	1008.97		0.724566		0.259327
F1SL24;I3LPR3;K7GMI9;Q8MJ48	1	1	6.1422	0.0477413	1.4567	crude	fraction 9	CD9	CD9	2270.85	1970.22	1387.87	1523.56		2120.53	1455.72		0.686485		0.245697
F1RS80	1	1	12.5874	0.232943	1.66529	crude	fraction 9	Polypeptide N-acetylgalactosaminyltransferase	GALNT15	1.06576e+06	945718	413725	794160		1.00574e+06	603942		0.600496		0.214921
F1SC82;I3LR15	1	1	11.4862	0.11439	1.68594	crude	fraction 9	Myoferlin	MYOF	15162.4	21117	9755.25	11763.5		18139.7	10759.4		0.59314		0.212288
I3LLD2	1	1	5.6472	0.284281	1.73442	crude	fraction 9	Olfactomedin 1	OLFM1	365.919	722.086	322.929	304.374		544.003	313.652		0.576563		0.206355
I3LBG0	1	1	5.92	0.354973	1.74567	crude	fraction 9	Protein Phosphatase 4 Regulatory Subunit 2	PPP4R2	636.152	1394.34	513.529	649.628		1015.25	581.579		0.572845		0.205025
F1SKQ7;I3L9P8	1	1	5.8529	0.325148	1.7507	crude	fraction 9	Golgin A1	GOLGA1	1946.59	951.361	965.214	690.09		1448.97	827.652		0.571199		0.204436
F1SUK7	1	1	12.2928	0.0114035	1.93723	crude	fraction 9	UDP-GlcNAc:BetaGal Beta-1,3-N-Acetylglucosaminyltransferase 6	B3GNT6	1.04413e+06	933781	488001	532998		988957	510500		0.5162		0.184751
I3L6F1;I3LFL4;Q0QEV2	1	1	6.137	0.00996367	2.19543	crude	fraction 9	60S ribosomal protein L18 OS=Sus scrofa GN=RPL18 PE=1 SV=1	RPL18	1290.39	1256.11	625.236	534.675		1273.25	579.955		0.455493		0.163024
I3LUA0	1	1	6.1092	0.0266492	2.23342	crude	fraction 9	Lipase G, Endothelial Type	LIPG	1014.02	779.603	408.083	394.998		896.81	401.54		0.447743		0.16025
I3LE28	1	1	5.8934	0.0196933	2.66467	crude	fraction 9	TAR DNA Binding Protein	TARDBP	2173.82	1945.9	872.357	673.7		2059.86	773.029		0.375281		0.134316
I3LB66;K7GNP5	1	1	6.1141	0.0817075	2.73032	crude	fraction 9	Secreted Frizzled Related Protein 1	SFRP1	1843.22	1030.37	548.101	504.372		1436.8	526.237		0.366257		0.131086
I3LHF2	1	1	6.0382	0.796721	2.82478	crude	fraction 9	Serine/threonine-protein kinase 10	STK10	158.294	21015.2	3496.16	3999.46		10586.7	3747.81		0.35401		0.126702
F1RFY8	1	1	11.5092	0.025643	3.90226	crude	fraction 9	Chromosome 10 Open Reading Frame 107	C10orf107	17962.6	13206.8	3356.97	4630.56		15584.7	3993.76		0.256262		0.0917178
F1RY92;I3LAE9	1	1	6.3309	0.00335006	4.5282	crude	fraction 9	Serine And Arginine Rich Splicing Factor 3	SRSF3	1240.77	1467.08	306.505	291.493		1353.93	298.999		0.220839		0.0790395
F1RZ41;K7GMT3;K7GRH5	1	1	5.7257	0.0217517	6.43964	crude	fraction 9	BRCA1/BRCA2-Containing Complex Subunit 3	BRCC3	5117.25	6960.5	720.547	1154.98		6038.87	937.765		0.155288		0.0555786
F1SC45;K7GKC9;K7GQ29;K7GQ36	1	1	11.3326	0.105075	20.7734	crude	fraction 9	Ectonucleoside triphosphate diphosphohydrolase 1	ENTPD1	6255.28	6874.52	42.819	589.231		6564.9	316.025		0.0481386		0.0172291

## Sheet: #9 Abundance
Samples were prepared using SP3 protocol, 3 ul of 10 ul were used for each LC-MS run
LC method: 100 min 6-30% gradient of acetonitrile in 0.1% formic acid, 75um x 150 mm BEH130 C18 1.7 um column
Acquisition method: HDMSE with ion mobility, 100 min, sensitivity mode, 0.8 sec cycle
Progenesis protein quantification: APEX-120-20-600, sens 4, max charge 5+, min RT window - 0.15 min
Protein identification: Uniprot-Pig-2016-all protein database, peptide scores > 5.5, mass accuracy < 20 ppm
										Normalized abundance					crude	fraction 9		fraction9/crude		norm to
										crude		fraction 9			ave	ave		ratio		COL18A1
Accession	Peptide count	Unique peptides	Confidence score	Anova (p)	Max fold change	Highest mean condition	Lowest mean condition	Description	Gene name	1	2	1	2
F1RUN2;K7GNM1	18	18	168.594	0.0377946	1.52055	crude	fraction 9	Serum albumin	ALB	785386	887502	518571	581615		836444	550093		0.657657		0.23538
F1SS26;K7GPJ3;Q5U903;Q1RP81;K7GPP2	52	52	511.599	0.136699	1.09323	crude	fraction 9	Thrombospondin 1	THBS1	283217	277815	247405	265781		280516	256593		0.914719		0.327384
F1SEN2	28	28	288.397	0.23235	1.27659	fraction 9	crude	Glutamate dehydrogenase 1, mitochondrial	GLUD1	170899	208164	216728	267179		189531	241953		1.27659		0.456899
I3LVD5;A0A140H1A5;A0SNU5;Q28937;Q8SPK6;Q95319;A1BPP7	25	25	282.891	0.0393411	1.26143	fraction 9	crude	Actin Gamma 1	ACTG1	179754	197334	235482	240188		188544	237835		1.26143		0.451474
F1SKX7;O62789;F1SKX4	12	12	117.807	0.131059	1.01396	crude	fraction 9	Collagen Type VIII Alpha 1 Chain	COL8A1	223394	222970	218898	221322		223182	220110		0.986236		0.35298
F1SSS0;I3LQI8;I3LIW0	42	42	423.41	0.310367	1.08406	fraction 9	crude	Carbamoyl-Phosphate Synthase 1	CPS1	174162	193890	193833	205156		184026	199495		1.08406		0.387991
B2ZF47;I3LSK6	16	16	159.025	0.336545	1.10846	fraction 9	crude	Mitochondrial aldehyde dehydrogenase 2	ALDH2	185623	169603	183627	210125		177613	196876		1.10846		0.396723
F1SSF7;Q1W0S8;Q1W0S7	32	32	337.464	0.00807266	2.03683	crude	fraction 9	AE Binding Protein 1	AEBP1	284221	313213	140485	152830		298717	146657		0.490958		0.175717
F1S4Y7	17	17	167.919	0.35348	1.11756	crude	fraction 9	Adenosylhomocysteinase	AHCY	162221	153553	128326	154230		157887	141278		0.894804		0.320256
A5A758;F1SGG3	15	12	124.107	0.000314383	5.28308	crude	fraction 9	Keratin 1	KRT1	725858	715850	132531	140361		720854	136446		0.189284		0.0677458
F1RM45	33	33	384.128	0.00375833	2.24609	crude	fraction 9	Apolipoprotein E	APOE	293253	318047	132173	139990		305650	136081		0.445219		0.159347
F1RYA4	2	2	18.9868	0.113924	1.57733	crude	fraction 9	Nucleosome Assembly Protein 1 Like 4	NAP1L4	169127	205220	102112	135216		187173	118664		0.633981		0.226906
F1SQL2;F8SIP2	19	19	173.442	0.0116624	2.35941	crude	fraction 9	EGF Containing Fibulin Like Extracellular Matrix Protein 1	EFEMP1	257070	229337	95439.8	110717		243203	103078		0.423835		0.151693
F1S8X3	10	10	101.713	0.00232283	2.94692	crude	fraction 9	Secreted Frizzled Related Protein 5	SFRP5	274431	304411	97684.9	98737.5		289421	98211.2		0.339337		0.121451
F1SGS9	13	13	151.107	0.0607278	1.73229	crude	fraction 9	Catalase	CAT	185414	149652	87787.2	105637		167533	96711.9		0.577271		0.206609
B2CZF8	21	21	188.883	0.0229807	1.47699	crude	fraction 9	Milk Fat Globule-EGF Factor 8 Protein (Lactadherin)	MFGE8	125291	132900	82809.6	91998.7		129095	87404.1		0.677051		0.242321
A0A0C3SG01	19	19	185.276	0.010103	2.43878	crude	fraction 9	Apolipoprotein A-I	APOA1	215574	196100	77906.4	90896.9		205837	84401.6		0.410041		0.146756
F1SPG5;I3LHL6	25	25	240.593	0.28623	1.05657	crude	fraction 9	Fibulin 2	FBLN2	74585.9	79234.2	71110.5	74473.9		76910	72792.2		0.94646		0.338744
F1SMZ7;G9F6X6;I3L9N6;Q5UES3	26	26	194.087	0.0569479	1.32105	crude	fraction 9	Heat Shock Protein Family D (Hsp60) Member 1	HSPD1	91339.4	91350.9	64309.6	73982		91345.2	69145.8		0.756973		0.270925
I3LDS3	18	11	166.576	0.00494218	3.6642	crude	fraction 9	Keratin 10	KRT10	245476	250027	61447	73781.2		247752	67614.1		0.272911		0.0976764
B1A8Z3;F1SFF8;F1RQQ8;Q19PY1;Q19PY2	24	24	208.444	0.135043	1.36908	fraction 9	crude	Glycogen phosphorylase, liver form	PYGL	46756.5	51167.5	59150.9	74915.3		48962	67033.1		1.36908		0.490004
F1RZQ5;I3L9A7	2	2	22.9604	0.0196607	1.62441	crude	fraction 9	Cilia And Flagella Associated Protein 97	CFAP97	94401	107539	63528	60788.2		100970	62158.1		0.615609		0.22033
I3LN55;F1RN21	3	3	23.2845	0.758767	1.05585	crude	fraction 9	ATPase H+/K+ Transporting Non-Gastric Alpha2 Subunit	ATP12A	69816.5	54118.8	61159.2	56220		61967.7	58689.6		0.947101		0.338973
A5A759	16	10	130.276	0.0180418	3.03732	crude	fraction 9	Keratin 2A	KRT2A	165625	174551	47634.5	64364.1		170088	55999.3		0.329238		0.117836
I3LRS5	6	6	72.3683	0.0431239	1.32181	fraction 9	crude	Aldehyde Dehydrogenase 1 Family Member A1	ALDH1A1	40182.9	43769	53157.1	57811.3		41976	55484.2		1.32181		0.473084
A0A140H1A1;I3LGB8;A7LGJ4;I3L5Z2;B6C6Q5;B6E5P8	9	9	84.1534	0.123331	1.50264	crude	fraction 9	Solute Carrier Family 2 Member 1 (GLUT1)	SLC2A1	63396.9	86059.6	48983.6	50479		74728.2	49731.3		0.665496		0.238185
E2I6L6;K7GLI1;I3LJI8;Q2LGB0;F1SS18	12	12	120.906	0.013484	3.65148	crude	fraction 9	Insulin-like growth factor-binding protein 5	IGFBP5	167707	193813	42886.9	56119.6		180760	49503.3		0.273862		0.0980169
F1SLA0;Q0QEM6;K7GLT8;Q29235	19	19	162.355	0.000753195	2.35887	fraction 9	crude	ATP synthase subunit beta, mitochondrial	ATP5B	19164.8	19965.1	45610.8	46691.7		19564.9	46151.2		2.35887		0.844256
F1SV48	6	6	62.3999	0.979747	1.04345	fraction 9	crude	Collagen Type VIII Alpha 2 Chain	COL8A2	46147.6	37952.3	29415.1	58338.7		42049.9	43876.9		1.04345		0.373457
I3LNM6;F1S4W5	2	2	12.4929	0.537571	1.16422	fraction 9	crude	Centrosomal protein 250kDa	CEP250	28972.9	45231.8	46497.9	39892.6		37102.4	43195.3		1.16422		0.416681
I3LRR3	2	2	18.0265	0.341453	1.49086	crude	fraction 9	Ankyrin Repeat Domain 33B	ANKRD33B	46981.9	78309.4	34810.4	49229.1		62645.7	42019.7		0.670753		0.240067
K9IVP5;F1SKJ1;G9FSR3;F1SKI0;Q95272	43	43	323.439	0.0183894	1.64162	fraction 9	crude	Myosin Heavy Chain 9	MYH9	25789.1	25306.1	39125.5	44753.4		25547.6	41939.4		1.64162		0.587546
I3LIM2	17	17	152.302	0.603223	1.06489	fraction 9	crude	UDP-glucose 6-dehydrogenase	UGDH	38680.4	36858.1	36484	43955.9		37769.2	40219.9		1.06489		0.38113
F1S3J7;I3LDW5	33	33	285.33	0.00240963	3.81885	crude	fraction 9	Papilin, Proteoglycan Like Sulfated Glycoprotein	PAPLN	133252	149736	35919.8	38183		141494	37051.4		0.261859		0.0937211
Q0QES9;Q9TUY2;Q9TT74;Q0Q4G7;Q71UN0;F1RM74;O46599	11	11	101.555	0.376442	1.15076	crude	fraction 9	Glyceraldehyde-3-phosphate dehydrogenase	GAPDH	43513.2	36059.4	31812.9	37335.2		39786.3	34574		0.868994		0.311018
I3LDC7;Q0QEQ1	14	14	123.137	0.0183055	1.31737	fraction 9	crude	Isocitrate dehydrogenase [NADP]	IDH1	25179.3	25272.6	31980.5	34483.1		25225.9	33231.8		1.31737		0.471494
F1RJS2;K7GSW5;K7GNZ2	9	9	70.8089	0.0382559	1.72771	crude	fraction 9	Clusterin	CLU	50878.5	62911.2	32105.1	33756.6		56894.9	32930.9		0.578802		0.207157
F1SGG6	24	17	178.079	0.00857973	3.9811	crude	fraction 9	Keratin 5	KRT5	110746	140329	33089	29977.6		125537	31533.3		0.251187		0.0899014
B6VNT8;C7AI81;B2ZFN7;F1SLG5;O62788;Q27HS3	5	5	46.8527	0.0627999	1.57097	fraction 9	crude	Cardiac muscle alpha actin 1	ACTC1	16266	20525.1	27985.3	29812.5		18395.5	28898.9		1.57097		0.562261
Q6XGY2;Q95N96	6	6	47.2415	0.080312	1.19614	fraction 9	crude	2,4-Dienoyl-CoA Reductase 1, Mitochondrial	DECR	24838.3	22858.3	27535.4	29516.5		23848.3	28526		1.19614		0.428107
I3LRT4;Q15I70	8	8	77.2216	0.0143342	1.28002	fraction 9	crude	Aldehyde dehydrogenase family 8 member A1	ALDH8A1	20732.1	20335.4	25541.9	27025.5		20533.7	26283.7		1.28002		0.458129
B3CL06;Q6YST2;Q7YS20	7	7	58.4243	0.669401	1.02529	fraction 9	crude	Transferrin	TF	25374.6	25341.9	24750.5	27248.7		25358.3	25999.6		1.02529		0.366958
D2WKD6;F1SAX3;I7HD36;I3LT88;D2WKD7;F1RGF9;I3L8L8;O62815	20	20	146.267	0.899652	1.0341	crude	fraction 9	ATPase Na+/K+ Transporting Subunit Alpha 1	ATP1A1	30045	22071.7	23390.1	27008.2		26058.3	25199.1		0.967029		0.346106
E7D6R2;T1SEU6;E7D6R3;V5IV92	8	8	70.9068	0.63073	1.1485	fraction 9	crude	Betaine--Homocysteine S-Methyltransferase	BHMT	18747.3	24338.7	20116.1	29368.1		21543	24742.1		1.1485		0.411056
A4US66;A7U5U2;F2Z5U0	5	5	46.0543	0.587576	1.04878	crude	fraction 9	Ubiquitin B	UBB	23367.8	26905.7	24018.7	23916.3		25136.8	23967.5		0.953485		0.341258
F1SHL9;Q29582	16	16	113.675	0.0327007	1.3118	crude	fraction 9	Pyruvate Kinase, Muscle	PKM	31820.8	29467	22602.8	24117.4		30643.9	23360.1		0.762309		0.272835
Q0PY11;B9W5V0;Q4QZ00;F1STM4;F1STN7;Q762C2;Q29237	10	10	77.4826	0.444333	1.10117	fraction 9	crude	Elongation factor 1-alpha	EEF1A	19121.1	23077.2	22126.6	24340.9		21099.2	23233.7		1.10117		0.394115
F1S9Q3;F1S9Q1;Q29578	19	16	147.409	0.201465	1.24932	crude	fraction 9	Heat shock 70 kDa protein 1B	HSPA1B	26626.2	29851.2	20207.2	24999.5		28238.7	22603.3		0.800438		0.286482
Q2A6Z6;F1SGG5	11	10	91.5362	0.0478633	2.13035	fraction 9	crude	Keratin 71	KRT71	7826.8	9997.28	16709.3	21262.3		8912.04	18985.8		2.13035		0.762467
B8XVN4;Q4U312	4	4	48.2777	0.0583054	1.89417	crude	fraction 9	Noggin	NOG	29470.2	38575.4	16410.8	19513		34022.8	17961.9		0.527936		0.188952
F1SVA2	9	9	56.7468	0.215697	1.14739	crude	fraction 9	Tubulointerstitial Nephritis Antigen Like 1	TINAGL1	20801	18197.5	16380.1	17608.9		19499.3	16994.5		0.871547		0.311932
F1S0K1;F1RXG4	15	10	133.226	0.00483347	3.78374	crude	fraction 9	Keratin 13	KRT13	64291	56418	14899.8	17002.3		60354.5	15951		0.264289		0.0945907
F1RR92	13	13	95.6957	0.249643	1.11221	crude	fraction 9	Slit Guidance Ligand 3	SLIT3	16617.7	18053.8	16397.8	14775.8		17335.8	15586.8		0.899111		0.321797
I3LTV1;F1SR94	4	4	32.7634	0.192019	1.79048	fraction 9	crude	Aldehyde dehydrogenase family 1 subfamily A3	ALDH1A3	5560.01	10668.9	14123	14934.4		8114.44	14528.7		1.79048		0.640823
I3LSR3	2	2	17.8804	0.351234	1.16552	crude	fraction 9	Thrombospondin type-1 domain-containing protein 4	THSD4	16853.4	14415.2	12044.3	14783.7		15634.3	13414		0.857986		0.307078
A2SY05;A9X4P2;F1SKM9;Q6J267	2	2	17.2538	0.0145876	1.7625	crude	fraction 9	Galectin 1	LGALS1	22392	23947.8	12349.2	13942.9		23169.9	13146		0.567376		0.203067
F1RJH8	8	8	63.0448	0.190836	1.30864	fraction 9	crude	Argininosuccinate Lyase	ASL	8678.84	11171.3	13808.3	12168.4		9925.07	12988.3		1.30864		0.46837
C0MHR2;F6PV15;K7GQL8;I3LGD4;Q29199	12	12	73.5855	0.00599186	1.31224	crude	fraction 9	Clathrin heavy chain	CLTC	16906.6	16585.8	12521.1	13002		16746.2	12761.5		0.762056		0.272745
F1RXF9;F1RXG0	11	9	84.7744	0.272079	1.80121	fraction 9	crude	Keratin 25	KRT25	7449.6	6674.32	8453.69	16986.5		7061.96	12720.1		1.80121		0.644665
F2Z5E2;Q19AZ5;A7YB36;Q9GMD6	6	6	36.5465	0.0813586	1.38406	crude	fraction 9	Serpin Family C Member 1	SERPINC1	18630.8	16404.3	11696.9	13616.4		17517.5	12656.6		0.722513		0.258592
F1S550	4	4	22.814	0.640692	1.15577	crude	fraction 9	Dihydropyrimidine dehydrogenase	DPYD	16370.9	11907.5	9144.88	15322.2		14139.2	12233.5		0.865221		0.309668
F1SPS4;Q9TTB7	8	8	52.7127	0.0276965	1.67773	crude	fraction 9	TIMP Metallopeptidase Inhibitor 3	TIMP3	21637.3	18961.1	11398.4	12800		20299.2	12099.2		0.596042		0.213327
I3LDH5;L7TEV7	8	8	62.5493	0.777036	1.09332	fraction 9	crude	Aldehyde Oxidase 1	AOX1	10422	10856.6	9239.67	14024.7		10639.3	11632.2		1.09332		0.391307
F1SEH4	11	11	70.0426	0.211422	1.21822	fraction 9	crude	HtrA Serine Peptidase 1	HTRA1	9840.28	8589.56	10283.5	12168.1		9214.92	11225.8		1.21822		0.436008
F1RN32;K7GQB9	9	9	78.5859	0.000967675	2.20412	fraction 9	crude	Growth Arrest Specific 6	GAS6	5200.59	4956.59	11134.1	11253.5		5078.59	11193.8		2.20412		0.788867
I3LKT1	2	2	13.4835	0.0626083	2.16805	crude	fraction 9	Lysyl Oxidase Like 1	LOXL1	22438.4	24710.8	8699.32	13047.9		23574.6	10873.6		0.461244		0.165082
Q2XQ99;Q2XQA0	12	12	81.1723	0.0781113	2.10689	fraction 9	crude	Amyloid Beta Precursor Protein	APP	4974.97	5311.05	8567.53	13104		5143.01	10835.8		2.10689		0.754069
Q5MBI0;Q5MG87;Q863H9	9	9	67.043	0.00128263	68.3512	fraction 9	crude	Fibronectin	FN1	133.056	179.207	10354.5	10989.1		156.131	10671.8		68.3512		24.4633
F1S902	3	3	20.5723	0.0328587	1.49582	crude	fraction 9	Cartilage Oligomeric Matrix Protein	COMP	14490.2	15918.1	10757.4	9571.48		15204.2	10164.4		0.668529		0.239271
F1SRC2	12	12	95.6487	0.00137856	4.34224	crude	fraction 9	Chondroadherin Like	CHADL	42650.5	44432.3	10534.7	9520.08		43541.4	10027.4		0.230296		0.0824244
F1SEC6	9	9	53.0295	0.0217049	1.8456	crude	fraction 9	Carboxypeptidase X, M14 Family Member 2	CPXM2	17498.9	17739.6	8669.27	10424		17619.3	9546.62		0.541828		0.193924
F1SBS4;A9LS54;D6QZK0;Q207D1;Q29289	4	4	33.2811	0.00917971	2.53295	fraction 9	crude	Complement C3	C3	3979.45	3382.24	8965.61	9681.17		3680.85	9323.39		2.53295		0.906559
F1RT83	4	4	27.1124	0.162933	1.11546	crude	fraction 9	Syntenin-1	SDCBP	10068.3	10451.3	8762.2	9633.4		10259.8	9197.8		0.89649		0.320859
F1RJH2	4	4	25.3809	0.573651	1.12818	fraction 9	crude	Short-chain-specific acyl-CoA dehydrogenase, mitochondrial	ACADS	9821.44	6382.56	9148.56	9132.43		8102	9140.49		1.12818		0.403782
A5GFN2;Q5U916;A5GFN1	4	4	24.2082	0.899657	1.18904	crude	fraction 9	Bone morphogenetic protein 7	BMP7	3501.52	17318.7	8117.11	9392.93		10410.1	8755.02		0.841012		0.301003
A7WLI1;Q007T3	2	2	29.1206	0.120328	1.27543	crude	fraction 9	CD81	CD81	9980.84	11092.1	8898.53	7623.67		10536.5	8261.1		0.784049		0.280616
D0G0C5;F1SLC4	8	8	53.3257	0.00926134	3.00337	fraction 9	crude	Annexin A4	ANXA4	2993.2	2488.04	7790.2	8672		2740.62	8231.1		3.00337		1.07492
F1S1E7	4	4	29.8986	0.641387	1.07923	fraction 9	crude	Dihydropyrimidinase	DPYS	8729.19	6465.21	7780	8618.23		7597.2	8199.12		1.07923		0.386263
F1S232	4	4	31.4521	0.226025	1.19374	crude	fraction 9	Aldehyde Dehydrogenase 9 Family Member A1	ALDH9A1	9611.13	9898.93	7320.93	9022.7		9755.03	8171.81		0.837703		0.299819
F1SHC1;B6A7R0;F2Z5T5;F1RK98;F2Z5S8;F1SHQ8;A7E1S4;A7E1S5;Q2HPK3;A7E1S6;I3LDR2;Q29220;Q2XVP3;A4K548	7	7	70.3146	0.0235613	1.7301	fraction 9	crude	Tubulin Alpha 1c	TUBA1C	4602.98	4832.52	7497.26	8827.06		4717.75	8162.16		1.7301		0.619212
B2D2K7;I3LB80;I3LCB1;I3LP17	10	10	70.5314	0.160879	1.41187	crude	fraction 9	Solute carrier family 3 member 2	SLC3A2	10311.3	12263.2	6920.72	9068.43		11287.3	7994.58		0.708282		0.253499
F1S6Q5;I3LQP5	6	6	51.305	0.123594	2.41587	fraction 9	crude	ADAMTS Like 5	ADAMTSL5	2117.79	4372.46	7387.08	8292.52		3245.12	7839.8		2.41587		0.864656
F1RRB7	3	3	19.6251	0.171273	1.13185	fraction 9	crude	Acetyl-CoA Acyltransferase 1	ACAA1	7070.7	6406.52	7880.3	7373.9		6738.61	7627.1		1.13185		0.405097
F1SD94;F1SEX3	4	4	24.0031	0.310621	1.46059	fraction 9	crude	Glutaryl-CoA dehydrogenase, mitochondrial	GCDH	3538.87	6690.91	7422.82	7518.72		5114.89	7470.77		1.46059		0.522755
F2Z5C1	8	8	62.5707	0.427131	1.16377	fraction 9	crude	Annexin A5	ANXA5	7311.33	5268.41	7102.78	7537.11		6289.87	7319.95		1.16377		0.41652
I3LH70	3	3	32.2793	0.0818741	2.79403	fraction 9	crude	Collagen Type XVIII Alpha 1 Chain	COL18A1	2240.14	2895.42	5241.35	9107.53		2567.78	7174.44		2.79403		1
I3LVS6;F1SGI3	17	17	124.61	0.00180477	10.3063	crude	fraction 9	Keratin 81	KRT81	69366.4	73379.9	7583.54	6266.87		71373.2	6925.2		0.0970281		0.034727
F1RVE7;K7GS94	6	6	40.2028	0.633802	1.02582	fraction 9	crude	Integrin beta 1	ITGB1	6926.11	6344.01	6925.58	6687.17		6635.06	6806.38		1.02582		0.367148
A5A8V6;Q9BDE9	6	3	44.1428	0.0310357	1.35076	crude	fraction 9	Heat shock 70kDa protein 1A	HSPA1A	8539.82	9295.75	6379.55	6824.59		8917.79	6602.07		0.740326		0.264967
K9LQ73;K9LRJ6;A0A060N3G3;A0A060N3V3;A0A060N4K5;A0A060N6K0;A0A0A7BZF9;A0A0A7BZG2;A0A0A7BZG8;A0A0A7BZH3;A0A0A7BZH5;A0A0A7BZH7;A0A0A7BZQ7;A0A0A7BZS1;A0A0A7BZT6;A0A0A7C046;A0A0A7C055;A0A0A7C064;A0A0A7C073;A0A0A7C0F9;A0A0A7C0G4;A0A0A7C0G6;A0A0F6N3M5;A0A0F6N3N0;A0A0F6N3N5;A0A0F6N3R3;A0A0F6N3R6;A0A0F6N3S3;A0A0F6N3S7;A0A0F6N4U1;A0A0N9E8N3;A0A0N9E8P0;A0A0N9E8Z8;A0A0N9E903;A0A0N9E934;A0A0N9E984;A0A0N9E9A5;…	2	2	17.7911	0.298265	1.41584	fraction 9	crude	MHC class I antigen	SLA-3	5338.2	3068.94	5959.79	5943.41		4203.57	5951.6		1.41584		0.506739
F1S3N2;K7GSL9	2	2	17.6826	0.349649	1.41114	fraction 9	crude	Arginase-1	ARG1	5251.66	2982.82	6548	5072		4117.24	5810		1.41114		0.505056
F1RPS8	7	7	49.8312	0.0160728	2.79417	fraction 9	crude	ATP synthase subunit alpha, mitochondrial	ATP5A1	1865.19	2128.63	4949.14	6210.27		1996.91	5579.7		2.79417		1.00005
F1S814;G0Z3A1;Q9TQR6	9	9	55.5683	0.0210017	1.50252	fraction 9	crude	Phosphoglucomutase 1	PGM1	3553.7	3822.98	5279	5804.63		3688.34	5541.81		1.50252		0.537762
M3VH45;F1S0V3;F1S0V2	7	7	47.7846	0.064822	1.12655	fraction 9	crude	Annexin A6	ANXA6	4697.25	4677.38	5113.12	5447.84		4687.32	5280.48		1.12655		0.403198
F1RIF3	5	5	31.7712	0.719266	1.0683	fraction 9	crude	Fumarylacetoacetate Hydrolase	FAH	5196.18	4596.78	4554.02	5907.78		4896.48	5230.9		1.0683		0.38235
J9JIL3	3	3	20.0355	0.0409834	1.57288	fraction 9	crude	Sodium/potassium-transporting ATPase subunit beta	ATP1B1	3545.39	3029.04	5445	4895.79		3287.21	5170.39		1.57288		0.562944
K7GM56	2	2	13.893	0.14954	1.24203	fraction 9	crude	Hemoglobin subunit alpha	HBA1	4391.41	3630.46	4895.42	5067.99		4010.93	4981.71		1.24203		0.444531
I3LEN7	4	4	26.3994	0.358664	1.65218	crude	fraction 9	Aldehyde Dehydrogenase 1 Family Member L1	ALDH1L1	7929.37	8275.1	2474.21	7333.7		8102.23	4903.95		0.605259		0.216626
F1S434;K7GRR9	6	6	42.6513	0.0132963	5.35781	fraction 9	crude	C-type lectin domain family 18 member A	CLEC18A	1078.63	727.032	4905.85	4768.53		902.83	4837.19		5.35781		1.91759
Q4U1U4;Q5MJE5;I3LG46;Q4U1U3	8	8	48.8262	0.00916336	2.19284	crude	fraction 9	Cathepsin D	CTSD	10931.8	10134.5	5118.53	4488.35		10533.2	4803.44		0.45603		0.163216
F1S021;Q59IP3;F1S022;Q8HYS4	3	3	22.3327	0.24311	1.41967	fraction 9	crude	Collagen Type V Alpha 1 Chain	COL5A1	2583.99	4085.08	4647.87	4820.02		3334.54	4733.94		1.41967		0.508109
F1RTN3;F1SV14;F1SB42	4	4	24.1022	0.0460923	1.5681	crude	fraction 9	Moesin	MSN	7584.22	6866.22	4205.46	5009.82		7225.22	4607.64		0.637716		0.228243
F2Z571;F2Z5K5;I3LBV1;Q9TSJ2	6	6	46.4749	0.46831	1.1543	fraction 9	crude	Tubulin Beta 4B Class IVb	TUBB4B	4354.77	3430.86	3997.92	4989.02		3892.82	4493.47		1.1543		0.41313
F1RRA6;F1RZQ6	2	2	11.4809	0.105176	1.55916	fraction 9	crude	Solute carrier family 25 member 31	SLC25A31	3250.33	2453.77	4778.24	4115.34		2852.05	4446.79		1.55916		0.558032
F1SU03	6	6	35.1853	0.0735072	1.37229	fraction 9	crude	Heparan Sulfate Proteoglycan 2 (Perlecan)	HSPG2	3228.28	3156.24	3991.57	4769.82		3192.26	4380.69		1.37229		0.49115
F1RUI1;K7GLL2;K7GND4;K7GP28;K7GMY3;K7GNR6;K7GQI9;K7GRM6	3	3	36.3535	0.290356	1.83824	crude	fraction 9	Hydroxysteroid 17-Beta Dehydrogenase 10	HSD17B10	7735.56	6647.98	2085.8	5738.85		7191.77	3912.32		0.544		0.194701
F1RS36	7	6	52.5857	0.617446	1.11236	fraction 9	crude	Heat Shock Protein Family A (Hsp70) Member 5	HSPA5	3823.48	3061.6	4350.69	3307.98		3442.54	3829.34		1.11236		0.39812
F1RQU2;Q29284;Q9GLE9	6	6	37.7849	0.735901	1.08111	fraction 9	crude	Heat Shock Protein 90 Alpha Family Class B Member 1	HSP90AB1	1855.96	5187.06	3503.12	4111.16		3521.51	3807.14		1.08111		0.386936
F1RL41	2	2	12.4393	0.466124	1.10739	fraction 9	crude	Beta-Ureidopropionase 1	UPB1	3433.76	2689.94	3425.72	3355.63		3061.85	3390.67		1.10739		0.396343
F6PWF7	16	15	142.057	0.00108661	20.057	crude	fraction 9	Keratin 33A	KRT33A	63185.1	64288.2	3490.43	2865.13		63736.7	3177.78		0.0498579		0.0178445
F1RKM1	4	4	23.9255	0.390518	1.30515	fraction 9	crude	Aldehyde Dehydrogenase 7 Family Member A1	ALDH7A1	2232.66	2375.1	2353.09	3660.73		2303.88	3006.91		1.30515		0.467122
K7GMR8;Q8WNW8	4	4	23.5071	0.417486	1.17479	fraction 9	crude	Serpin Family E Member 2	SERPINE2	2685.52	2035.07	2527.94	3017.74		2360.29	2772.84		1.17479		0.420464
F1RXQ9;K7GMR0	3	3	18.971	0.0850659	1.83423	fraction 9	crude	Ornithine carbamoyltransferase, mitochondrial	OTC	1253.57	1749.94	2492.72	3016.42		1501.76	2754.57		1.83423		0.656483
D0G784;F1RPH0;K7GKJ8;K7GRJ0;K7GNI9	3	3	18.2632	0.169341	1.34163	fraction 9	crude	Phosphoglycerate kinase 1	PGK1	2123.98	1862.08	2993.41	2354.41		1993.03	2673.91		1.34163		0.480179
F1RYM4	3	3	17.3684	0.0563004	1.90655	fraction 9	crude	Acyl-CoA Synthetase Short-Chain Family Member 3	ACSS3	1525.05	1146.59	2352.89	2740.72		1335.82	2546.81		1.90655		0.682367
F1SPK7	3	3	19.3904	0.0227969	4.81872	fraction 9	crude	Retinol Dehydrogenase 5	RDH5	528.004	446.416	1832.56	2862.9		487.21	2347.73		4.81872		1.72465
F1RGS0	2	2	19.006	0.764308	1.44968	fraction 9	crude	Thrombospondin 3	THBS3	1595.37	1521.35	1054.05	3464.2		1558.36	2259.13		1.44968		0.51885
I3LK59;Q29568	4	4	24.8241	0.168084	1.5805	crude	fraction 9	Enolase 1	ENO1	2992.41	3984.04	1849.13	2564.94		3488.23	2207.04		0.63271		0.226451
F1RJS3	2	2	12.2426	0.102686	1.26216	fraction 9	crude	Epoxide hydrolase 2	EPHX2	1654.84	1594.33	1891.3	2209.69		1624.59	2050.49		1.26216		0.451736
F2Z578;F2Z579;F2Z580;F2Z581;F2Z584;F2Z5L0;I3LAQ1;I3LE39;I3LEB6;I3LL41;F1RTQ5;F1RTQ6;F1SSL5;Q29574	2	2	13.9387	0.236504	1.67189	crude	fraction 9	Histone Cluster 1 H2B Family Member K	HIST1H2BK	2496.3	3644.11	1381.91	2290.82		3070.2	1836.36		0.598125		0.214073
F1SK00	3	3	18.599	0.273164	1.33015	fraction 9	crude	Isocitrate Dehydrogenase (NADP(+)) 2, Mitochondrial	IDH2	1037.45	1559.08	1754.77	1699.01		1298.27	1726.89		1.33015		0.47607
D3K5N3	4	4	26.0841	0.0103604	5.12215	crude	fraction 9	Midkine (Neurite Growth-Promoting Factor 2)	MDK	6557.27	9141.8	1537.3	1527.64		7849.53	1532.47		0.195231		0.0698742
F1SLX2;K7GQ48;K9J6H8;K7GMU4	2	2	11.5205	0.971455	1.87491	fraction 9	crude	Alpha-2-Macroglobulin	A2M	791.653	815.988	257.899	2756.28		803.82	1507.09		1.87491		0.671041
F1RRY2;I3LTH8;I3LUP6	4	4	31.3414	0.481557	1.41305	crude	fraction 9	Nucleophosmin	NPM1	1391.51	2721.6	1545.19	1365.62		2056.56	1455.4		0.70769		0.253287
F1RP22	2	2	13.0641	0.346343	1.45995	fraction 9	crude	Propionyl-CoA carboxylase alpha chain, mitochondrial	PCCA	1244.77	748.452	1735.24	1174.78		996.613	1455.01		1.45995		0.522526
F1S073	2	2	12.794	0.381468	1.34253	crude	fraction 9	Annexin A2	ANXA2	1965.35	1602.02	972.029	1685.16		1783.68	1328.6		0.744861		0.266591
F1SEC3;I3LVE1	2	2	12.124	0.0458856	1.21737	fraction 9	crude	Ketohexokinase	KHK	1104.7	1042.23	1349.26	1264.35		1073.46	1306.8		1.21737		0.435706
F1RI39;Q5MCI9	3	3	19.0972	0.244085	1.9222	fraction 9	crude	Actinin Alpha 4	ACTN4	365.673	900.244	1318.31	1115.03		632.958	1216.67		1.9222		0.687969
A8YQT9;F1RWI5;Q6QAS9	2	2	12.725	0.0246718	2.55651	crude	fraction 9	Ribosomal protein L7	RPL7	2652.54	2863.3	921.396	1236.17		2757.92	1078.78		0.391159		0.139998
F1SKE7	3	3	17.8991	0.0660086	1.41579	crude	fraction 9	Procollagen C-Endopeptidase Enhancer 2	PCOLCE2	1063.67	1118.42	700.135	841.119		1091.05	770.627		0.70632		0.252796
D2SW96;Q70PG4	2	2	11.9603	0.382819	1.40129	fraction 9	crude	Lactate Dehydrogenase A	LDHA	713.152	383.89	664.498	872.777		548.521	768.638		1.40129		0.501531
I3LEX0	2	2	12.0996	0.00415297	3.61372	crude	fraction 9	40S ribosomal protein S9	RPS9	1959.63	2219.79	609.957	546.587		2089.71	578.272		0.276724		0.0990411
I3LDK1;F1SGI8	3	3	20.1993	0.0495564	24.9628	crude	fraction 9	Keratin 82	KRT82	6372.11	20605	759.109	321.584		13488.6	540.346		0.0400596		0.0143376
F2Z5F5	2	2	11.7868	0.00316	2.80359	crude	fraction 9	40S ribosomal protein S8	RPS8	1401.18	1301.83	503.735	460.386		1351.5	482.06		0.356685		0.12766
F1SMV6;I3LRH2	2	2	12.0312	0.0121675	8.06292	crude	fraction 9	Nucleolin	NCL	3964.46	3041	351.975	516.874		3502.73	434.424		0.124025		0.0443892
F1RLC4	3	3	17.6249	0.00649837	10.6636	crude	fraction 9	Lysyl Oxidase	LOX	3048.31	3691.76	368.316	263.747		3370.04	316.032		0.0937769		0.0335633
F1RS80	1	1	12.5874	0.232943	1.66529	crude	fraction 9	Polypeptide N-acetylgalactosaminyltransferase	GALNT15	1.06576e+06	945718	413725	794160		1.00574e+06	603942		0.600496		0.214921
F1SUK7	1	1	12.2928	0.0114035	1.93723	crude	fraction 9	UDP-GlcNAc:BetaGal Beta-1,3-N-Acetylglucosaminyltransferase 6	B3GNT6	1.04413e+06	933781	488001	532998		988957	510500		0.5162		0.184751
F1S0B4	1	1	6.3993	0.381979	2.79645	fraction 9	crude	Pleckstrin homology domain-containing family O member 2	PLEKHO2	54.6271	22553.5	30349.3	32873		11304	31611.1		2.79645		1.00087
F1SC82;I3LR15	1	1	11.4862	0.11439	1.68594	crude	fraction 9	Myoferlin	MYOF	15162.4	21117	9755.25	11763.5		18139.7	10759.4		0.59314		0.212288
F1RUQ3	1	1	6.2988	0.00564814	1.46622	fraction 9	crude	Amelotin	AMTN	7453.34	7109.42	10853.7	10498.5		7281.38	10676.1		1.46622		0.524769
F1SM88	1	1	6.1663	0.422841	1.23094	crude	fraction 9	Rho GTPase Activating Protein 28	ARHGAP28	10539.3	7724.89	6435.13	8402.43		9132.11	7418.78		0.812384		0.290757
F1S707	1	1	5.861	0.669519	1.0506	fraction 9	crude	Tenascin N	TNN	5692.6	6283.85	6803.63	5778.79		5988.22	6291.21		1.0506		0.376015
F1ST54	1	1	5.7661	0.00961483	8.84239	fraction 9	crude	Aldehyde Dehydrogenase 1 Family Member B1	ALDH1B1	513.088	788.179	5552.02	5954.28		650.633	5753.15		8.84239		3.16475
F1RFY8	1	1	11.5092	0.025643	3.90226	crude	fraction 9	Chromosome 10 Open Reading Frame 107	C10orf107	17962.6	13206.8	3356.97	4630.56		15584.7	3993.76		0.256262		0.0917178
I3LHF2	1	1	6.0382	0.796721	2.82478	crude	fraction 9	Serine/threonine-protein kinase 10	STK10	158.294	21015.2	3496.16	3999.46		10586.7	3747.81		0.35401		0.126702
A7YB43;F1RII5;F1RII6;F1RII7	1	1	6.5533	0.00742126	1.23928	fraction 9	crude	Hemoglobin Subunit Beta	HBB	2956.83	2908.24	3573.81	3694.64		2932.54	3634.22		1.23928		0.443545
F1SG94	1	1	6.2821	0.826936	1.1406	fraction 9	crude	RAB15 Effector Protein	REP15	3148.03	2764.8	2316.48	4427.7		2956.42	3372.09		1.1406		0.408229
K7GRX1	1	1	5.8321	0.334178	1.2723	crude	fraction 9	Lymphocyte antigen 75	LY75	3670.37	3384.89	3325.91	2219.36		3527.63	2772.63		0.785977		0.281306
I3LGG2	1	1	5.9394	0.186685	1.21451	fraction 9	crude	Protein Tyrosine Phosphatase, Receptor Type N2	PTPRN2	2295.81	1880.16	2570.24	2501.52		2087.98	2535.88		1.21451		0.434681
F1SKL2	1	1	6.291	0.173736	1.78191	fraction 9	crude	Thiosulfate Sulfurtransferase	TST	910.25	1280.57	1538.82	2365.01		1095.41	1951.91		1.78191		0.637755
F1SIB9;I3LIL1	1	1	6.5509	0.258454	1.81552	fraction 9	crude	ADP Ribosylation Factor GTPase Activating Protein 2	ARFGAP2	1402.1	620.639	2074.06	1598.25		1011.37	1836.16		1.81552		0.649785
I3LSM8;Q6H319	1	1	5.9171	0.883508	1.04734	crude	fraction 9	Kallikrein 1	KLK1	1398.9	2070.36	1341.36	1971.11		1734.63	1656.23		0.954804		0.34173
I3LBP0	1	1	5.6917	0.671122	1.11435	fraction 9	crude	WD Repeat And FYVE Domain Containing 1	WDFY1	1101.63	1821.46	1459.06	1798.28		1461.54	1628.67		1.11435		0.398833
I3LQV9;I3LSE1	1	1	5.561	0.0036001	1.9723	fraction 9	crude	Zinc Finger Protein 467	ZNF467	827.193	762.232	1565.43	1569.4		794.713	1567.41		1.9723		0.7059
F1SL24;I3LPR3;K7GMI9;Q8MJ48	1	1	6.1422	0.0477413	1.4567	crude	fraction 9	CD9	CD9	2270.85	1970.22	1387.87	1523.56		2120.53	1455.72		0.686485		0.245697
I3L701	1	1	6.3779	0.135897	3.56854	fraction 9	crude	Fibrillin-2	FBN2	230.95	506.365	866.88	1764.25		368.657	1315.57		3.56854		1.2772
F1SKH1	1	1	5.6664	0.156385	1.38014	crude	fraction 9	Rho Guanine Nucleotide Exchange Factor 25	ARHGEF25	1475.66	1309.36	1145.1	872.833		1392.51	1008.97		0.724566		0.259327
F1RZ41;K7GMT3;K7GRH5	1	1	5.7257	0.0217517	6.43964	crude	fraction 9	BRCA1/BRCA2-Containing Complex Subunit 3	BRCC3	5117.25	6960.5	720.547	1154.98		6038.87	937.765		0.155288		0.0555786
F1SKQ7;I3L9P8	1	1	5.8529	0.325148	1.7507	crude	fraction 9	Golgin A1	GOLGA1	1946.59	951.361	965.214	690.09		1448.97	827.652		0.571199		0.204436
F1RFW5;I3L5L9	1	1	6.0283	0.572955	1.19493	fraction 9	crude	RAB13, Member RAS Oncogene Family	RAB13	439.056	902.512	780.327	822.748		670.784	801.537		1.19493		0.427672
I3LE28	1	1	5.8934	0.0196933	2.66467	crude	fraction 9	TAR DNA Binding Protein	TARDBP	2173.82	1945.9	872.357	673.7		2059.86	773.029		0.375281		0.134316
K7GQY9	1	1	6.2982	0.560325	1.12569	fraction 9	crude	Cofilin-1	CFL1	800.399	548.469	722.762	795.648		674.434	759.205		1.12569		0.402893
I3LPT0	1	1	5.7218	0.00419613	3.37682	fraction 9	crude	Transcription Factor Dp-2	TFDP2	214.121	183.921	657.003	687.112		199.021	672.057		3.37682		1.20859
I3L5T7	1	1	5.7734	6.15329e-05	Infinity	fraction 9	crude	Sentrin-specific protease 6	SENP6	1	1	671.93	600.654		1	636.292		636.292		227.733
I3LBG0	1	1	5.92	0.354973	1.74567	crude	fraction 9	Protein Phosphatase 4 Regulatory Subunit 2	PPP4R2	636.152	1394.34	513.529	649.628		1015.25	581.579		0.572845		0.205025
I3L6F1;I3LFL4;Q0QEV2	1	1	6.137	0.00996367	2.19543	crude	fraction 9	60S ribosomal protein L18 OS=Sus scrofa GN=RPL18 PE=1 SV=1	RPL18	1290.39	1256.11	625.236	534.675		1273.25	579.955		0.455493		0.163024
F1SJB5	1	1	5.6181	0.157579	2.25311	fraction 9	crude	Annexin A1	ANXA1	330.418	149.534	507.439	573.943		239.976	540.691		2.25311		0.806401
I3LB66;K7GNP5	1	1	6.1141	0.0817075	2.73032	crude	fraction 9	Secreted Frizzled Related Protein 1	SFRP1	1843.22	1030.37	548.101	504.372		1436.8	526.237		0.366257		0.131086
D0G0B3	1	1	5.7217	0.63544	1.13056	crude	fraction 9	Acetyl-Coenzyme A acyltransferase 2	ACAA2	642.623	542.855	122.221	926.358		592.739	524.29		0.88452		0.316575
I3LUA0	1	1	6.1092	0.0266492	2.23342	crude	fraction 9	Lipase G, Endothelial Type	LIPG	1014.02	779.603	408.083	394.998		896.81	401.54		0.447743		0.16025
F1SHC0	1	1	6.4169	0.326377	4.98697	fraction 9	crude	Peripherin	PRPH	160.767	0	271.787	529.952		80.3834	400.87		4.98697		1.78487
F1SC45;K7GKC9;K7GQ29;K7GQ36	1	1	11.3326	0.105075	20.7734	crude	fraction 9	Ectonucleoside triphosphate diphosphohydrolase 1	ENTPD1	6255.28	6874.52	42.819	589.231		6564.9	316.025		0.0481386		0.0172291
I3LLD2	1	1	5.6472	0.284281	1.73442	crude	fraction 9	Olfactomedin 1	OLFM1	365.919	722.086	322.929	304.374		544.003	313.652		0.576563		0.206355
F1RY92;I3LAE9	1	1	6.3309	0.00335006	4.5282	crude	fraction 9	Serine And Arginine Rich Splicing Factor 3	SRSF3	1240.77	1467.08	306.505	291.493		1353.93	298.999		0.220839		0.0790395
I3L9K7	1	1	6.2831	0.0413419	6.23992	fraction 9	crude	Tenascin XB	TNXB	44.4464	45.0454	180.333	378.089		44.7459	279.211		6.23992		2.23331
I3LPA7	1	1	5.8038	0.752067	1.05689	crude	fraction 9	EGF-like repeat and discoidin I-like domain-containing protein 3	EDIL3	322.118	249.871	281.013	260.189		285.994	270.601		0.946176		0.338643
