# Supplementary material for: Directional Exosome Proteomes Reflect Polarity-Specific Functions in Retinal Pigmented Epithelium Monolayers
Source: Sci Rep. 2017 Jul 7;7:4901. doi: 10.1038/s41598-017-05102-9 (PMC5501811; doi:10.1038/s41598-017-05102-9)
Supplement: Supplementary file 9 — Supplementary Dataset 11 [file 41598_2017_5102_MOESM9_ESM.xlsx]

## Sheet: Differentiated pig RPE lysate 
Proteins identified in pig RPE cultured cells with two or more peptides
Markers of differentiated RPE cells are highlighted in yellow
	Unique
Accession	Peptides	Confidence score	Description
JAA53670.1;AAA20915.1;AEU04751.1;AEU04752.1;AEU04753.1;XP_005658737.1;XP_005663885.1	64	730.955	N-myosin-9 [Sus scrofa]
XP_005664829.1;XP_003127417.4	50	493.105	myosin-14-like [Sus scrofa]
NP_001139599.1;CAR65329.1	46	460.713	clathrin heavy chain 1 [Sus scrofa]
XP_005666170.1;JAA53752.1;XP_003125744.3	43	366.336	IQ motif containing GTPase activating protein 1 [Sus scrofa]
XP_003355931.2;AAW02818.1;AAW02819.1;XP_003127168.2;XP_003355932.1	41	773.839	alpha-actinin-4 isoformX2 [Sus scrofa]
XP_003358996.1;ACH70136.1;NP_001185852.1;XP_005656283.1;XP_005656284.1	33	351.976	chloride intracellular channel protein 6 [Sus scrofa]
XP_003483154.2;AAB25249.1;XP_005654036.1	32	363.459	myosin-10, partial [Sus scrofa]
BAJ11757.1;NP_001182041.1	32	284.311	glucose regulated protein 58 [Sus scrofa]
P02543.2;AAR24396.1;ABA39527.1;BAA25136.1;XP_001928806.2;XP_005668163.1;XP_005668164.1;XP_005670835.1;XP_005670836.1;XP_005670837.1;XP_005670838.1;XP_005670839.1;XP_005670840.1	31	434.79	Vimentin
NP_001230113.1;XP_001928917.1;XP_005657449.1	30	307.784	hexokinase 1 [Sus scrofa]
XP_005661691.1;XP_003123970.2;XP_003354318.1;XP_005661690.1;XP_005661692.1	30	311.478	long-chain-fatty-acid--CoA ligase 6 isoform X4 [Sus scrofa]
XP_003354050.1	29	250.68	elongation factor 2 [Sus scrofa]
1303334A;AAA31142.1;NP_999445.1;P03974.5;XP_003353613.3;XP_005654565.1;XP_005654566.1;XP_005660239.1	29	291.001	valosin precursor
ABD77251.1;XP_001929445.2	28	322.662	mitochondrial ATP synthase, H+ transporting F1 complex beta subunit, partial [Sus scrofa]
JAA53572.1;XP_003133978.3;XP_005657677.1	28	224.901	nicotinamide nucleotide transhydrogenase [Sus scrofa]
NP_001229990.1;XP_005656410.1	27	529.756	alpha-actinin-1 [Sus scrofa]
XP_001927830.3;AAA31006.2;CAC35386.1;P34935.2	27	353.949	78 kDa glucose-regulated protein [Sus scrofa]
XP_005654810.1;NP_001231859.1;XP_005654811.1;XP_005654812.1	26	199.91	heterogeneous nuclear ribonucleoprotein M isoform X1 [Sus scrofa]
CAA53948.1;CAA62352.1;CAA70347.1;NP_999268.1;Q29092.3	25	249.336	Ppk 98; a protein kinase [Sus scrofa]
AAA30987.1;6ACN;NP_999119.1;P16276.1	25	277.582	heart aconitase precursor [Sus scrofa]
XP_005658040.1;XP_003130410.4;XP_005667866.1	25	188.015	ATP-dependent RNA helicase A [Sus scrofa]
AAA03733.1;AAB84118.1;ACD02424.1;NP_999127.1;Q29554.1	25	214.114	gastrin-binding protein [Sus scrofa]
NP_001093402.1;AAR10979.1;AAR11080.1;AAR11081.1;AAR88362.1;AAR89550.1;AAT77773.1;AHV90998.1;AHV90999.1;BAI48037.1;CBG13524.1;CBN64620.1;CBV27038.1;NP_998947.1;Q6RI85.3;Q7SIB7.3;XP_005657900.1	25	276.645	phosphoglycerate kinase 1 [Sus scrofa]
NP_001230836.1;XP_005667499.1;XP_005667500.1	24	402.954	heat shock 70kDa protein 8 [Sus scrofa]
XP_003358947.1	24	189.247	T-complex protein 1 subunit theta isoform 1 [Sus scrofa]
XP_005673207.1;XP_003134701.1;XP_005673200.1;XP_005673201.1;XP_005673202.1;XP_005673203.1;XP_005673204.1;XP_005673205.1;XP_005673206.1	24	257.688	non-muscle caldesmon isoform X9 [Sus scrofa]
ACD02421.1;NP_001172071.1;P80021.2	24	252.22	cardiac muscle ATP synthase H+ transporting mitochondrial F1 complex alpha subunit 1 [Sus scrofa]
XP_003126898.3	23	245.267	vesicle amine transport protein 1 homolog (T. californica)-like [Sus scrofa]
NP_999069.1;AAB49757.1;P79403.1;XP_005660829.1;XP_005660830.1;XP_005660831.1	23	200.834	neutral alpha-glucosidase AB precursor [Sus scrofa]
XP_005661752.1;JAA53751.1	23	230.852	stress-70 protein, mitochondrial [Sus scrofa]
AET99218.1	22	241.371	prolyl 4-hydroxylase beta polypeptide [Sus scrofa]
JAA74083.1;XP_003134193.2;XP_005672670.1	22	206.776	annexin A6 tv1 [Sus scrofa]
P09571.2;AAA31059.1;AAA31102.1;AAL40161.1;AAP70487.1;ABJ98718.1;BAD08651.1;BAD08658.1;CAA30943.1;CAQ34904.1;NP_001231582.1;NP_999527.1;P14632.3;XP_003483289.1;XP_005669896.1	22	178.269	Serotransferrin; Short=Transferrin; AltName: Beta-1 metal-binding globulin; AltName: Siderophilin
XP_005661711.1;XP_005666929.1	22	153.17	heat shock 70 kDa protein 4 [Sus scrofa]
CBF95661.1;AAP57516.1;CBF60135.1;CBF60910.1;CBF62016.1;CBF64197.1;CBF68411.1;CBU85379.1;CBU85988.1;CBU86892.1;CBU89073.1;CBU93285.1;CBV09181.1;NP_999514.1;XP_005654709.1;XP_005654710.1	21	191.511	Pyruvate carboxylase [Sus scrofa]
P00339.3;770227B;AAA50436.1;AAF22363.1;ACZ15984.1;ADD84691.1;CAD89668.1;CAD89669.1;NP_001165834.1;NP_001182704.1;Q9TSX5.3;XP_005661147.1	21	276.946	L-lactate dehydrogenase A chain; Short=LDH-A; AltName: LDH muscle subunit
NP_001231560.1	21	214.376	cytoskeleton-associated protein 4 [Sus scrofa]
BAM28740.1;1208258A;1210234A;AAA31002.1;AAA31003.1;AAA31004.1;AAC17113.1;ADB19852.1;ADB19854.1;CAA27576.1;CAC51421.1;CBG22231.1;CBV35392.1;D2WKD8.1;NP_001165012.1;NP_999414.1;NP_999456.1;P05024.1;P19156.3;XP_001929014.1;XP_005663263.1;XP_005663264.1	20	279.793	Sodium/potassium-transporting ATPase subunit alpha-1 [Sus scrofa]
XP_003131436.1	20	210.138	alpha-N-acetylglucosaminidase [Sus scrofa]
XP_005652645.1;ABA02206.1;ABD92704.1;ABE27954.1;BAI48105.1;NP_001032228.1;Q29371.4	20	262.419	triosephosphate isomerase isoform X1 [Sus scrofa]
NP_999471.1;2018258A;2018258B;CAA55037.1	20	143.464	peroxisomal multifunctional enzyme type 2 [Sus scrofa]
P19620.4;AAU85387.1;NP_001005726.1;XP_005659594.1	20	196.398	Annexin A2; AltName: Annexin IIanticoagulant protein IV; Short=PAP-IV; AltName: Protein I; AltName: p36
O02705.3;AAC48718.1;NP_999138.1	19	364.909	Heat shock protein HSP 90-alpha
NP_001116644.1;ACA02827.1;XP_003362130.1;XP_005660001.1;XP_005660002.1;XP_005660003.1;XP_005660004.1	19	209.768	glycogen phosphorylase, liver form [Sus scrofa]
XP_005652571.1;NP_001153087.1;XP_001927253.2;XP_001927280.1;XP_003126223.2;XP_003355441.2;XP_003355443.2;XP_003481632.1;XP_005652569.1;XP_005652572.1;XP_005652606.1;XP_005652607.1;XP_005652608.1	19	200.66	keratin, type II cytoskeletal 8 isoform X1 [Sus scrofa]
Q2XQV4.1;ABB70228.1;ACD02422.1;NP_001038076.1;XP_005657378.1;XP_005659628.1	19	210.563	Aldehyde dehydrogenase, mitochondrial; AltName: ALDH class 2; AltName: ALDH-E2; Flags: Precursor
NP_999498.1;CAC04096.1;Q9GMB0.1	19	163.492	dolichyl-diphosphooligosaccharide--protein glycosyltransferase subunit 1 precursor [Sus scrofa]
XP_003123930.2;XP_005661663.1	19	153.157	lamin-B1 isoform X1 [Sus scrofa]
XP_005670088.1;AEI98874.1;CAG34103.1;NP_001233182.1;XP_005670084.1;XP_005670085.1;XP_005670086.1;XP_005670087.1;XP_005670089.1	19	141.139	eukaryotic translation initiation factor 4 gamma 1 isoform X5 [Sus scrofa]
ABW97521.1;NP_001106151.1	19	217.455	transketolase [Sus scrofa]
XP_005657843.1;AAF36511.1	19	169.554	ubiquitin-like modifier activating enzyme 1 [Sus scrofa]
AAA53531.1;CBF96123.1;CBN65917.1;CBN71750.1;CBV09643.1;NP_999092.1;P00503.3	19	166.696	cytosolic aspartate aminotransferase [Sus scrofa]
AAL85414.1;Q29387.2;XP_005660855.1	19	186.284	eukaryotic elongation factor 1 gamma-like protein, partial [Sus scrofa]
XP_005671130.1;AAL50327.1;NP_999099.1;P26234.4;XP_005671131.1	19	143.712	vinculin isoform X1 [Sus scrofa]
NP_001167604.1;ADD52600.1;P28491.3	19	199.765	calreticulin precursor [Sus scrofa]
NP_001157479.1;AAA31089.1;AAB19459.1;AAB19460.1;P33198.1	18	219.349	isocitrate dehydrogenase [NADP], mitochondrial [Sus scrofa]
NP_001254763.1	18	143.381	protein disulfide isomerase family A, member 4 precursor [Sus scrofa]
XP_003355644.1;XP_001925819.3	18	131.244	ubiquitin carboxyl-terminal hydrolase 5 isoform 2 [Sus scrofa]
NP_001231109.1;AAA79024.1;Q29068.1	18	146.85	T-complex protein 1 subunit gamma [Sus scrofa]
NP_001230406.1;AAQ85119.1;XP_005670081.1	18	144.356	proteasome (prosome, macropain) 26S subunit, non-ATPase, 2 [Sus scrofa]
XP_005669732.1	18	117.226	filamin-B-like [Sus scrofa]
XP_003356708.1	18	170.895	Retinaldehyde-binding protein 1 [Sus scrofa]; CRALBP
XP_005666120.1;AAG16226.1;NP_001231362.1	17	318.974	heat shock 90kD protein 1, beta isoform X1 [Sus scrofa]
NP_999495.1;AAA31048.1;CAA30295.1;CAA37755.1;CAA82246.1;P08059.3	17	291.316	glucose-6-phosphate isomerase [Sus scrofa]
XP_005665032.1;XP_005665031.1	17	232.408	alpha-enolase isoform X2 [Sus scrofa]
AET99216.1;NP_001241645.1	17	179.995	mitochondrial heat shock 60 kDa protein 1 [Sus scrofa]
XP_005657233.1	17	180.937	6-phosphofructokinase, liver type [Sus scrofa]
P20305.1;AAA31042.1;CAA32077.1	17	173.008	Gelsolin; AltName: Actin-depolymerizing factor
XP_003481817.1;XP_003126410.1	17	142.477	cullin-associated NEDD8-dissociated protein 1 [Sus scrofa]
NP_001231430.1	17	132.751	glutamate dehydrogenase 1, mitochondrial [Sus scrofa]
JAA53773.1	17	156.343	WD repeat-containing protein 1 [Sus scrofa]
XP_003357777.1	17	140.441	cytoplasmic aconitate hydratase [Sus scrofa]
XP_005654000.1;AAS55909.1;XP_003131575.2;XP_005653999.1	17	148.27	puromycin-sensitive aminopeptidase isoform X3 [Sus scrofa]
NP_001230139.1;XP_005654988.1;XP_005654989.1;XP_005654990.1;XP_005654991.1	17	165.912	calnexin precursor [Sus scrofa]
XP_003124036.3;AAS55930.1;XP_003125023.3;XP_005661757.1;XP_005661758.1;XP_005661759.1;XP_005662473.1;XP_005662478.1;XP_005674257.1	17	121.763	catenin alpha-1 isoformX1 [Sus scrofa]
AID16308.1;NP_001284561.1;XP_003135419.1;XP_003360488.1	17	135.093	mitochondrial apoptosis-inducing factor 1 transcript variant 1 [Sus scrofa]
P26042.3;AAB02864.1;NP_001009578.1	16	299.836	Moesin; AltName: Membrane-organizing extension spike protein
XP_005654924.1;XP_003123290.2;XP_005654922.1;XP_005654923.1	16	170.921	interleukin enhancer-binding factor 3 isoform X4 [Sus scrofa]
XP_001928732.1;XP_001928742.1	16	123.192	coatomer subunit alpha isoform 1 [Sus scrofa]
NP_001137196.1;ACJ74160.1	16	177.834	Na(+)/H(+) exchange regulatory cofactor NHE-RF1 [Sus scrofa]
XP_005653300.1;XP_003126924.4;XP_003361352.1	16	139.291	alanine--tRNA ligase, cytoplasmic isoform X2 [Sus scrofa]
XP_003124563.2	16	166.487	elongation factor Tu, mitochondrial [Sus scrofa]
NP_001077401.1;ABM46997.1;ABO70668.1;ACG69791.1;ACG69792.1;BAB13690.1;CAM33158.1	16	123.202	integrin alpha-V precursor [Sus scrofa]
AAF78963.1;NP_999125.1;Q9MZ16.3;XP_005653005.1;XP_005653006.1;XP_005653007.1;XP_005653008.1	16	149.176	voltage-dependent anion channel 1 [Sus scrofa]
NP_001254774.1;XP_005668081.1	16	171.916	heterogeneous nuclear ribonucleoprotein K [Sus scrofa]
NP_001026959.1;AAQ07458.1;ACY07984.1;XP_005669939.1	16	173.053	retinol-binding protein 1 [Sus scrofa]; RBP1
XP_003482986.2;AEH41596.1	16	155.875	fatty acid synthase-like, partial [Sus scrofa]
P00346.2;AAA31071.1;ABD77301.1;NP_001231082.1;XP_005658532.1;XP_005662012.1	16	142.097	Malate dehydrogenase, mitochondrial; Flags: Precursor
NP_001245232.1	16	119.841	kinectin 1 (kinesin receptor) [Sus scrofa]
XP_005672173.1;XP_003133651.1;XP_003359671.1	15	134.34	NADH-ubiquinone oxidoreductase 75 kDa subunit, mitochondrial isoform X3 [Sus scrofa]
XP_005669547.1;XP_003361212.1;XP_005658457.1;XP_005669546.1;XP_005669548.1;XP_005669549.1;XP_005669550.1;XP_005669551.1	15	145.157	microtubule-associated protein futsch-like isoform X2 [Sus scrofa]
NP_001265708.1	15	117.622	chaperonin containing TCP1, subunit 5 (epsilon) [Sus scrofa]
XP_005655553.1;XP_003126098.2	15	118.132	probable ATP-dependent RNA helicase DDX17 isoform X2 [Sus scrofa]
XP_003354597.1	15	133.185	major vault protein isoform 1 [Sus scrofa]
XP_003481218.1	15	143.659	mitochondrial inner membrane protein, partial [Sus scrofa]
NP_001004042.1;CAA44213.1;Q29048.2	15	123.344	V-type proton ATPase catalytic subunit A [Sus scrofa]
XP_005669941.1	15	119.134	coatomer subunit beta' [Sus scrofa]
XP_003129266.2	15	175.045	annexin A5 [Sus scrofa]
XP_003482212.1;XP_003128383.3	15	106.491	glutamate--cysteine ligase catalytic subunit isoform 2 [Sus scrofa]
XP_005658921.1;XP_005659850.1	15	141.529	aldehyde dehydrogenase family 1 member A3, partial [Sus scrofa]
XP_005669733.1;AAS55929.1	15	109.366	filamin-B [Sus scrofa]
XP_005653850.1	15	127.307	heterogeneous nuclear ribonucleoprotein U [Sus scrofa]
XP_003127979.1	15	147.903	retinoid isomerohydrolase [Sus scrofa] - RPE65
NP_001163991.1;BAI47602.1	15	131.579	T-complex protein 1 subunit beta [Sus scrofa]
NP_999131.1;AAF04612.1	15	113.183	long-chain 3-ketoacyl-CoA thiolase [Sus scrofa]
XP_001928377.1	15	98.7383	eukaryotic translation initiation factor 3 subunit A [Sus scrofa]
XP_005657006.1	15	120.599	synaptic vesicle membrane protein VAT-1 homolog [Sus scrofa]
JAA53545.1;JAA53754.1;XP_003133157.2;XP_003134939.4;XP_003483567.1	15	103.594	2-oxoglutarate dehydrogenase, mitochondrial isoform 1 precursor [Sus scrofa]
XP_003129163.2;XP_005666819.1;XP_005666820.1;XP_005666821.1	15	109.243	general vesicular transport factor p115 isoform X1 [Sus scrofa]
XP_005659178.1	14	278.453	Ezrin [Sus scrofa]
XP_005664827.1	14	172.915	myosin-14 [Sus scrofa]
XP_003360570.1;XP_003360571.1	14	152.953	rab GDP dissociation inhibitor alpha isoform 1 [Sus scrofa]
XP_005663007.1;XP_001927782.1;XP_003135232.1;XP_003360416.1	14	128.786	polyadenylate-binding protein 1 isoform X2 [Sus scrofa]
NP_001038066.1;ABG48767.1;Q0Z8U2.1	14	125.902	40S ribosomal protein S3 [Sus scrofa]
XP_003123007.3	14	103.027	pleckstrin homology domain-containing family A member 7 [Sus scrofa]
XP_001925115.3	14	125.525	inorganic pyrophosphatase [Sus scrofa]
BAA19200.1;NP_999520.1;P79381.1;XP_005653835.1;XP_005653836.1;XP_005653837.1;XP_005653838.1;XP_005653839.1;XP_005653840.1	14	145.233	epoxide hydrolase [Sus scrofa]
XP_003127605.1	14	150.795	6-phosphogluconate dehydrogenase, decarboxylating [Sus scrofa]
NP_001231271.1	14	118.988	omega-amidase NIT2 [Sus scrofa]
CAD20603.1;BAD99576.1;BAI47597.1;NP_001011727.1;Q710C4.3	14	127.426	S-adenosylhomocysteine hydrolase [Sus scrofa]
XP_005659544.1;XP_003121503.3	14	110.869	asparagine--tRNA ligase, cytoplasmic isoform X2 [Sus scrofa]
XP_003354851.2	14	93.6349	exportin-1 [Sus scrofa]
JAA53707.1;XP_003129970.1;XP_005667473.1;XP_005667474.1;XP_005667475.1;XP_005667476.1;XP_005667477.1	14	95.4468	hypoxia up-regulated protein 1 precursor [Sus scrofa]
NP_001230504.1;Q29594.1;XP_005658954.1	14	160.526	creatine kinase, brain [Sus scrofa]
NP_001230356.1	14	120.042	T-complex protein 1 subunit alpha [Sus scrofa]
XP_005653574.1;ACB45497.1;CAA72379.1;NP_001116456.1;P79385.2;XP_005653575.1	14	155.162	lactadherin isoform X1 [Sus scrofa]
XP_001926664.3;XP_003130289.1;XP_003361114.1;XP_005669577.1;XP_005669578.1;XP_005669579.1	14	120.143	cytochrome b-c1 complex subunit 1, mitochondrial isoform X1 [Sus scrofa]
XP_003131621.3	14	124.349	acyl-CoA synthetase family member 2, mitochondrial [Sus scrofa]
XP_003122699.1	14	94.8119	DNA damage-binding protein 1 isoform 1 [Sus scrofa]
NP_001001643.1;AAR24382.1;AAS76550.1;Q6Q7J2.1	13	182.038	rab GDP dissociation inhibitor beta [Sus scrofa]
XP_005657045.1	13	95.2767	unconventional myosin-Id [Sus scrofa]
XP_001925937.3;XP_003361314.3	13	105.359	26S proteasome non-ATPase regulatory subunit 1 [Sus scrofa]
XP_005663205.1;Q29228.1	13	139.222	4-trimethylaminobutyraldehyde dehydrogenase [Sus scrofa]
NP_001231061.1;AAF19166.1	13	172.383	serpin H1 precursor [Sus scrofa]
NP_001230992.1	13	100.921	ribosomal protein L3 [Sus scrofa]
AET99219.1;XP_001927831.1;XP_001927836.1;XP_003124114.3;XP_003128882.3;XP_005655081.1;XP_005655082.1;XP_005658326.1;XP_005666576.1;XP_005670505.1	13	120.133	dihydropyrimidinase-like 2 [Sus scrofa]
XP_003125231.3	13	84.3837	leucine-rich PPR motif-containing protein, mitochondrial [Sus scrofa]
XP_003124992.1;JAA53701.1	13	100.418	All-trans-retinol 13,14-reductase [Sus scrofa]; Retinol Saturase; RETSAT
AAC48610.1;AAA31072.1;NP_999039.1;P11708.4;XP_003484293.1;XP_005658591.1;XP_005662575.1	13	126.738	cytosolic malate dehydrogenase [Sus scrofa]
AFV46006.1;1503232A;AAG38247.1;AAP22037.1;AFV46005.1;AFV46007.1;AFV46008.1;AFV46009.1;CAZ64804.1;NP_999518.1;P62936.2;XP_003480558.1	13	106.809	cyclophilin A [Sus scrofa]
XP_005673337.1;XP_003134854.3	13	94.935	glycine--tRNA ligase isoform X2 [Sus scrofa]
CAA61864.1;AAQ85117.1;CAA61863.1;NP_999148.1;P62197.1;XP_005668738.1	13	96.669	put. 26S protease subunit [Sus scrofa]
XP_003126302.1;NP_001230795.1;XP_003355527.1;XP_003355528.1;XP_003355529.1;XP_005663962.1;XP_005663963.1;XP_005663964.1;XP_005663965.1;XP_005663966.1;XP_005663967.1;XP_005663968.1	13	166.07	11-cis retinol dehydrogenase [Sus scrofa]
XP_003124275.1	13	103.186	26S proteasome non-ATPase regulatory subunit 13 isoform X1 [Sus scrofa]
XP_005672193.1;XP_005672192.1;XP_005672194.1	12	145.932	isocitrate dehydrogenase [NADP] cytoplasmic-like isoform X2 [Sus scrofa]
XP_005673618.1;AEE02033.1;NP_001233132.1;XP_003360576.1;XP_005673619.1	12	93.6981	ATP-dependent RNA helicase DDX3X isoform X1 [Sus scrofa]
NP_001001864.1;AAT06259.1;Q6PLK3.3	12	99.6797	amine oxidase [flavin-containing] B [Sus scrofa]
XP_005657046.1;NP_001230857.1	12	133.393	aldolase C, fructose-bisphosphate isoform X1 [Sus scrofa]
XP_005662075.1;Q29236.1;XP_005662074.1;XP_005662076.1;XP_005662077.1;XP_005662082.1	12	116.123	T-complex protein 1 subunit zeta-like isoform X1 [Sus scrofa]
XP_005667029.1;XP_003482524.1;XP_003482525.1;XP_003482526.1;XP_005667026.1;XP_005667027.1;XP_005667028.1;XP_005667030.1;XP_005667031.1;XP_005667032.1;XP_005667033.1;XP_005667034.1;XP_005667035.1;XP_005667036.1;XP_005667037.1;XP_005667038.1;XP_005667039.1	12	125.207	PDZ and LIM domain protein 5 isoform X8 [Sus scrofa]
XP_005659874.1;NP_001230636.1;XP_003361460.2	12	112.352	cytosolic non-specific dipeptidase isoform X1 [Sus scrofa]
NP_001231864.1;Q29593.1	12	108.657	transaldolase [Sus scrofa]
XP_003133314.1	12	93.1025	aspartate--tRNA ligase, cytoplasmic isoform 1 [Sus scrofa]
ABY86570.1;NP_001116558.1	12	131.112	CD147 [Sus scrofa]
NP_001116634.1;A5GFY8.1;CAN13228.1;CAN13230.1;XP_001926798.3	12	85.4238	D-3-phosphoglycerate dehydrogenase [Sus scrofa]
XP_005666676.1;XP_003128992.2;XP_003356951.1;XP_003482420.1;XP_005666675.1	12	87.8681	LIM and calponin homology domains-containing protein 1 isoform X5 [Sus scrofa]
XP_003354989.1;XP_003131991.2;XP_005655336.1;XP_005669275.1	12	86.3235	very long-chain specific acyl-CoA dehydrogenase, mitochondrial-like isoformX2 [Sus scrofa]
XP_005656841.1;AAU85385.1	12	86.9107	bifunctional glutamate/proline--tRNA ligase [Sus scrofa]
JAA74221.1;AAP69607.1	12	90.7881	nicotinate phosphoribosyltransferase domain containing 1 [Sus scrofa]
XP_003129789.1;JAA53784.1	12	124.092	dipeptidyl peptidase 1 [Sus scrofa]
XP_003124328.1;AAA17872.1;AAS55927.1;ABF19863.1;ABI29185.1;CAC85408.1;Q6QAQ1.2;XP_003125076.4;XP_003357976.1	11	311.295	actin, cytoplasmic 1 [Sus scrofa]
CAX36487.1;ABG65696.1;BAC99053.1;CAJ03391.1;CAX36486.1;NP_001090887.1;XP_003129826.1;XP_003482639.1;XP_005654458.1;XP_005654459.1;XP_005656114.1	11	194.383	eukaryotic translation elongation factor 1 alpha 1 [Sus scrofa]
XP_003125227.1;AEA40646.1	11	126.282	protein phosphatase 1B [Sus scrofa]
JAA53676.1;XP_005656882.1	11	118.74	6-phosphofructokinase type C isoform 1 [Sus scrofa]
XP_003483583.1	11	161.031	phosphoglycerate mutase 1 [Sus scrofa]
JAA74081.1;XP_005662797.1;XP_005662799.1	11	105.998	DEAD (Asp-Glu-Ala-Asp) box helicase 1 [Sus scrofa]
P56941.1;AAD47090.1;NP_999487.1	11	90.5691	Niemann-Pick C1 protein; Flags: Precursor
XP_005669387.1	11	96.046	programmed cell death 6-interacting protein [Sus scrofa]
NP_999466.2;AAB35607.1;BAA25301.1;O62839.4	11	117.091	catalase [Sus scrofa]
Q0QF01.2;ABA64456.1;ABD77326.1;ABI29191.1;XP_005659088.1	11	120.434	Succinate dehydrogenase [ubiquinone] flavoprotein subunit, mitochondrial; AltName: Flavoprotein subunit of complex II; Short=Fp; Flags: Precursor
NP_999573.1;CAB65456.1;Q9TSX9.3	11	98.6295	peroxiredoxin-6 [Sus scrofa]
BAI48100.1;AAB63894.1;NP_001161887.1;XP_003482126.1;XP_005658118.1	11	85.0481	sterol carrier protein 2 [Sus scrofa]
ADI59732.1;AAN09749.1;ABF67536.1;NP_999166.1;Q8HZV3.1	11	81.2483	transferrin receptor protein [Sus scrofa]
CAA83944.1;AAD37978.1;NP_999497.1;P63246.3;XP_005658294.1	11	104.572	G-beta like protein [Sus scrofa]
NP_001230751.1	11	107.642	aldo-keto reductase family 7, member A2 (aflatoxin aldehyde reductase) [Sus scrofa]
Q00968.2;AAC14024.1;AAD38077.1;AAD38078.1;AAK18830.1;NP_999185.1	11	75.1941	Pro-epidermal growth factor; Short=EGF; Contains: Epidermal growth factor; Flags: Precursor
NP_999292.2;AAK84036.1;CAA45413.1;P28768.1;XP_005659170.1	11	120.281	superoxide dismutase [Mn], mitochondrial [Sus scrofa]
XP_003126030.1;P83686.1;XP_005663822.1;XP_005663823.1	11	85.2846	NADH-cytochrome b5 reductase 3-like isoform X1 [Sus scrofa]
NP_999423.2;BAH57697.1;CAA28414.1;P05207.1	11	96.2179	cAMP-dependent protein kinase type II-alpha regulatory subunit [Sus scrofa]
NP_001163993.1;BAI47603.1	11	80.9305	T-complex protein 1 subunit eta [Sus scrofa]
XP_005663466.1	11	84.1553	interleukin enhancer-binding factor 2 [Sus scrofa]
XP_003133770.2;XP_003483806.1	11	91.1175	nucleolin-like [Sus scrofa]
XP_003353842.1	11	85.1578	stress-induced-phosphoprotein 1 [Sus scrofa]
XP_003124603.2	11	102.374	cytochrome b-c1 complex subunit 2, mitochondrial-like [Sus scrofa]
NP_001116693.1;ACA43012.1	11	85.912	beta-hexosaminidase subunit alpha precursor [Sus scrofa]
XP_001924364.2;AAS59067.1;JAA53588.1	11	73.5799	c-1-tetrahydrofolate synthase, cytoplasmic [Sus scrofa]
AAY63803.1;AAY56774.1;NP_001072131.1	11	140.696	DJ-1 protein [Sus scrofa]
AFD64641.1;ABU51323.1;AEL12455.1;AFD64642.1;NP_001098772.1;NP_001244205.1	11	68.2706	ATP citrate lyase long isoform [Sus scrofa]
XP_005658090.1	11	67.1538	E3 ubiquitin-protein ligase TRIP12 [Sus scrofa]
NP_001231062.1;CAC32854.1;XP_005658149.1	11	104.673	ATP-binding cassette sub-family D member 3 [Sus scrofa]
NP_001093658.1;AAB17381.1;AAC48401.1;ABR29564.1;P43367.2	11	82.8508	calpain-2 catalytic subunit [Sus scrofa]
XP_003135175.1;XP_003135174.1;XP_003135176.1	11	104.619	3-hydroxyacyl-CoA dehydrogenase type-2 isoform 2 [Sus scrofa]
NP_001116458.1;ABF81975.1;ABF81976.1;Q19PY3.1	11	83.8788	tRNA-splicing ligase RtcB homolog {ECO:0000255|HAMAP-Rule:MF_03144} [Sus scrofa]
NP_001231084.1;AAS55916.1;AAS72372.1;XP_005666833.1;XP_005666834.1	11	87.1235	lysosome membrane protein 2 precursor [Sus scrofa]
NP_001231327.1;1917268B;AAG41131.1	11	110.289	pyruvate dehydrogenase E1 component subunit beta, mitochondrial [Sus scrofa]
XP_005661770.1;XP_005661764.1;XP_005661765.1;XP_005661766.1;XP_005661767.1;XP_005661768.1;XP_005661769.1;XP_005661771.1;XP_005661772.1;XP_005661773.1;XP_005661774.1	11	75.5092	matrin-3 isoform X7 [Sus scrofa]
XP_003131544.1;AAQ85120.1	11	89.6212	26S proteasome non-ATPase regulatory subunit 3-like [Sus scrofa]
XP_005671786.1;XP_005671787.1;XP_005671790.1	10	326.863	sorbin and SH3 domain-containing protein 2 isoform X9 [Sus scrofa]
BAJ14788.1;BAI48029.1;JAA53704.1;NP_001172061.1;XP_005664289.1;XP_005664290.1	10	131.071	aminopeptidase T [Sus scrofa]
NP_001230112.1;XP_005669096.1	10	99.9551	AP-2 complex subunit beta [Sus scrofa]
XP_001928755.4	10	133.022	ezrin-like [Sus scrofa]
CAB63856.1;ABX82809.1;CAA84355.1;NP_001005157.1;Q29024.2;XP_003123418.3;XP_005661286.1;XP_005661287.1;XP_005661288.1;XP_005665849.1;XP_005665850.1;XP_005665851.1	10	96.6078	putative RNA helicase [Sus scrofa]
ADC38880.1;NP_001182266.1	10	84.0893	FK506 binding protein 4 [Sus scrofa]
XP_005665717.1;P62802.2;XP_001925399.1;XP_001926704.1;XP_001927727.1;XP_001927762.2;XP_001927985.1;XP_001928592.1;XP_001928646.4;XP_003128263.1;XP_003129998.3;XP_003355252.1;XP_003355254.1;XP_003355263.3;XP_003356618.1;XP_003361239.2;XP_003481515.1;XP_005656272.1;XP_005656273.1;XP_005656274.1;XP_005656275.1;XP_005658480.1;XP_005659133.1;XP_005663563.1;XP_005663572.1;XP_005665701.1;XP_005665718.1;…	10	129.384	histone H2A type 1-F-like [Sus scrofa]
XP_003123013.1;AAV84196.1	10	99.9375	proteasome subunit alpha type-1 [Sus scrofa]
JAA74207.1;P80031.2;XP_005660678.1;XP_005660679.1;XP_005660684.1	10	122.434	glutathione S-transferase pi 1 [Sus scrofa]
ACM42418.1;ACQ57802.1;ADF42518.1;NP_001233172.1	10	75.8529	carnitine palmitoyltransferase II [Sus scrofa]
NP_001165837.1;ACZ15983.1;D2SW95.1	10	84.7509	coatomer subunit beta {ECO:0000250|UniProtKB:A0JN39} [Sus scrofa]
XP_001929208.1;XP_005656456.1;XP_005656457.1;XP_005656458.1	10	67.7797	methylmalonate-semialdehyde dehydrogenase [acylating], mitochondrial isoform X1 [Sus scrofa]
AER08620.1;AER08621.1;AER08622.1;AHN82307.1;BAD06318.1;NP_998934.1;Q764M5.1;XP_003483753.2	10	72.8122	signal transducer and activator of transcription 1 [Sus scrofa]
BAI47712.1;CAA63123.1;NP_999086.1;Q29548.2	10	92.655	hexosaminidase B (beta polypeptide) [Sus scrofa]
XP_005659919.1;ABI29190.1	10	89.8644	60S ribosomal protein L4 [Sus scrofa]
0710290A:PDB=1CTS;AAA31017.1;ABD77276.1;CEF39350.1;NP_999441.1;P00889.2;XP_005655698.1	10	83.1023	synthase,citrate
JAA74059.1	10	82.8861	LIM and SH3 protein 1 [Sus scrofa]
NP_001230485.1	10	101.845	prohibitin 2 [Sus scrofa]
XP_005652636.1;ABV48743.1	10	90.6462	keratin, type I cytoskeletal 18, partial [Sus scrofa]
NP_999055.1;AAB60266.1;P50578.2	10	84.5355	alcohol dehydrogenase [NADP(+)] [Sus scrofa]
XP_005667358.1;XP_005667359.1	10	86.3602	acetyl-CoA acetyltransferase, mitochondrial isoform X1 [Sus scrofa]
NP_001231230.1	10	63.6933	importin-5 [Sus scrofa]
NP_001192208.1;AAQ84565.1;Q6UAQ8.3;XP_005653346.1;XP_005653347.1	10	75.9365	electron transfer flavoprotein subunit beta [Sus scrofa]
NP_001005208.1;AAA30988.1;AAT98610.1;ABM92961.1;CAA30970.1;P08835.2;XP_005666792.1;XP_005666793.1	10	82.6693	serum albumin precursor [Sus scrofa]
NP_001231804.1;AAY17510.1;NP_001026958.1;Q52NJ1.3	10	81.482	RAB11B, member RAS oncogene family [Sus scrofa]
NP_001038007.1;AAV85770.1;Q2YGT9.3	10	97.3315	60S ribosomal protein L6 [Sus scrofa]
XP_005660979.1;XP_003122857.1	10	74.0887	26S protease regulatory subunit 6A isoform X2 [Sus scrofa]
XP_003131789.3	10	74.9338	26S proteasome non-ATPase regulatory subunit 11 [Sus scrofa]
XP_001929500.4;XP_005666094.1;XP_005666095.1;XP_005666096.1	10	68.0113	exportin-5 isoform X1 [Sus scrofa]
NP_001231282.1	10	90.0514	proteasome subunit beta type-1 [Sus scrofa]
XP_005656285.1;XP_001927569.1	10	68.5994	ectonucleotide pyrophosphatase/phosphodiesterase family member 5 isoform X2 [Sus scrofa]
XP_003483009.1;XP_003131323.3	10	65.5753	26S proteasome non-ATPase regulatory subunit 12 isoform X3 [Sus scrofa]
XP_005672094.1	10	85.2862	glutaminase kidney isoform, mitochondrial [Sus scrofa]
NP_999189.1;AAY85303.1;CAA84414.1;P54612.2	10	99.4611	serine/threonine-protein phosphatase 2A 65 kDa regulatory subunit A alpha isoform [Sus scrofa]
XP_005660952.1;XP_005660946.1;XP_005660947.1;XP_005660948.1;XP_005660949.1;XP_005660950.1;XP_005660951.1	10	65.4762	catenin delta-1 isoform X7 [Sus scrofa]
NP_999534.1;AAF78964.1;Q9MZ15.1	10	94.3325	voltage-dependent anion-selective channel protein 2 [Sus scrofa]
P26044.1;AAB02865.1;NP_001009576.1	9	221.704	Radixin; AltName: Moesin-B
XP_005665529.1;XP_003128086.1;XP_003128088.1;XP_003128090.1	9	121.2	peroxiredoxin-1 isoform X6 [Sus scrofa]
XP_005660782.1;XP_003122601.2;XP_005674227.1	9	87.2529	EH domain-containing protein 1 isoform X2 [Sus scrofa]
NP_001231937.1;XP_005658375.1	9	86.7393	proteasome (prosome, macropain) 26S subunit, ATPase, 2 [Sus scrofa]
ACK36978.1;NP_001137178.1;XP_005671837.1;XP_005671838.1;XP_005671839.1	9	100.649	ER lipid raft-associated 2 isoform 2 [Sus scrofa]
XP_001925705.3	9	100.192	serine--tRNA ligase, cytoplasmic [Sus scrofa]
NP_001070686.1;ABI96206.1;AIP98386.1;XP_005663911.1;XP_005663912.1	9	110.477	heterogeneous nuclear ribonucleoprotein A1 [Sus scrofa]
AAA31120.1;P53590.2;XP_003132357.3	9	90.851	succinyl-CoA synthetase beta-subunit, partial [Sus scrofa]
XP_003132938.1	9	145.901	phosphatidylethanolamine-binding protein 1 [Sus scrofa]
AAA31020.1;NP_001004043.1;P10668.3	9	106.13	cofilin [Sus scrofa]
XP_003123941.4	9	91.2581	alpha-aminoadipic semialdehyde dehydrogenase-like [Sus scrofa]
XP_003129051.1;AAB30031.1;P55931.2;XP_005666725.1;XP_005666726.1	9	70.7491	electron transfer flavoprotein-ubiquinone oxidoreductase, mitochondrial isoform X1 [Sus scrofa]
ABQ96223.1;A0PFK7.1;ABQ96220.1;ACZ57956.1;ACZ57957.1;AGO58802.1;AGO58803.1;AGO58807.1;CAL69434.1;CAL69437.1;NP_001090922.1;NP_001090925.1;NP_001106915.1;XP_005656084.1;XP_005656085.1;XP_005656086.1	9	78.3655	F-actin capping protein beta subunit [Sus scrofa]
XP_003481580.1;XP_003481579.1	9	87.9381	hsc70-interacting protein isoform 2 [Sus scrofa]
NP_001177104.1	9	95.4377	enoyl-CoA hydratase, mitochondrial [Sus scrofa]
NP_001177168.1;ACG50182.1;XP_005672253.1	9	82.1544	actin-related protein 2/3 complex subunit 2 [Sus scrofa]
NP_999532.1;ACA03158.1;BAB82984.1;XP_003359534.1;XP_005669434.1;XP_005669435.1	9	60.9094	catenin beta-1 [Sus scrofa]
XP_003353298.1;XP_001927130.1	9	85.2086	5'-nucleotidase isoform 2 [Sus scrofa]
JAA74076.1	9	63.0744	eukaryotic translation initiation factor 3, subunit B [Sus scrofa]
AAV54182.1;AAT88086.1;NP_001007519.1;Q5S1U1.1;XP_003354541.1	9	89.6887	Hsp27 [Sus scrofa]
XP_005658807.1	9	100.193	14-3-3 protein epsilon-like [Sus scrofa]
JAA53705.1;XP_003131576.3;XP_005654001.1	9	63.059	importin subunit beta-1 [Sus scrofa]
Q29214.2;ABC47963.1;ABC47964.1;NP_001092068.1;XP_005671444.1	9	87.0031	60S acidic ribosomal protein P0; AltName: 60S ribosomal protein L10E
ADG21261.1;AAP68768.1;CAC43439.1	9	63.5265	2,4-dienoyl-CoA reductase 1 [Sus scrofa]
BAA95700.1;AAG25929.1;JAA53547.1;NP_999562.1;Q9N0F1.1	9	82.8751	dihydrolipoamide succinyltransferase [Sus scrofa]
NP_001231492.1;NP_001231491.1	9	65.3451	core histone macro-H2A.1 isoform 2 [Sus scrofa]
NP_001231527.1;XP_005654813.1	9	58.2487	glucosidase 2 subunit beta precursor [Sus scrofa]
AHW83663.1;NP_001231403.1;P52552.1;XP_005652916.1	9	94.6619	peroxiredoxin 2 [Sus scrofa]
XP_003125148.1	9	70.8059	T-complex protein 1 subunit delta [Sus scrofa]
NP_001106907.1;AAM90301.1;ABY21262.1	9	81.0456	alpha-2-macroglobulin receptor-associated protein precursor [Sus scrofa]
XP_001926332.2	9	66.2221	short/branched chain specific acyl-CoA dehydrogenase, mitochondrial [Sus scrofa]
XP_003121758.1	9	69.7568	protein ERGIC-53 [Sus scrofa]
XP_005664657.1	9	89.554	heterogeneous nuclear ribonucleoprotein L [Sus scrofa]
NP_001092072.1;A5A761.1;BAF62306.1;XP_005655032.1;XP_005655033.1;XP_005655034.1;XP_005655035.1;XP_005655036.1	9	85.9579	sideroflexin-1 [Sus scrofa]
XP_005668863.1;XP_003483025.2;XP_005668859.1;XP_005668860.1;XP_005668861.1;XP_005668862.1;XP_005674398.1	9	56.6011	V-type proton ATPase 116 kDa subunit a isoform 1 isoform X7 [Sus scrofa]
XP_003133916.3	9	54.2462	threonine--tRNA ligase, cytoplasmic-like [Sus scrofa]
XP_005654083.1	9	85.5994	ras-related protein Rab-7a-like [Sus scrofa]
XP_003356548.2;AER27829.1;XP_003126523.1;XP_003355623.1;XP_005655732.1	9	65.8304	nuclease-sensitive element-binding protein 1 [Sus scrofa]
NP_001177118.1	9	72.0682	tricarboxylate transport protein, mitochondrial [Sus scrofa]
NP_001231205.1	9	74.4907	thioredoxin-like protein 1 [Sus scrofa]
JAA74286.1	9	54.1367	glutamyl-prolyl-tRNA synthetase [Sus scrofa]
NP_001004050.1;4BCD;AAA31110.1;P23687.1	9	67.0567	prolyl endopeptidase [Sus scrofa]
NP_001137172.1;ACJ72851.1;BAI47594.1	9	67.1813	1-acyl-sn-glycerol-3-phosphate acyltransferase gamma [Sus scrofa]
XP_005656840.1	9	66.7401	isoleucine--tRNA ligase, mitochondrial-like [Sus scrofa]
JAA53537.1;BAB61720.1;NP_999159.1	9	58.968	dihydrolipoyllysine-residue acetyltransferase [Sus scrofa]
NP_001177351.1;AAK84037.1;ADI47520.1;AHW83665.1;CAA09097.1;P04178.2;XP_005657198.1	9	100.888	superoxide dismutase [Cu-Zn] [Sus scrofa]
XP_003357726.1;XP_003357724.1	9	97.1621	cysteine and glycine-rich protein 1-like isoform 3 [Sus scrofa]
JAA53706.1;XP_003359464.1;XP_005668155.1;XP_005671654.1	9	55.8626	kinesin-1 heavy chain [Sus scrofa]
XP_005658639.1	9	63.4244	cytoplasmic dynein 1 heavy chain 1-like, partial [Sus scrofa]
AID58016.1;AAM94630.1;AAU89708.1;CAA09098.1;NP_999366.1;Q8MJ14.2	9	75.2813	glutathione peroxidase 1 [Sus scrofa]
CAG15149.1;NP_001116568.1;XP_005654874.1	9	75.214	CDC37 cell division cycle 37 protein [Sus scrofa]
XP_005671773.1;AAS55866.1;ACV81740.1;ACV81741.1;ACV81742.1;ACV81743.1;ACV81744.1;ACV81745.1;NP_001001637.1;Q6QGC0.1;XP_005671774.1;XP_005671775.1	9	60.7904	PDZ and LIM domain protein 3 isoform X1 [Sus scrofa]
NP_001240747.1;XP_005670986.1	9	57.3974	active breakpoint cluster region-related protein [Sus scrofa]
XP_005673366.1;JAA74140.1;XP_003123185.1;XP_003123190.1;XP_003484106.1;XP_005654845.1;XP_005654846.1;XP_005654847.1;XP_005654848.1;XP_005654849.1;XP_005654850.1;XP_005654851.1;XP_005654852.1;XP_005654853.1;XP_005654854.1;XP_005654855.1;XP_005654856.1;XP_005654857.1;XP_005654858.1;XP_005673365.1	8	158.991	heterogeneous nuclear ribonucleoproteins A2/B1 isoform X4 [Sus scrofa]
P00336.3;770227A;AAA50438.1;AAW30625.1;AAW30628.1;AAW30629.1;AAW30630.1;NP_001106758.1;XP_005655720.1	8	141.157	L-lactate dehydrogenase B chain; Short=LDH-B; AltName: LDH heart subunit; Short=LDH-H
XP_005652652.1	8	106.884	gamma-enolase [Sus scrofa]
XP_001927626.3;XP_005659329.1;XP_005659330.1;XP_005659331.1;XP_005659332.1	8	82.3241	heterogeneous nuclear ribonucleoprotein Q isoformX1 [Sus scrofa]
XP_001925971.3;XP_005673903.1	8	76.0323	plastin-3 isoformX1 [Sus scrofa]
XP_003357366.1	8	85.4863	coatomer subunit delta isoform 1 [Sus scrofa]
JAA53789.1;XP_005661556.1;XP_005661563.1	8	62.7457	ras GTPase-activating-like protein IQGAP2 [Sus scrofa]
XP_005666076.1	8	65.6884	inactive tyrosine-protein kinase 7 [Sus scrofa]
XP_003121262.3;XP_005652739.1	8	67.4682	ethylmalonyl-CoA decarboxylase isoform X1 [Sus scrofa]
XP_005674165.1;XP_003483285.1	8	65.6769	ruvB-like 1-like, partial [Sus scrofa]
P79303.3;CAA67690.1;NP_999145.1	8	54.9749	UTP--glucose-1-phosphate uridylyltransferase; AltName: UDP-glucose pyrophosphorylase; Short=UDPGP; Short=UGPase
XP_003123158.3	8	56.2987	far upstream element-binding protein 2 [Sus scrofa]
XP_005669314.1;XP_003132080.1;XP_005660673.1;XP_005660674.1;XP_005669315.1	8	62.4955	fatty aldehyde dehydrogenase isoform X2 [Sus scrofa]
XP_003483684.1;AAR10973.1;XP_003483683.1;XP_003483685.1;XP_003483686.1	8	76.8891	glutathione reductase, mitochondrial isoform 2 [Sus scrofa]
XP_005661804.1;XP_003124081.1;XP_003124096.1;XP_005661802.1;XP_005661803.1;XP_005661805.1;XP_005661806.1	8	53.7278	histidine--tRNA ligase, cytoplasmic isoform X3 [Sus scrofa]
Q29551.2;AAA31019.1;NP_999103.1	8	68.5863	Succinyl-CoA:3-ketoacid coenzyme A transferase 1, mitochondrial; AltName: 3-oxoacid CoA-transferase 1; AltName: Somatic-type succinyl-CoA:3-oxoacid CoA-transferase; Short=SCOT-s; Flags: Precursor
XP_003356484.1;XP_003127982.1;XP_003127983.1;XP_003127984.1	8	67.6732	plasminogen activator inhibitor 1 RNA-binding protein isoform X4 [Sus scrofa]
JAA53725.1;XP_001924454.2;XP_005659464.1;XP_005659465.1	8	56.4264	phosphoacetylglucosamine mutase [Sus scrofa]
XP_005670765.1	8	60.8741	short-chain specific acyl-CoA dehydrogenase, mitochondrial isoform X1 [Sus scrofa]
P62272.3;BAA19211.1;NP_999105.1;XP_003482411.1	8	70.2028	40S ribosomal protein S18
NP_001153085.1	8	82.7633	NAD(P)H dehydrogenase [quinone] 1 [Sus scrofa]
P05027.2;1211232A;AAA31001.1;CAA27575.1;CAA28301.1;CAB92954.1;NP_001001542.1	8	98.0397	Sodium/potassium-transporting ATPase subunit beta-1; AltName: Sodium/potassium-dependent ATPase subunit beta-1
XP_003353965.2	8	85.882	reticulocalbin-1 isoform 2 [Sus scrofa]
ABY86571.1;ABK41958.1;ACB70411.1;JAA74175.1;NP_001121917.1	8	76.3817	monocarboxylic acid transporter 1, partial [Sus scrofa]
AAY17505.1;NP_001026953.1;Q52NJ6.3;XP_005660460.1	8	76.4714	Ras-related protein Rab-14 [Sus scrofa]
XP_003354827.1;XP_005662545.1;XP_005662546.1	8	82.789	prenylcysteine oxidase 1 isoform X1 [Sus scrofa]
NP_001230517.1;P10173.1	8	84.1277	fumarate hydratase [Sus scrofa]
XP_001927373.3;P56471.1;XP_005656304.1;XP_005656305.1;XP_005656306.1	8	59.5885	isocitrate dehydrogenase [NAD] subunit alpha, mitochondrial isoform X1 [Sus scrofa]
NP_001182259.1;ADC38891.1;Q99028.1;XP_005670993.1;XP_005670994.1	8	68.9349	catechol O-methyltransferase [Sus scrofa]
XP_005658133.1;XP_005658132.1	8	50.8625	26S proteasome non-ATPase regulatory subunit 7 isoform X2 [Sus scrofa]
NP_001131091.1;AAS55899.1;ACI96266.1	8	71.7912	40S ribosomal protein S3a [Sus scrofa]
XP_003132151.1;XP_003132152.1	8	79.4909	3-ketoacyl-CoA thiolase A, peroxisomal isoform 1 [Sus scrofa]
JAA53750.1;XP_003355555.2;XP_003362128.1	8	60.5744	N-acetylglucosamine-6-sulfatase precursor [Sus scrofa]
JAA53581.1;XP_005664092.1	8	68.9971	branched chain amino-acid transaminase 1, cytosolic [Sus scrofa]
XP_005659141.1	8	60.2559	vacuolar protein sorting-associated protein 35, partial [Sus scrofa]
XP_003125080.1	8	74.2227	sepiapterin reductase [Sus scrofa]
XP_005668921.1;XP_003131608.3;XP_005674295.1	8	75.1191	prohibitin isoform X2 [Sus scrofa]
BAA12103.1;AAA31116.1;AAS55912.1;CAJ34140.1;NP_999065.1;P17560.2	8	57.4991	N-acyl-D-glucosamine 2-epimerase [Sus scrofa]
NP_001107756.1;ABY61325.1	8	82.5705	60S ribosomal protein L5 [Sus scrofa]
XP_003360563.3	8	60.3642	glucose-6-phosphate 1-dehydrogenase, partial [Sus scrofa]
XP_005654287.1;ADP36977.1;NP_001233169.1	8	61.6939	indoleamine 2,3-dioxygenase 1 isoform X1 [Sus scrofa]
NP_001239142.1	8	50.3635	delta-1-pyrroline-5-carboxylate dehydrogenase, mitochondrial [Sus scrofa]
NP_001231429.1;XP_003481902.1	8	55.9004	phospholipase D3 [Sus scrofa]
XP_005655696.1	8	55.7241	proliferation-associated protein 2G4-like [Sus scrofa]
XP_005669223.1;AAD01440.1	8	56.1359	mitochondrial 2-oxoglutarate/malate carrier protein [Sus scrofa]
NP_001230846.1;XP_005661254.1	8	57.3822	adaptor-related protein complex 1, mu 1 subunit [Sus scrofa]
XP_001928380.1	8	59.6541	acetyl-CoA acetyltransferase, cytosolic [Sus scrofa]
Q29221.3;AAR16302.1;ABQ96221.1;CAL69436.1;NP_001090924.1;XP_003134809.3;XP_003484313.1	8	68.6047	F-actin-capping protein subunit alpha-2; AltName: CapZ alpha-2
XP_005673386.1	8	47.3619	tensin-3 [Sus scrofa]
XP_005655688.1;AAB22893.1;AAB22894.1;NP_001157469.1;P60662.2;XP_003355524.2;XP_005655644.1;XP_005655645.1;XP_005655646.1;XP_005655647.1;XP_005655686.1;XP_005655687.1;XP_005655689.1	8	62.3606	myosin light polypeptide 6-like isoform X4 [Sus scrofa]
NP_001230874.1	8	55.63	TNF receptor-associated protein 1 [Sus scrofa]
XP_005660714.1;XP_003353801.2;XP_005654711.1;XP_005654712.1;XP_005654713.1;XP_005654714.1;XP_005654715.1;XP_005660707.1;XP_005660708.1;XP_005660709.1;XP_005660710.1;XP_005660711.1;XP_005660712.1;XP_005660713.1	8	51.7464	dipeptidyl peptidase 3-like isoform X8 [Sus scrofa]
XP_005674444.1;XP_003126370.3	8	52.3745	dynactin subunit 2 [Sus scrofa]
NP_001157984.1;ACU44653.1	8	73.0137	phosphate carrier protein, mitochondrial [Sus scrofa]
XP_003356918.2;AAB19488.1;P28839.1	8	66.9681	cytosol aminopeptidase-like [Sus scrofa]
BAA19203.1;AAC12970.1;AAS75828.1;NP_999066.1;P79384.1	8	57.4505	Propionyl-CoA carboxylase beta chain precursor [Sus scrofa]
XP_001926853.1	8	48.1639	l-2-hydroxyglutarate dehydrogenase, mitochondrial [Sus scrofa]
XP_003126608.2	8	51.8398	NADH dehydrogenase [ubiquinone] 1 alpha subcomplex subunit 9, mitochondrial [Sus scrofa]
CAA48565.1;BAA02731.1;BAA76403.1;NP_999061.1;P37111.2	8	63.9707	aminoacylase I [Sus scrofa]
NP_001090904.1;ABC47142.1;CAE47803.1;XP_005671109.1	8	57.2476	prolyl 4-hydroxylase subunit alpha-1 precursor [Sus scrofa]
XP_001924480.2	8	68.8603	proteasome subunit beta type-5 [Sus scrofa]
XP_005653911.1;XP_005653912.1;XP_005653913.1;XP_005653914.1;XP_005653915.1;XP_005653916.1;XP_005653917.1;XP_005653918.1;XP_005653919.1	8	49.4902	septin-9-like isoform X1 [Sus scrofa]
JAA53644.1;XP_005660463.1	8	59.4747	erythrocyte band 7 integral membrane protein isoform a [Sus scrofa]
P00348.2;AAD20939.1;NP_999496.1	8	55.9899	Hydroxyacyl-coenzyme A dehydrogenase, mitochondrial; Short=HCDH; AltName: Medium and short-chain L-3-hydroxyacyl-coenzyme A dehydrogenase; AltName: Short-chain 3-hydroxyacyl-CoA dehydrogenase; Flags: Precursor
XP_005671556.1;NP_001231460.1	8	77.1898	thioredoxin-dependent peroxide reductase, mitochondrial isoform X1 [Sus scrofa]
XP_003132329.2;XP_005669743.1;XP_005669744.1	8	53.053	peroxisomal acyl-coenzyme A oxidase 2 isoform X1 [Sus scrofa]
JAA53585.1;ABS50358.1;CAA34904.1;P20303.2;XP_005665564.1;XP_005665565.1	8	96.6134	solute carrier family 2 (facilitated glucose transporter), member 1 [Sus scrofa]
CAJ43431.1	8	79.5103	filamin-A, partial [Sus scrofa]
XP_005666236.1;XP_001929104.1;XP_003362096.3	7	343.323	poly [ADP-ribose] polymerase 6 isoform X5 [Sus scrofa]
ABB58919.1;ABB58920.1;ABD94500.1;CAJ77723.1;NP_001038009.1;Q2XVP4.1;XP_001928233.1	7	214.095	tubulin alpha [Sus scrofa]
Q6S4N2.1;AAR30953.1;CAN13333.1;CAN87708.1;NP_998931.1;P34930.1	7	172.032	Heat shock 70 kDa protein 1B; AltName: Heat shock 70 kDa protein 2; Short=HSP70.2
XP_005657815.1;XP_003134727.2;XP_003360187.1;XP_005657816.1	7	126.429	putative adenosylhomocysteinase 3 isoform X3 [Sus scrofa]
XP_001927263.3;ABA64458.1;ABI29193.1;AET99217.1;XP_005663006.1	7	141.117	14-3-3 protein zeta/delta isoform X1 [Sus scrofa]
ABD98801.1;NP_001116459.1;Q1W674.1;XP_003123703.1;XP_005661514.1;XP_005661515.1;XP_005661516.1	7	69.7754	hexokinase II [Sus scrofa]
XP_005673554.1;XP_001927404.1;XP_005673553.1	7	88.6967	peroxiredoxin-4 isoform X3 [Sus scrofa]
BAF62303.1;XP_003481635.1	7	65.8507	keratin 1, partial [Sus scrofa]
XP_001925518.2;XP_003127192.1;XP_003481903.1;XP_005671042.1	7	63.5138	ras-related protein Rab-4A isoform X1 [Sus scrofa]
XP_005662942.1	7	50.055	beta-1-syntrophin [Sus scrofa]
XP_005667377.1;ACA97071.1;Q7M2W6.1;XP_005667376.1	7	68.2658	alpha-crystallin B chain isoform X2 [Sus scrofa]
XP_005654562.1;CAA64477.1;NP_001157470.1;P19619.3;XP_005654561.1	7	64.4262	annexin A1 isoform X2 [Sus scrofa]
XP_003359065.2	7	59.0864	lanosterol synthase-like [Sus scrofa]
XP_005661468.1;ABI96205.1;CAA63597.1;NP_001070683.1;NP_999396.1;Q29099.1;XP_005660386.1;XP_005661467.1;XP_005661469.1;XP_005661470.1;XP_005661471.1	7	67.7458	polypyrimidine tract-binding protein 1 isoform X2 [Sus scrofa]
NP_001230414.1	7	61.4716	valacyclovir hydrolase precursor [Sus scrofa]
XP_005655354.1	7	63.5507	60S ribosomal protein L8 [Sus scrofa]
NP_001032223.1;CAJ18354.1;Q4GWZ2.3	7	69.8928	40S ribosomal protein SA {ECO:0000255|HAMAP-Rule:MF_03016} [Sus scrofa]
NP_999227.1;AAA31069.1;BAI47781.1;JAA74189.1;P09623.1	7	51.1976	dihydrolipoyl dehydrogenase, mitochondrial precursor [Sus scrofa]
XP_003134235.3	7	55.9632	acid ceramidase-like [Sus scrofa]
XP_003359613.1;XP_003133549.1;XP_005672036.1;XP_005672037.1	7	74.3092	heterogeneous nuclear ribonucleoprotein A3 isoformX2 [Sus scrofa]
XP_005656526.1;JAA53775.1;XP_003128776.3;XP_005656525.1	7	77.435	tryptophan--tRNA ligase, cytoplasmic isoform X3 [Sus scrofa]
XP_003121805.1;XP_005659928.1	7	51.933	coronin-2B [Sus scrofa]
XP_003125950.2;ABL63831.1;CAM12301.1;CAM12302.1;CAM32246.1	7	70.5776	calponin-3 [Sus scrofa]
NP_001230847.1;XP_005668066.1	7	59.9969	cytochrome b5 reductase 1 [Sus scrofa]
XP_005664882.1;Q29197.1	7	69.7767	40S ribosomal protein S9, partial [Sus scrofa]
XP_005663980.1	7	56.8257	prolow-density lipoprotein receptor-related protein 1-like [Sus scrofa]
NP_001230581.1;XP_005653466.1	7	76.1323	proteasome (prosome, macropain) subunit, alpha type [Sus scrofa]
XP_005657248.1	7	56.2631	lanosterol synthase-like [Sus scrofa]
XP_005672645.1	7	57.8195	clathrin interactor 1 [Sus scrofa]
XP_003354492.2;ACN89281.1;ACN89282.1;NP_001139772.1	7	50.9353	fascin-like [Sus scrofa]
Q9GLP0.1;AAG16767.1;NP_999133.1;XP_005668230.1	7	42.4987	Integrin beta-1; AltName: Fibronectin receptor subunit beta; AltName: VLA-4 subunit beta; AltName: CD_antigen=CD29; Flags: Precursor
NP_001231762.1;NP_001230868.1	7	50.3648	alcohol dehydrogenase 5 (class III), chi polypeptide [Sus scrofa]
XP_003123372.1	7	49.9253	ATPase ASNA1 [Sus scrofa]
XP_005664752.1;NP_001230796.1;XP_005664751.1;XP_005664753.1	7	55.3843	RuvB-like 2 isoform X2 [Sus scrofa]
NP_001231613.1	7	57.9735	ATP synthase, H+ transporting, mitochondrial Fo complex, subunit d [Sus scrofa]
NP_001127815.1;AAG27727.1;ACG50179.1;XP_005673156.1	7	54.0568	actin-related protein 3 [Sus scrofa]
XP_003359054.1;XP_005657222.1	7	68.4817	ES1 protein homolog, mitochondrial isoform X1 [Sus scrofa]
XP_005653148.1;XP_003481373.1;XP_003481374.1;XP_005659073.1	7	64.2223	elongation factor 1-delta isoform X4 [Sus scrofa]
XP_003357106.1;XP_003129333.2	7	49.2652	3-hydroxybutyrate dehydrogenase type 2-like isoform 2 [Sus scrofa]
XP_005658718.1	7	48.2998	uridine phosphorylase 1-like [Sus scrofa]
XP_003361992.1	7	56.8501	carbonyl reductase [NADPH] 1-like, partial [Sus scrofa]
NP_001138373.1	7	49.9408	proteasome subunit alpha type-5 [Sus scrofa]
XP_001924678.3	7	57.3834	hepatoma-derived growth factor [Sus scrofa]
NP_999472.1;AAP32465.1;AAV65981.1;AAV65982.1;AAV65983.1;AAV65984.1;AIS36195.1	7	64.6586	10 kDa heat shock protein, mitochondrial [Sus scrofa]
AAG33867.1;NP_999415.1;Q9GL51.3;XP_005657074.1;XP_005657075.1	7	62.6147	platelet-activating factor acetylhydrolase Ib-alpha subunit [Sus scrofa]
XP_005659077.1;2112267A;BAA06130.1;Q29561.1;XP_003128059.3;XP_005656226.1	7	57.2413	UMP-CMP kinase-like, partial [Sus scrofa]
NP_999062.1;BAA13965.1;P79274.1	7	49.0264	long-chain specific acyl-CoA dehydrogenase, mitochondrial precursor [Sus scrofa]
XP_003356343.2	7	43.0551	tyrosine--tRNA ligase, cytoplasmic [Sus scrofa]
AFD64640.1;AAF19808.1;ABI14815.1;AFD64639.1;NP_001094498.1;XP_003358014.1	7	46.1073	peroxisomal acyl-coenzyme A oxidase 1 isoform 2 [Sus scrofa]
NP_001231554.1	7	42.3647	glutathione synthetase [Sus scrofa]
JAA74121.1;JAA74123.1;XP_003128958.1;XP_005658086.1	7	45.5441	phosphoglucomutase 2 [Sus scrofa]
XP_005655405.1;NP_001231552.1;XP_005655404.1	7	50.8524	protein LYRIC isoform X2 [Sus scrofa]
F1RKQ4.2;XP_003122689.1;XP_005660882.1	7	51.9716	Bifunctional ATP-dependent dihydroxyacetone kinase/FAD-AMP lyase (cyclizing); Includes: ATP-dependent dihydroxyacetone kinase; Short=DHA kinase; AltName: Glycerone kinase; AltName: Triokinase; AltName: Triose kinase; Includes: FAD-AMP lyase (cyclizing); AltName: FAD-AMP lyase (cyclic FMN forming); AltName: FMN cyclase
XP_005671393.1;XP_001927564.2	7	42.5612	delta-1-pyrroline-5-carboxylate synthase isoform X2 [Sus scrofa]
NP_999508.1;AAM91996.1;Q8MJ30.1	7	69.1625	dihydropteridine reductase [Sus scrofa]
NP_001124208.1;ACF04802.1	7	45.0304	bifunctional purine biosynthesis protein PURH [Sus scrofa]
NP_001231313.1	7	43.3911	alpha-soluble NSF attachment protein [Sus scrofa]
ADA82605.1;AAS82948.1;AAU04860.1;ACM42420.1;NP_001165221.1	7	51.4857	fatty acid desaturase 2 [Sus scrofa]
XP_001928782.2;AAQ85118.1	7	53.8974	26S protease regulatory subunit 10B [Sus scrofa]
XP_005670078.1;NP_001230573.1;XP_005670079.1;XP_005670080.1	7	44.0293	adaptor-related protein complex 2, mu 1 subunit isoform X1 [Sus scrofa]
NP_001231080.1	7	53.9049	proteasome (prosome, macropain) 26S subunit, ATPase, 1 [Sus scrofa]
XP_003483480.1	7	48.2139	endoplasmic reticulum resident protein 29 [Sus scrofa]
NP_001172115.1	7	45.8738	aspartyl aminopeptidase [Sus scrofa]
XP_005665684.1;NP_001231396.1;XP_005665683.1	7	46.0444	succinate-semialdehyde dehydrogenase, mitochondrial isoform X2 [Sus scrofa]
NP_001239144.1;AHW83660.1;XP_005657669.1	7	63.0272	3-hydroxy-3-methylglutaryl-CoA synthase 1 (soluble) [Sus scrofa]
XP_003123362.1;JAA53666.1;XP_005652912.1	7	43.9317	lysosomal alpha-mannosidase isoformX1 [Sus scrofa]
XP_005656444.1;XP_001929109.1;XP_003128705.1	7	53.7094	prostaglandin reductase 2 isoform X3 [Sus scrofa]
XP_005660231.1	7	52.0224	phosphoserine aminotransferase [Sus scrofa]
XP_001928802.1;JAA53636.1;XP_005656404.1	7	49.9678	retinol dehydrogenase 11 isoform X1 [Sus scrofa]
XP_001925235.3;AAR99596.1;JAA53574.1	7	40.6627	alpha-2-macroglobulin [Sus scrofa]
XP_005674061.1;XP_003135528.2;XP_005674060.1	7	56.4218	B-cell receptor-associated protein 31 isoform X3 [Sus scrofa]
2006263A;AAT39894.1;ABS83814.1;NP_001121914.1;P50441.2	7	53.1628	Arg Gly amidinotransferase
JAA53762.1;AAM83105.1;XP_001925468.1	7	66.2987	GTP-binding nuclear protein Ran [Sus scrofa]
NP_001230510.1;XP_003484241.1;XP_005662174.1;XP_005662175.1	7	60.3959	calcineurin-like phosphoesterase domain containing 1 [Sus scrofa]
NP_001193464.1;ACG50184.1	7	52.6768	actin related protein 2/3 complex, subunit 4 [Sus scrofa]
P82460.3;AAK60272.1;ABL84739.1;ABL84740.1;AEE61371.1;AEE61373.1;NP_999478.1	7	74.6256	Thioredoxin; Short=Trx
NP_001182048.1;BAJ11758.1	7	63.8581	protein disulfide-isomerase A6 precursor [Sus scrofa]
BAI47714.1;XP_003353940.1	7	63.345	hydroxysteroid (17-beta) dehydrogenase 12, partial [Sus scrofa]
Q3YLA6.3;AAZ86088.1;AAZ86089.1;NP_001033096.1	7	46.1966	Serine/arginine-rich splicing factor 1; AltName: Splicing factor, arginine/serine-rich 1
XP_005670312.1;AAC08999.1;XP_001926478.1	7	69.7861	collagen alpha-1(VIII) chain isoform X2 [Sus scrofa]
XP_003128108.1	7	62.6948	40S ribosomal protein S8 [Sus scrofa]
NP_001191212.1;BAA21081.1	7	60.4293	ribosomal protein S4 [Sus scrofa]
XP_005666237.1;XP_005666233.1;XP_005666234.1;XP_005666235.1;XP_005666238.1;XP_005666239.1;XP_005666240.1;XP_005666241.1;XP_005666242.1;XP_005666243.1;XP_005666244.1;XP_005666245.1;XP_005666246.1	6	305.987	poly [ADP-ribose] polymerase 6 isoform X6 [Sus scrofa]
XP_005659487.1;AAA20917.1;XP_005659483.1;XP_005659484.1;XP_005659485.1;XP_005659486.1;XP_005659488.1	6	195.783	unconventional myosin-VI isoform X5 [Sus scrofa]
P02554.1;AAC26748.1;XP_005652802.1;XP_005652803.1;XP_005661334.1	6	276.731	Tubulin beta chain; AltName: Beta-tubulin
NP_001233247.1;AAC64130.1;AAC64131.1;ADW94631.1	6	136.163	phosphoglucomutase-1 [Sus scrofa]
XP_003483700.1;AAD38525.1;JAA74206.1	6	97.9062	glycerol-3-phosphate dehydrogenase, mitochondrial [Sus scrofa]
XP_001928111.1;ABD98166.1;AGH10165.1;NP_001038029.1	6	126.759	14-3-3 protein eta [Sus scrofa]
XP_003127872.3;AAB21686.1;AAB21694.1;XP_003128236.3;XP_003361634.1	6	157.839	adenylyl cyclase-associated protein 1, partial [Sus scrofa]
NP_999106.1;CAC10571.1;Q9GL01.1	6	108.466	dolichyl-diphosphooligosaccharide--protein glycosyltransferase subunit 2 precursor [Sus scrofa]
XP_001927475.1;CAN99572.1	6	94.5607	ADP/ATP translocase 2 [Sus scrofa]
XP_001926739.2	6	79.3588	ras-related protein Rab-2A [Sus scrofa]
Q2EN76.1;ABD18456.1;BAF57896.1;NP_001038075.1;XP_005668989.1;XP_005668990.1	6	119.99	Nucleoside diphosphate kinase B; Short=NDK B; Short=NDP kinase B; AltName: Histidine protein kinase NDKB
XP_005661198.1;ACH73157.1;ACI90296.1;ACI90297.1;ACJ38117.1;ACM17701.1;ACM17703.1;ACR07973.1;ACR08794.1;NP_001138692.1;NP_001138693.1;NP_001153898.1;NP_001153899.1;XP_005661193.1;XP_005661194.1;XP_005661195.1;XP_005661196.1;XP_005661197.1;XP_005661199.1	6	83.6955	ADP-ribosylation factor 1 isoform X6 [Sus scrofa]
JAA74142.1;XP_003356242.1;XP_005658121.1	6	66.0764	heterogeneous nuclear ribonucleoprotein R tv2 [Sus scrofa]
XP_001928912.1	6	50.6144	alpha-centractin [Sus scrofa]
NP_001230149.1	6	62.3561	lon peptidase 1, mitochondrial [Sus scrofa]
XP_003130551.1;XP_005656837.1;XP_005656838.1;XP_005656839.1	6	64.6423	3'(2'),5'-bisphosphate nucleotidase 1 isoformX1 [Sus scrofa]
XP_005663771.1;XP_001929419.2;XP_003125974.1;XP_005663770.1	6	53.4822	kynurenine--oxoglutarate transaminase 3 isoform X4 [Sus scrofa]
BAA83486.1;NP_999331.1;Q9TV69.1	6	59.2075	dimeric dihydrodiol dehydrogenase [Sus scrofa]
XP_005670346.1;ACI02693.1;ACI02694.1;ACI02695.1;ACI02696.1	6	61.2572	1,4-alpha-glucan-branching enzyme [Sus scrofa]
XP_005671982.1;XP_001925033.2	6	49.8416	lupus La protein homolog isoform X2 [Sus scrofa]
CAA82747.1;BAI47709.1;CBN69800.1;NP_999074.1;P46410.3;XP_005662178.1	6	66.2994	glutamine synthetase [Sus scrofa]
XP_003355531.2;XP_003126345.1;XP_003481682.1;XP_005663969.1;XP_005663973.1;XP_005663974.1;XP_005663975.1;XP_005666627.1	6	50.0546	serine hydroxymethyltransferase, mitochondrial-like isoform X1 [Sus scrofa]
ABM54178.1	6	49.1332	dynein cytoplasmic heavy polypeptide-like protein, partial [Sus scrofa]
XP_005664319.1	6	47.2496	ubiquitin-conjugating enzyme E2 N [Sus scrofa]
AFN43000.1;AAF78965.1;NP_999529.1;Q29380.2;XP_005657705.1;XP_005657706.1;XP_005657714.1;XP_005658280.1;XP_005658281.1	6	57.4431	voltage-dependent anion channel 3, partial [Sus scrofa]
XP_005663841.1;NP_001231015.1	6	44.6082	eukaryotic translation initiation factor 3 subunit L isoform X1 [Sus scrofa]
AAQ84564.1;NP_001231332.1	6	62.1849	electron transfer flavoprotein alpha subunit precursor, partial [Sus scrofa]
XP_005665966.1;ABK55648.1;NP_001090946.1;P53027.3;XP_005665965.1	6	53.6474	60S ribosomal protein L10a isoform X8 [Sus scrofa]
NP_001230549.1	6	43.1731	dynein, cytoplasmic 1, light intermediate chain 2 [Sus scrofa]
XP_003354039.2	6	42.3701	lamin-B2 [Sus scrofa]
NP_001020387.1;AAS66764.1;AAS66765.1;AAS66766.1;AAY56388.1;NP_001026962.1	6	73.0005	histone H1.2-like protein [Sus scrofa]
XP_001924800.2	6	43.0665	acyl-CoA dehydrogenase family member 11 [Sus scrofa]
NP_001127826.1;ACG50178.1;XP_005662565.1	6	64.7516	actin-related protein 2 [Sus scrofa]
XP_005656349.1;AAV84199.1;ACJ06406.1;NP_001132944.1;XP_005656350.1;XP_005656351.1	6	62.2078	proteasome subunit alpha type-6 isoform X1 [Sus scrofa]
XP_005664738.1;ABD77175.1;Q95342.3;XP_005664739.1;XP_005664749.1	6	47.3257	60S ribosomal protein L18 isoform X1 [Sus scrofa]
XP_001926541.1	6	53.2392	inward rectifier potassium channel 13 isoform 1 [Sus scrofa]
XP_003125024.2;Q29375.1	6	45.0651	60S ribosomal protein L7a-like isoform 1 [Sus scrofa]
XP_003484266.1;XP_003481524.1	6	50.1701	vesicle-trafficking protein SEC22b-like [Sus scrofa]
XP_003358415.1	6	42.1744	xylulose kinase [Sus scrofa]
NP_001231384.1;Q29384.1	6	43.7739	proteasome (prosome, macropain) subunit, beta type, 4 [Sus scrofa]
NP_001092054.1;BAF62311.1	6	80.7193	transmembrane glycoprotein NMB precursor [Sus scrofa]
NP_001231022.1	6	43.4029	glucosamine-6-phosphate isomerase 1 [Sus scrofa]
XP_003125988.1;XP_005653149.1	6	39.9204	gasdermin-D isoform X1 [Sus scrofa]
NP_998928.1;AAR22407.1;AEI71568.1;Q6SEG5.1	6	62.1421	ubiquitin carboxyl-terminal hydrolase isozyme L1 [Sus scrofa]
NP_001188313.1;ADU04840.1	6	65.2112	rho GDP-dissociation inhibitor 1 [Sus scrofa]
AAB94003.1;AAB94002.2;AAB94004.1;NP_999574.1;O19069.2;XP_005655282.1	6	42.7434	succinyl-CoA synthetase alpha subunit [Sus scrofa]
XP_003122508.3	6	44.2682	coronin-1B [Sus scrofa]
XP_005668471.1;AAG17630.1;BAA92850.1;BAB11922.1;NP_999225.1;Q9GJT2.1	6	52.1639	S-formylglutathione hydrolase isoform X1 [Sus scrofa]
XP_005660824.1	6	52.5348	atlastin-3 [Sus scrofa]
XP_005664363.1;Q95283.1;XP_005664364.1	6	55.7062	cytochrome c oxidase subunit 4 isoform 1, mitochondrial-like isoform X1 [Sus scrofa]
XP_005664211.1;XP_005664212.1	6	51.3655	twinfilin-1 isoform X1 [Sus scrofa]
XP_005662909.1;XP_005662907.1;XP_005662908.1	6	36.7013	protein FAM84B isoform X3 [Sus scrofa]
XP_005663867.1;XP_005663866.1	6	41.1543	thiosulfate sulfurtransferase isoform X2 [Sus scrofa]
XP_005662215.1;AAR00247.1;NP_001231341.1;XP_005662214.1	6	48.0674	heme oxygenase 2 isoform X2 [Sus scrofa]
XP_003362211.1;XP_003356418.1	6	45.1533	ubiquitin carboxyl-terminal hydrolase 14-like [Sus scrofa]
XP_003135541.1	6	38.5457	methyl-CpG-binding protein 2 [Sus scrofa]
XP_005662303.1;XP_003354725.2;XP_005662302.1;XP_005662306.1;XP_005662307.1;XP_005662308.1	6	38.2555	isoleucine--tRNA ligase, cytoplasmic-like isoform X3 [Sus scrofa]
XP_005656736.1;AAR88521.1;ABH03528.1;ABO28924.1;NP_001090893.1	6	38.9575	integrin beta-8 isoform X1 [Sus scrofa]
XP_003484362.1;XP_003483427.1	6	43.8355	V-type proton ATPase subunit B, brain isoform-like [Sus scrofa]
NP_001230620.1;XP_005658188.1	6	45.0099	plasma glutamate carboxypeptidase precursor [Sus scrofa]
XP_005656394.1;XP_001928374.1	6	39.4534	eukaryotic translation initiation factor 2 subunit 1 isoform X2 [Sus scrofa]
XP_003360219.1;XP_003134838.1;XP_005657832.1;XP_005657833.1	6	46.6946	septin-7 isoform X2 [Sus scrofa]
AAF71994.2;NP_999215.1;Q9N1F5.2;XP_005671495.1	6	39.1089	glutathione S-transferase omega [Sus scrofa]
NP_001230732.1	6	38.677	nuclear distribution gene C homolog [Sus scrofa]
XP_005673244.1;XP_005673243.1;XP_005673245.1	6	37.9395	staphylococcal nuclease domain-containing protein 1 isoform X2 [Sus scrofa]
XP_005666247.1;NP_001254761.1;XP_005666248.1;XP_005672772.1	6	36.9689	protein transport protein Sec23A isoform X1 [Sus scrofa]
XP_003483763.1	6	36.6618	nucleolar protein 58 [Sus scrofa]
NP_001005730.1;CAE06498.1;Q70KH2.1	6	49.4848	glucosylceramidase precursor [Sus scrofa]
XP_003132321.1	6	41.474	monoacylglycerol lipase ABHD6 [Sus scrofa]
XP_005656501.1	6	36.9869	leucine-rich repeat transmembrane protein FLRT2 [Sus scrofa]
XP_001928080.1;XP_005671576.1;XP_005671577.1;XP_005671578.1	6	44.8177	mitotic checkpoint protein BUB3 isoformX2 [Sus scrofa]
XP_005658005.1;XP_003135028.3;XP_005658003.1;XP_005658004.1	6	37.621	eukaryotic translation initiation factor 2 subunit 3 isoform X3 [Sus scrofa]
NP_001231189.1;AAS55913.1	6	37.9191	arginine--tRNA ligase, cytoplasmic [Sus scrofa]
XP_003481226.1	6	36.1572	dynactin subunit 1 [Sus scrofa]
XP_005662093.1;AEQ61461.1;AEQ61462.1;NP_001274349.1;XP_003124517.2;XP_003131769.3;XP_003354570.1;XP_005662092.1	6	42.8393	RNA-binding protein FUS isoform X5 [Sus scrofa]
AAW30430.1;AAA83759.1;NP_999204.1;P41367.3	6	50.0404	medium-chain acyl-coA dehydrogenase [Sus scrofa]
ABD18451.1;2101191A;AAB33087.1;ABK55636.1;NP_001038071.1;Q2EN81.1	6	60.8587	ATP synthase H+-transporting mitochondrial F1 complex O subunit [Sus scrofa]
XP_003122915.1;XP_003122914.1;XP_003122916.1;XP_003353953.1;XP_003353954.1;XP_003480758.1;XP_005661054.1;XP_005661055.1;XP_005661056.1;XP_005661057.1;XP_005661058.1	6	62.2504	CD44 antigen isoformX2 [Sus scrofa]
AAW30632.1;AAA31050.1;AAW29969.1;NP_001004034.1;P12682.3;XP_005668373.1;XP_005668374.1;XP_005668375.1;XP_005668376.1	6	61.9846	unknown, partial [Sus scrofa]
NP_001231345.1	6	50.681	profilin-1 [Sus scrofa]
AAY44742.1;AAY44741.1;CAJ28141.1;NP_001104727.1;Q3ZD69.1	5	331.951	lamin C [Sus scrofa]
XP_003122400.2;XP_003480860.1;XP_005652798.1;XP_005652799.1;XP_005652800.1;XP_005652801.1	5	224.935	tubulin beta-4B chain isoform X1 [Sus scrofa]
XP_003353857.1;ACB46190.1;XP_005660836.1;XP_005660837.1	5	156.11	4F2 cell-surface antigen heavy chain isoform X1 [Sus scrofa]
XP_005659579.1;ABK55659.1;CAA46986.1;NP_001090952.1;P42639.2;XP_005659574.1;XP_005659576.1;XP_005659577.1;XP_005659578.1;XP_005659583.1	5	169.489	tropomyosin alpha-1 chain isoform X6 [Sus scrofa]
ABC84195.1;ABC84194.1;NP_001093665.1;XP_005652416.1;XP_005652417.1	5	158.833	eukaryotic translation initiation factor 4A isoform 2 [Sus scrofa]
NP_001093666.1;ABC84193.1;XP_005658510.1	5	156.998	eukaryotic initiation factor 4A-I [Sus scrofa]
XP_005671604.1;XP_005671603.1;XP_005671605.1	5	156.429	ornithine aminotransferase, mitochondrial isoform X2 [Sus scrofa]
XP_003356782.1	5	167.267	heat shock-related 70 kDa protein 2 [Sus scrofa]
XP_003484071.1	5	149.778	calumenin isoform X3 [Sus scrofa]
XP_005673018.1	5	114.36	14-3-3 protein beta/alpha [Sus scrofa]
XP_005662566.1;AAY17509.1;NP_001026957.1;Q52NJ2.3;XP_001929064.4;XP_003123225.1;XP_003124780.1;XP_003128025.1;XP_003131275.1;XP_003131276.1;XP_003131277.2;XP_003135565.1;XP_003356293.1;XP_003359827.2;XP_003481158.1;XP_003483878.1;XP_005655222.1;XP_005655223.1;XP_005655234.1;XP_005655235.1;XP_005662567.1;XP_005665491.1;XP_005666376.1;XP_005667236.1	5	109.668	ras-related protein Rab-1A isoform X1 [Sus scrofa]
XP_005668904.1;XP_003131486.1;XP_003131508.1	5	103.411	keratin, type I cytoskeletal 10 isoform X2 [Sus scrofa]
XP_005657423.1;XP_003132994.1;XP_005657421.1;XP_005657422.1;XP_005657424.1;XP_005657425.1;XP_005657426.1;XP_005657427.1;XP_005657428.1;XP_005657429.1;XP_005657430.1	5	80.3534	AP-1 complex subunit beta-1 isoform X6 [Sus scrofa]
XP_003125105.1;XP_005662548.1	5	81.1601	poly(rC)-binding protein 1 isoform X1 [Sus scrofa]
CAN13152.1;ABD04437.1;ACY74742.1;CAA45355.1;CAM32247.1;CAM32310.1;CAM32311.1;CAN13149.1;CAN13150.1;CAN13153.1;CAN13154.1;CAN13155.1;CAN13156.1;CAN13157.1;CAN13158.1;CAN13199.1;CAN13200.1;CAN13201.1;CAN13203.1;CAN13206.1;CAN13207.1;CAN13208.1;CAN13209.1;CAN13210.1;NP_001165454.1;NP_001165455.1;NP_001165456.1;NP_999477.2;P29797.1;XP_001928011.1;XP_003356400.2	5	73.6191	GNAS complex locus, partial [Sus scrofa]
NP_001230202.1;XP_003132476.1;XP_005667153.1;XP_005667154.1;XP_005669909.1	5	51.1865	ras-related protein Rab-6A [Sus scrofa]
XP_005671055.1;XP_001929089.1;XP_003359253.1;XP_003483523.1;XP_005671056.1;XP_005671057.1;XP_005671058.1	5	59.08	heterogeneous nuclear ribonucleoprotein F isoform X8 [Sus scrofa]
XP_005660840.1;XP_005660841.1	5	43.2856	heterogeneous nuclear ribonucleoprotein U-like 2 isoform X1 [Sus scrofa]
XP_001924589.4;AAF01257.1	5	49.292	coxsackievirus and adenovirus receptor homolog isoform 1 [Sus scrofa]
NP_001230387.1;ACJ24819.1;NP_001135462.1	5	54.8016	ribosomal protein L26 [Sus scrofa]
XP_001925814.4	5	37.4073	putative phospholipase B-like 2 isoform 1 [Sus scrofa]
NP_001038040.1;ABF58000.1;ABF58001.1;ABF58002.1;ABF58003.1;ABF58004.1;ABF58005.1;XP_005658750.1	5	42.8303	isocitrate dehydrogenase [NAD] subunit beta, mitochondrial [Sus scrofa]
NP_001231086.1;XP_005659992.1	5	46.1991	peptidyl-prolyl cis-trans isomerase FKBP3 [Sus scrofa]
NP_001231138.1;AAB23128.1;AAB23129.1;AAB25484.1;AAB87698.1;AAQ14324.1;AH004009.1;NP_001231139.1;XP_003125211.1;XP_005666982.1	5	66.9652	calmodulin 3 [Sus scrofa]
NP_001231936.1;XP_003360763.1	5	39.3675	basic leucine zipper and W2 domains 2 [Sus scrofa]
XP_003361890.1;JAA53753.1	5	44.3733	non-POU domain-containing octamer-binding protein [Sus scrofa]
XP_005671161.1;XP_001927837.1;XP_005671157.1;XP_005671158.1;XP_005671159.1;XP_005671160.1;XP_005671162.1	5	40.7024	annexin A7 isoform X6 [Sus scrofa]
XP_003361762.1	5	42.452	acyl-coenzyme A thioesterase 2, mitochondrial-like, partial [Sus scrofa]
XP_005670360.1;ABB82033.1;ABB82034.1;BAA84580.1;NP_999537.1;P79307.2;XP_005670359.1;XP_005670361.1;XP_005670362.1;XP_005670363.1	5	38.8708	amyloid beta A4 protein isoform X2 [Sus scrofa]
NP_999571.1;BAB18973.1;Q9GKX6.1	5	52.0694	aldose 1-epimerase [Sus scrofa]
A4Z6H0.1;ABE73154.1;NP_001090978.1;XP_005659070.1	5	36.8446	Adenylosuccinate synthetase isozyme 1 {ECO:0000255|HAMAP-Rule:MF_03126}; Short=AMPSase 1 {ECO:0000255|HAMAP-Rule:MF_03126}; Short=AdSS 1 {ECO:0000255|HAMAP-Rule:MF_03126} {ECO:0000255|HAMAP-Rule:MF_03126}; AltName: Adenylosuccinate synthetase, basic isozyme {ECO:0000255|HAMAP-Rule:MF_03126}; AltName: Adenylosuccinate synthetase, muscle isozyme {ECO:0000255|HAMAP-Rule:MF_03126}; Short=M-type adeny…
XP_001929355.3	5	50.0719	alpha-internexin [Sus scrofa]
XP_005668619.1;XP_003131163.4;XP_005668617.1;XP_005668618.1	5	37.3146	paraspeckle component 1 isoform X4 [Sus scrofa]
NP_001230484.1;XP_005657441.1	5	45.4305	heterogeneous nuclear ribonucleoprotein H3 [Sus scrofa]
XP_003124117.3	5	34.9968	leucine--tRNA ligase, cytoplasmic [Sus scrofa]
XP_005662321.1;XP_005662320.1	5	35.3026	family with sequence similarity 120A isoform X2 [Sus scrofa]
XP_005669353.1;NP_001230994.1;P79324.1;XP_003358383.1;XP_005669354.1	5	49.2823	60S ribosomal protein L15-like isoform X2 [Sus scrofa]
JAA74179.1;XP_003133528.3;XP_005672027.1	5	40.0691	solute carrier family 25 (aspartate/glutamate carrier), member 12 [Sus scrofa]
XP_003124939.2	5	35.3853	eukaryotic translation initiation factor 5B [Sus scrofa]
P10775.1;AAA63448.1;XP_005658960.1	5	52.4236	Ribonuclease inhibitor; AltName: Ribonuclease/angiogenin inhibitor 1
NP_001233167.1;ADK56184.1	5	35.9331	coatomer subunit gamma-2 [Sus scrofa]
NP_001098771.1;ABR13018.1	5	49.6503	COP9 signalosome complex subunit 2 [Sus scrofa]
XP_005655963.1;Q29308.3;XP_003127229.3;XP_003359907.1;XP_003481921.1;XP_005655961.1;XP_005655962.1	5	33.1207	40S ribosomal protein S19 isoform X5 [Sus scrofa]
XP_005654692.1	5	34.1142	src substrate cortactin [Sus scrofa]
XP_005654535.1	5	31.5149	protein disulfide-isomerase TMX3 [Sus scrofa]
XP_005664798.1;XP_003356047.1;XP_003356049.1;XP_003481946.1	5	38.9309	protein arginine N-methyltransferase 1 isoform X5 [Sus scrofa]
XP_003122487.1;XP_003122486.1	5	31.0258	NADH dehydrogenase [ubiquinone] flavoprotein 1, mitochondrial isoform 2 [Sus scrofa]
NP_999388.1;BAA04882.1;BAA19107.1;CBG17291.1;CBV30737.1;P47788.2	5	36.1863	thimet oligopeptidase [Sus scrofa]
XP_005661508.1;AAD21027.1	5	32.5129	vesicular integral-membrane protein VIP36 [Sus scrofa]
XP_005660864.1;AAL40882.1;Q8WMR7.1;XP_005660862.1;XP_005660863.1	5	33.8879	bestrophin-1 isoform X3 [Sus scrofa]
XP_005668191.1;XP_003130802.2;XP_005668190.1;XP_005668192.1;XP_005668193.1;XP_005668194.1;XP_005668195.1;XP_005668196.1;XP_005668197.1;XP_005668198.1	5	37.2555	acyl-CoA-binding domain-containing protein 5 isoform X3 [Sus scrofa]
AFK92990.1	5	31.9623	U2 small nuclear RNA auxiliary factor 2 [Sus scrofa]
XP_005654963.1;XP_003123559.3	5	33.5428	60S ribosomal protein L18a isoform X2 [Sus scrofa]
XP_003360255.2;JAA53677.1	5	34.9288	proteasome subunit alpha type-2 [Sus scrofa]
XP_005674102.1;XP_005674101.1	5	37.043	glucose-6-phosphate 1-dehydrogenase X-like isoform X2 [Sus scrofa]
XP_003131863.2	5	35.7312	glyoxalase domain-containing protein 4 [Sus scrofa]
XP_003357681.2	5	34.9511	MOSC domain-containing protein 1, mitochondrial [Sus scrofa]
XP_005661787.1;XP_003354344.1;XP_003354345.1;XP_005661786.1	5	47.2427	transcriptional activator protein Pur-alpha isoform X4 [Sus scrofa]
NP_001230339.1	5	35.8433	beta-lactamase-like protein 2 [Sus scrofa]
XP_005664771.1;NP_001230999.1	5	33.3277	40S ribosomal protein S11 isoform X1 [Sus scrofa]
XP_001928025.1;XP_001928042.1	5	35.1696	proteasome subunit alpha type-3 isoform 1 [Sus scrofa]
ACJ76845.1;XP_005654261.1	5	29.8737	HDL binding protein, partial [Sus scrofa]
NP_001231254.1;NP_001231257.1;XP_005660262.1;XP_005660263.1	5	32.0276	histidine triad nucleotide-binding protein 2, mitochondrial isoform 1 precursor [Sus scrofa]
XP_005660857.1;XP_003122673.2	5	39.9102	isoaspartyl peptidase/L-asparaginase isoform X2 [Sus scrofa]
XP_003122259.1;XP_001928876.1	5	33.7861	phytanoyl-CoA dioxygenase domain-containing protein 1 isoform 2 [Sus scrofa]
JAA53525.1;XP_005665070.1	5	32.8952	short-chain dehydrogenase/reductase 3 [Sus scrofa]
NP_001231060.1;AAG16228.1;P19133.1;XP_005664756.1	5	59.2188	ferritin, light polypeptide [Sus scrofa]
XP_005668301.1;XP_005668302.1;XP_005668310.1;XP_005668311.1	5	33.7527	isopentenyl-diphosphate Delta-isomerase 1 isoform X1 [Sus scrofa]
AAO19448.1;AAG17441.1	5	46.4618	fatty acid synthase, partial [Sus scrofa]
Q45FY6.3;AAB03248.1;AAB18389.1;AAD30159.1;AAZ43258.1;ABI29189.1;ABY85196.1;NP_001027548.1	5	33.4331	Hypoxanthine-guanine phosphoribosyltransferase; Short=HGPRT; Short=HGPRTase
XP_003134875.4;XP_005673346.1	5	31.0445	3-hydroxyisobutyrate dehydrogenase, mitochondrial isoform X1 [Sus scrofa]
NP_001161110.1;BAI47587.1	5	31.0498	3-ketoacyl-CoA thiolase, mitochondrial [Sus scrofa]
NP_001116606.1;ACA43010.1;XP_005671310.1	5	30.4395	lysosomal acid lipase/cholesteryl ester hydrolase precursor [Sus scrofa]
AAL68965.1;NP_999538.1;P61288.1	5	53.5122	translationally controlled tumor protein [Sus scrofa]
NP_001131101.1;ACD13000.1	5	31.1966	endoplasmic reticulum resident protein 44 precursor [Sus scrofa]
B6CVD7.1;ACD13001.1;NP_001131099.1	5	29.5262	ERO1-like protein alpha; Short=ERO1-L; Short=ERO1-L-alpha; AltName: Endoplasmic reticulum oxidoreductin-1-like protein; AltName: Oxidoreductin-1-L-alpha; Flags: Precursor
XP_005660452.1	5	30.1642	26S proteasome non-ATPase regulatory subunit 5 [Sus scrofa]
XP_005664280.1;NP_001231157.1;XP_005658712.1;XP_005664279.1;XP_005664281.1;XP_005664282.1;XP_005664283.1	5	32.6511	thymopoietin isoform X2 [Sus scrofa]
XP_005672865.1;NP_001231372.1;XP_005672864.1;XP_005672866.1	5	31.463	NSFL1 (p97) cofactor (p47) isoform X2 [Sus scrofa]
NP_001182307.1;ABX82822.1;CAN13336.1	5	30.0473	valyl-tRNA synthetase [Sus scrofa]
XP_005660023.1	5	29.1174	fermitin family homolog 2, partial [Sus scrofa]
XP_003356805.1;XP_001928925.1	5	31.0663	activator of 90 kDa heat shock protein ATPase homolog 1-like [Sus scrofa]
NP_999597.1;AAG28524.1;BAA24134.1;BAA96092.1;BAI47778.1;O46420.1;XP_003484219.1;XP_005667640.1;XP_005667641.1	5	32.7338	lanosterol 14-alpha demethylase [Sus scrofa]
NP_001132943.1;ACJ06403.1	5	32.6231	DNA-(apurinic or apyrimidinic site) lyase [Sus scrofa]
XP_005662358.1	5	41.8476	fumarylacetoacetate hydrolase domain-containing protein 2-like [Sus scrofa]
XP_005673383.1;XP_003134908.1;XP_005673382.1	5	31.5788	drebrin-like protein isoform X3 [Sus scrofa]
XP_003361624.1;XP_005658731.1	5	31.0673	adenylate kinase 2, mitochondrial-like isoformX2 [Sus scrofa]
XP_005667688.1;BAI47600.1;NP_001161112.1;XP_005667685.1;XP_005667686.1;XP_005667687.1	5	32.8549	asparagine synthetase isoform X4 [Sus scrofa]
XP_003133042.1	5	35.0777	crk-like protein [Sus scrofa]
XP_001928284.1	5	31.2004	thioredoxin-related transmembrane protein 1 [Sus scrofa]
NP_001231565.1;XP_003123481.1;XP_003123482.1;XP_005654943.1;XP_005661276.1	5	33.1902	cytochrome P450, family 4, subfamily F, polypeptide 55 precursor [Sus scrofa]
XP_001929678.1	5	34.7058	selenium-binding protein 1 [Sus scrofa]
XP_003123542.1;XP_005661239.1	5	34.3301	6-phosphogluconolactonase isoform X1 [Sus scrofa]
NP_999319.2;AAF78791.1;AAN06824.1;Q9MYY8.3	5	44.8113	thioredoxin reductase 1, cytoplasmic [Sus scrofa]
XP_003127388.1;XP_003127386.1;XP_003127387.1	5	30.2288	AP-2 complex subunit alpha-1 isoform 3 [Sus scrofa]
JAA53744.1;XP_001924213.1;XP_005671203.1;XP_005671204.1	5	32.1459	annexin A11 [Sus scrofa]
XP_005667472.1;XP_003129967.1;XP_003129968.1;XP_003482031.1	5	38.6172	40S ribosomal protein S25 isoform X3 [Sus scrofa]
NP_001090948.1;A1XQU5.1;ABK55651.1	5	56.4839	60S ribosomal protein L27 [Sus scrofa]
XP_003127328.2	5	35.9461	17-beta-hydroxysteroid dehydrogenase 14 [Sus scrofa]
NP_001231397.1;CAA62960.1	5	36.6301	proteasome subunit alpha type-4 [Sus scrofa]
2121219A;AAB35333.2;XP_005674385.1;XP_005674386.1;XP_005674387.1	5	53.8394	glutaminase
XP_001926746.1	5	47.1529	transmembrane emp24 domain-containing protein 10 [Sus scrofa]
XP_005655344.1;XP_003131979.1;XP_003131980.1;XP_003354987.1;XP_005655342.1;XP_005655343.1	5	49.6663	eukaryotic translation initiation factor 5A-1 isoform X7 [Sus scrofa]
XP_003355965.1	5	47.7204	flavin reductase (NADPH) [Sus scrofa]
NP_001230274.1	5	38.2949	ribosomal protein L13 [Sus scrofa]
NP_001230576.1	5	32.4337	WD repeat and FYVE domain-containing protein 1 [Sus scrofa]
NP_001230514.1;XP_003355390.1	5	42.1762	ras-related C3 botulinum toxin substrate 1 (rho family, small GTP binding protein Rac1) [Sus scrofa]
XP_003134106.1;XP_003359867.1	5	63.5197	nucleophosmin isoformX2 [Sus scrofa]
P00795.2	4	182.106	Cathepsin D; Contains: Cathepsin D light chain; Contains: Cathepsin D heavy chain; Flags: Precursor
NP_999093.1;AAA30999.1;CBF96249.1;CBV09769.1;P00506.2	4	161.071	aspartate aminotransferase, mitochondrial precursor [Sus scrofa]
JAA74178.1;XP_003130208.2;XP_005667683.1	4	146.987	solute carrier family 25 (aspartate/glutamate carrier), member 13 tv2 [Sus scrofa]
XP_003480383.1	4	109.93	peptidyl-prolyl cis-trans isomerase B, partial [Sus scrofa]
XP_003484383.1	4	115.004	peptidyl-prolyl cis-trans isomerase B [Sus scrofa]
1917268A;XP_003360292.2;XP_003484129.1	4	80.9172	pyruvate dehydrogenase:SUBUNIT=alpha
XP_003124444.3;XP_005662019.1	4	103.28	14-3-3 protein gamma isoform X1 [Sus scrofa]
XP_003481339.1;CAM12307.1;CAM59483.1;XP_003481338.1	4	98.3486	14-3-3 protein theta isoform 2 [Sus scrofa]
XP_005665306.1;XP_003127861.2;XP_003482078.1;XP_005665307.1;XP_005665308.1;XP_005665309.1;XP_005665310.1	4	51.5722	polyadenylate-binding protein 4 isoform X3 [Sus scrofa]
XP_003125985.3	4	58.3021	N(G),N(G)-dimethylarginine dimethylaminohydrolase 1 [Sus scrofa]
NP_001230144.1;XP_005654303.1	4	42.8899	exportin-2 [Sus scrofa]
NP_999500.1;AAC61744.1;AAM21478.1;BAI48106.1;P67937.3;XP_005661255.1;XP_005661256.1;XP_005661257.1;XP_005661258.1	4	71.8002	tropomyosin alpha-4 chain [Sus scrofa]
XP_005673392.1;ABY87518.1;NP_001116594.1	4	53.1455	transcriptional activator protein Pur-beta-like, partial [Sus scrofa]
NP_001239143.1;XP_005668056.1	4	56.0065	ADP-ribosylation factor-like 8B [Sus scrofa]
XP_005671213.1;XP_001927876.2;XP_005671214.1	4	53.6627	RPE-retinal G protein-coupled receptor isoform X2 [Sus scrofa]
XP_003125184.2;AAA31133.1;AAB52914.1;ABO84843.1;ABU49130.1;ABU49131.1;NP_001098779.1;NP_999376.1;P0CG68.1;P63053.2;XP_003483459.1;XP_003483460.1;XP_003483461.1;XP_003483462.1;XP_005652973.1;XP_005652974.1;XP_005654049.1;XP_005654050.1;XP_005654051.1;XP_005657360.1;XP_005657361.1;XP_005657362.1	4	49.8057	ubiquitin-40S ribosomal protein S27a [Sus scrofa]
NP_001155226.1;ACR48191.1	4	35.564	rab effector MyRIP [Sus scrofa]
XP_003481037.1;XP_003132597.2;XP_003354523.3	4	57.4136	guanine nucleotide-binding protein G(I)/G(S)/G(T) subunit beta-2 [Sus scrofa]
XP_003354114.2;XP_005667838.1	4	36.8157	dynamin-2 [Sus scrofa]
XP_005669680.1;XP_003358507.1;XP_003358508.1;XP_005669679.1	4	43.6846	alpha/beta hydrolase domain-containing protein 14B isoform X4 [Sus scrofa]
XP_003360918.3	4	40.0603	sorting nexin-2, partial [Sus scrofa]
XP_005663846.1;XP_003126085.1	4	37.5184	histone H1.0-like [Sus scrofa]
XP_005670151.1;XP_003358811.3;XP_005670142.1;XP_005670143.1;XP_005670144.1;XP_005670145.1;XP_005670146.1;XP_005670147.1;XP_005670148.1;XP_005670149.1;XP_005670150.1	4	31.8824	disks large homolog 1 isoform X11 [Sus scrofa]
O77591.1;AAC28084.1;NP_999381.1	4	41.5662	Inositol monophosphatase 1; Short=IMP 1; Short=IMPase 1; AltName: Inositol-1(or 4)-monophosphatase 1; AltName: Lithium-sensitive myo-inositol monophosphatase A1
XP_003482611.2	4	32.1365	signal peptidase complex subunit 2 [Sus scrofa]
XP_005665421.1;XP_003127965.2;XP_005665419.1;XP_005665420.1;XP_005665422.1;XP_005665423.1;XP_005665424.1;XP_005665425.1;XP_005665426.1;XP_005665427.1;XP_005665428.1	4	29.6009	far upstream element-binding protein 1 isoform X4 [Sus scrofa]
XP_003362261.1	4	44.7993	40S ribosomal protein S2 [Sus scrofa]
BAA14105.1;NP_001004031.1;P60982.3	4	35.796	destrin [Sus scrofa]
XP_005667536.1;NP_001230781.1;XP_005667537.1	4	29.274	STT3, subunit of the oligosaccharyltransferase complex, homolog A isoform X1 [Sus scrofa]
JAA74168.1;ADC38915.1;NP_001182263.1	4	39.8595	ELAV-like 1 (Hu antigen R) [Sus scrofa]
NP_999483.1;AAA31010.1;CAC85483.2;P04574.1	4	42.0283	calpain small subunit 1 [Sus scrofa]
XP_005671999.1;NP_001230424.1;XP_005671986.1;XP_005671987.1;XP_005671988.1;XP_005671989.1;XP_005671990.1;XP_005671991.1;XP_005671992.1;XP_005671993.1;XP_005671994.1;XP_005671995.1;XP_005671996.1;XP_005671997.1;XP_005671998.1;XP_005672000.1	4	30.4028	cytoplasmic dynein 1 intermediate chain 2 isoform X14 [Sus scrofa]
XP_003131022.1;AAC69751.1;O97580.1	4	39.8579	succinyl-CoA ligase [ADP-forming] subunit beta, mitochondrial [Sus scrofa]
XP_005662840.1	4	34.6835	40S ribosomal protein S7-like [Sus scrofa]
XP_001926034.2;XP_005657447.1	4	33.2174	vacuolar protein sorting-associated protein 26A isoformX1 [Sus scrofa]
NP_001106165.1;BAF93845.1	4	35.4581	heterogeneous nuclear ribonucleoprotein A/B [Sus scrofa]
XP_005669834.1;XP_005664330.1;XP_005674205.1	4	31.2409	plasma membrane calcium-transporting ATPase 2-like, partial [Sus scrofa]
ACI96265.1;AAS55926.1;NP_001131092.1;Q29201.4;XP_003355952.1;XP_005657548.1	4	46.7738	ribosomal protein S16 [Sus scrofa]
NP_999469.1;AAB72090.1;AAO47071.1;AAP30878.1;AAQ04767.1;AAQ83574.1;Q64L94.1	4	40.3141	proteasome activator complex subunit 1 [Sus scrofa]
XP_005671372.1;XP_005671369.1;XP_005671370.1;XP_005671371.1;XP_005671373.1;XP_005671374.1;XP_005671375.1;XP_005671376.1;XP_005671377.1;XP_005671378.1;XP_005671379.1;XP_005671380.1;XP_005671381.1;XP_005671382.1;XP_005671383.1;XP_005671384.1;XP_005671385.1;XP_005671386.1;XP_005671387.1;XP_005671388.1;XP_005671389.1;XP_005671390.1;XP_005671391.1;XP_005671392.1	4	36.025	sorbin and SH3 domain-containing protein 1 isoform X4 [Sus scrofa]
NP_999076.1;CAA68050.1;Q95250.3;XP_005673922.1	4	38.0954	membrane-associated progesterone receptor component 1 [Sus scrofa]
XP_003132702.1;XP_005670242.1	4	30.0033	protein MAATS1 isoform X1 [Sus scrofa]
P80276.2;AAA30989.1;AAC48515.1;ABF18830.1;NP_001001539.1;NP_001038033.1;P82125.2;XP_005668285.1;XP_005668294.1	4	34.2131	Aldose reductase; Short=AR; AltName: Aldehyde reductase
NP_001161107.1;BAI48026.1	4	36.1604	isovaleryl-CoA dehydrogenase, mitochondrial [Sus scrofa]
XP_003480471.2	4	36.362	tight junction protein ZO-1 [Sus scrofa]
NP_001230627.1	4	31.4648	acireductone dioxygenase 1 [Sus scrofa]
XP_003123722.1	4	36.0588	transmembrane emp24 domain-containing protein 9 [Sus scrofa]
XP_005672771.1	4	37.0201	sorting nexin-5 [Sus scrofa]
XP_005663972.1	4	35.9437	prolow-density lipoprotein receptor-related protein 1-like [Sus scrofa]
XP_005658651.1	4	24.4693	lanC-like protein 2-like [Sus scrofa]
NP_001231553.1	4	27.352	eukaryotic translation initiation factor 3, subunit I [Sus scrofa]
NP_001189469.1	4	35.8791	transmembrane emp24 domain-containing protein 7 precursor [Sus scrofa]
ABC17926.1;AAA31076.1;AAA31077.1;AAA31078.1;AAA31079.1;AAB67719.1;AAB69336.1;AAB69338.1;AAB69340.1;AAB69341.1;AAC26750.1;AAC26751.1;AAC26752.1;AAC26753.1;AAC26754.1;AAC26756.1;AAC26759.1;AAC26760.1;AAK56325.1;AAK56326.1;AAL76974.1;AAL76979.1;AAL76980.1;AAL76982.1;AAL76983.1;AAL78511.1;AAL78514.1;AAL78515.1;AAL78516.1;AAL78517.1;AAL78520.1;AAL78521.1;AAM20943.1;AAM20944.1;AAM20945.1;AAM20946.1;AAM…	4	26.1479	MHC class I antigen [Sus scrofa]
NP_001070697.1;ABI96202.1;Q06A98.1	4	34.4709	serine/arginine-rich splicing factor 2 [Sus scrofa]
XP_003360264.1	4	24.0556	ras-related protein Ral-A [Sus scrofa]
NP_001230623.1;NP_001230622.1	4	32.0574	heterogeneous nuclear ribonucleoprotein C (C1/C2) isoform 2 [Sus scrofa]
XP_003121938.1;ABK55654.1;XP_005660137.1;XP_005660138.1;XP_005660139.1;XP_005660140.1;XP_005660141.1;XP_005660142.1	4	40.8319	40S ribosomal protein S6 isoform X1 [Sus scrofa]
XP_005659573.1	4	26.6741	carbonic anhydrase 12 [Sus scrofa]
XP_005671138.1;AAC48711.1;AAC48712.1;AAC48713.1;AAC48714.1;NP_999358.1;XP_003354404.1;XP_003354408.2;XP_005653018.1;XP_005653019.1;XP_005653020.1;XP_005661869.1;XP_005671133.1;XP_005671134.1;XP_005671135.1;XP_005671136.1;XP_005671137.1;XP_005671139.1;XP_005671140.1;XP_005671141.1;XP_005671142.1;XP_005671143.1;XP_005671144.1;XP_005671145.1	4	30.0221	calcium/calmodulin-dependent protein kinase type II subunit gamma isoform X6 [Sus scrofa]
XP_005652681.1	4	34.9442	protein phosphatase 1 regulatory subunit 12A [Sus scrofa]
XP_005673505.1;XP_003134991.1;XP_005673504.1	4	48.461	pirin isoform X3 [Sus scrofa]
NP_001233598.1;ABH03530.1;AEO79121.1;AGS50334.1;AGS50335.1	4	24.3236	integrin beta-5 precursor [Sus scrofa]
NP_001011507.1;CAF04757.1;XP_005668609.1	4	27.1737	lysosome-associated membrane glycoprotein 1 precursor [Sus scrofa]
XP_001928988.1	4	32.0225	ribonuclease UK114 isoform 1 [Sus scrofa]
XP_005668695.1;XP_003131288.1;XP_005668696.1	4	26.9974	protein tweety homolog 2 isoform X2 [Sus scrofa]
XP_003129639.1	4	25.2939	ragulator complex protein LAMTOR1 [Sus scrofa]
NP_001230825.1;XP_005671633.1	4	25.7985	glutaredoxin 3 [Sus scrofa]
CAA57713.1;AAA79042.1;AAZ94915.1;CAA61120.1;NP_999377.1;P50390.1	4	44.1042	transthyretin [Sus scrofa]
NP_001116682.1;ABI97187.1;Q06AT3.1;XP_003130528.2	4	23.7897	ubiquitin carboxyl-terminal hydrolase isozyme L5 [Sus scrofa]
NP_001116685.1;A5GFS8.1;CAN13351.1;XP_005673106.1;XP_005673107.1;XP_005673108.1	4	41.4768	vesicle-associated membrane protein-associated protein B [Sus scrofa]
XP_003359292.1;XP_001929420.2;XP_003359295.1;XP_003360371.1;XP_005671186.1;XP_005671187.1;XP_005671188.1	4	28.4951	40S ribosomal protein S24 isoform X3 [Sus scrofa]
AAC48779.1;1106188C;711683D;AAC48780.1;NP_001001770.1;P00172.3;XP_005659882.1	4	58.2775	cytochrome b5 [Sus scrofa]
NP_001230486.1	4	26.8174	D-dopachrome decarboxylase [Sus scrofa]
XP_005663951.1;XP_001929467.3;XP_005663950.1	4	37.348	nascent polypeptide-associated complex subunit alpha isoform X3 [Sus scrofa]
NP_999309.1;AAG13452.2	4	29.7768	peroxiredoxin-5, mitochondrial [Sus scrofa]
XP_005660499.1;AAS55903.1;XP_001924278.4;XP_005658220.1	4	54.1738	60S ribosomal protein L12 [Sus scrofa]
NP_001231304.1;NP_001231302.1;NP_001231303.1;XP_005671194.1;XP_005671195.1;XP_005671196.1;XP_005671197.1;XP_005671198.1;XP_005671199.1	4	36.9162	uncharacterized protein LOC100155717 isoform 2 [Sus scrofa]
NP_001231049.1	4	24.9083	arylsulfatase E precursor [Sus scrofa]
XP_005672597.1;XP_003359859.2;XP_005672596.1	4	23.6579	transportin-1 isoform X3 [Sus scrofa]
NP_001123427.1;ABK55650.1;P62831.1	4	36.65	60S ribosomal protein L23 [Sus scrofa]
XP_003483948.1	4	26.5701	putative hydrolase RBBP9 [Sus scrofa]
XP_003361329.1;XP_003131820.1	4	37.3723	60S ribosomal protein L23a-like [Sus scrofa]
NP_001231019.1	4	26.1975	protein SET [Sus scrofa]
XP_005670770.1;XP_001928729.1	4	25.3467	malectin isoform X2 [Sus scrofa]
XP_005656892.1;P49666.2;XP_003482912.1;XP_003482913.1;XP_003482914.1;XP_003482915.1	4	39.6177	60S ribosomal protein L21 isoform X5 [Sus scrofa]
NP_001231487.1	4	36.2892	60S ribosomal protein L17 [Sus scrofa]
XP_003134876.3	4	34.5634	probable 3-hydroxyisobutyrate dehydrogenase, mitochondrial-like [Sus scrofa]
BAF80074.1;AAA75622.1;AAD34188.1;AAG28180.1;AAG28193.1;AAG28206.1;AAG28219.1;AAQ05983.1;AAQ05996.1;AAQ06009.1;AAQ06022.1;AAQ06035.1;AAQ06048.1;AAQ06061.1;AAQ06074.1;AAQ06087.1;AAQ06100.1;AAQ06113.1;AAQ06126.1;AAQ06139.1;AAQ06152.1;AAQ06165.1;AAQ06178.1;AAQ06191.1;AAQ06204.1;AAQ06217.1;AAQ06230.1;AAR01783.1;AAR05785.1;AAS77694.1;AAS77707.1;AAS77720.1;AAS77733.1;ABA41413.1;ABA41426.1;ABA41439.1;ABB…	4	31.4046	cytochrome oxidase subunit II (mitochondrion) [Sus scrofa]
NP_001230997.1;NP_001230998.1;Q95307.2;XP_005664780.1	4	25.8313	ribosomal protein L13a isoform 1 [Sus scrofa]
NP_001230453.1;P29412.1	4	41.9618	elongation factor 1-beta [Sus scrofa]
XP_003361778.2	4	36.232	delta-aminolevulinic acid dehydratase-like, partial [Sus scrofa]
XP_005655642.1;NP_001171997.1;XP_005655643.1	4	26.771	protein canopy homolog 2 isoform X1 [Sus scrofa]
XP_005672877.1;XP_003134407.1	4	32.5056	casein kinase II subunit alpha isoform X2 [Sus scrofa]
XP_003122203.3;XP_005660475.1	4	23.391	protein crumbs homolog 2 [Sus scrofa]
XP_005665246.1;JAA53763.1;XP_003135004.1;XP_003360284.1;XP_005665245.1;XP_005673515.1;XP_005673516.1	4	24.4309	histone-binding protein RBBP4 isoform X2 [Sus scrofa]
XP_003357689.1	4	24.6795	poly [ADP-ribose] polymerase 1 [Sus scrofa]
XP_003123586.1;XP_003123584.1;XP_003123585.1;XP_003135361.1	4	25.4021	coatomer subunit epsilon isoform 3 [Sus scrofa]
XP_005656268.1	4	24.9594	thioredoxin domain-containing protein 5, partial [Sus scrofa]
XP_001927901.1	4	24.2138	UV excision repair protein RAD23 homolog B [Sus scrofa]
XP_005671503.1;JAA53603.1;XP_003133228.3;XP_003483603.1;XP_005671504.1	4	30.5347	xaa-Pro aminopeptidase 1 isoform X4 [Sus scrofa]
XP_005663271.1;XP_003125720.2;XP_003355153.1;XP_005663269.1;XP_005663270.1;XP_005674517.1	4	30.9652	transgelin-2 isoform X5 [Sus scrofa]
Q9TUI8.1;BAA86917.1;NP_999079.1	4	24.8705	Fatty-acid amide hydrolase 1; AltName: Anandamide amidohydrolase 1; AltName: Oleamide hydrolase 1
NP_999353.1;CAC10570.1;Q29381.2	4	24.9746	dolichyl-diphosphooligosaccharide--protein glycosyltransferase 48 kDa subunit precursor [Sus scrofa]
JAA74095.1	4	23.2465	ATPase, class VI, type 11A tv2, partial [Sus scrofa]
XP_005658949.1;ABI97180.1;ABI97181.1;NP_001116659.1;NP_001116660.1;Q06AT9.1;XP_005658950.1	4	22.7914	RNA-binding protein 4 isoform X1 [Sus scrofa]
CAA33169.1;CAA33170.1;CEF39402.1;NP_999030.1;P11607.1	4	23.842	unnamed protein product [Sus scrofa]
NP_001230773.1	4	25.1405	coproporphyrinogen oxidase [Sus scrofa]
XP_001928829.1;XP_005672101.1	4	22.798	splicing factor 3B subunit 1 isoformX1 [Sus scrofa]
JAA74139.1	4	22.4857	eukaryotic translation initiation factor 5 tv1 [Sus scrofa]
XP_001927122.3;XP_005658440.1	4	24.5122	adipocyte plasma membrane-associated protein [Sus scrofa]
NP_001136304.1;ACH88506.1	4	24.27	methionine adenosyltransferase 2 subunit beta [Sus scrofa]
XP_003481159.2	4	29.8957	isoleucine--tRNA ligase, cytoplasmic-like [Sus scrofa]
NP_001231479.1;XP_005654843.1	4	23.0267	mitogen-activated protein kinase kinase 2 [Sus scrofa]
Q49I35.3;AAT37622.1;AAX85355.1;XP_005658395.1	4	25.9425	Galectin-1; Short=Gal-1; AltName: Lectin galactoside-binding soluble 1
NP_001027528.1;BAE03308.1;Q4LE85.1;XP_005659637.1;XP_005659638.1;XP_005659639.1;XP_005659640.1;XP_005659641.1;XP_005659642.1	4	23.7208	ras-related protein Rab-27A [Sus scrofa]
XP_005663571.1;AAL76273.1;AEI00724.1;JAA53742.1;NP_001231571.1;NP_001274345.1;NP_999095.1;Q71LE2.3;XP_001928622.1;XP_003131242.1;XP_003355255.1;XP_003356567.1;XP_005663570.1	4	30.1188	histone H3.2-like isoform X2 [Sus scrofa]
XP_005656212.1;ABG21108.1;ABR67998.1;NP_001038062.1;XP_003361231.1;XP_005656211.1	4	26.2879	adenylate kinase isoenzyme 4, mitochondrial isoform X2 [Sus scrofa]
XP_003357800.1;XP_005656872.1;XP_005656873.1	4	26.9638	ras-related protein Rab-18-like isoform X1 [Sus scrofa]
XP_005660861.1;BAA03666.1;NP_999140.1;P19130.3;XP_005660860.1	4	39.8826	ferritin heavy chain isoform X2 [Sus scrofa]
NP_001095290.1;A5GFZ5.1;BAI47782.1;CAN13123.1;CAN13124.1;CAN13231.1;CAN13232.1	4	24.234	dolichol-phosphate mannosyltransferase subunit 1 [Sus scrofa]
XP_003355633.2;ABM63222.1;ACI32712.1;JAA53800.1	4	27.6179	solute carrier family 2, facilitated glucose transporter member 3 [Sus scrofa]
XP_005655941.1;XP_003127213.1;XP_003127220.1;XP_005655934.1	4	27.0222	platelet-activating factor acetylhydrolase IB subunit gamma-like isoform X2 [Sus scrofa]
NP_999098.1;AAL58668.2	4	24.3671	arylsulfatase A precursor [Sus scrofa]
XP_005655274.1;XP_003124995.1;XP_003124996.1;XP_003124997.1;XP_003124998.1;XP_005655272.1;XP_005655273.1;XP_005655275.1;XP_005655276.1	4	25.8778	macrophage-capping protein isoform X7 [Sus scrofa]
NP_001231246.1;ADZ45094.1;NP_001231245.1;XP_005664048.1;XP_005664049.1;XP_005664050.1	4	38.4821	nucleosome assembly protein 1-like 1 [Sus scrofa]
XP_003357166.3	4	23.2402	importin-7 [Sus scrofa]
AAX31659.1;AFV59256.1;AFV59257.1;CAX20316.1;NP_001026948.1;Q5BLZ2.1	4	24.687	TIP47 [Sus scrofa]
XP_005654421.1	4	23.3148	utrophin-like, partial [Sus scrofa]
CAA63556.1;BAC99052.1;NP_999393.1;Q29095.1	4	42.0674	prostaglandin D synthase [Sus scrofa]
XP_005658384.1;AAS59066.1	4	25.5632	sorting and assembly machinery component 50 homolog, partial [Sus scrofa]
NP_001230725.1	4	24.7842	NADH dehydrogenase (ubiquinone) Fe-S protein 3, 30kDa (NADH-coenzyme Q reductase) [Sus scrofa]
P00761.1;ACR67004.1;NP_001156363.1;XP_005657781.1	4	41.5892	Trypsin; Flags: Precursor
XP_003132136.3	4	25.0343	dolichyl-diphosphooligosaccharide--protein glycosyltransferase subunit STT3B [Sus scrofa]
681085A;AAB97864.1;AAM95948.1;CAA63935.1	3	349.165	dehydrogenase,glyceraldehydephosphate
ABB58916.1;BAD08435.1;NP_001038077.1;Q767L7.1;XP_005665808.1;XP_005665809.1	3	227.481	beta 5-tubulin [Sus scrofa]
NP_001032810.1;AAV90625.1;AAY42144.1	3	182.183	cathepsin D precursor [Sus scrofa]
ADU04838.1;NP_001188310.1	3	93.4082	adenosylhomocysteinase-like protein 1 [Sus scrofa]
ACA04913.1;ABC75829.1;ABG73136.1;ACA04914.1;NP_001037992.1;Q1KYT0.1;XP_005669210.1;XP_005669211.1;XP_005669212.1;XP_005669213.1	3	102.087	beta-enolase 3 transcript variant 1 [Sus scrofa]
Q6QRN9.3;AAS20953.1;NP_999583.1;XP_003129255.3	3	75.3421	ADP/ATP translocase 3; AltName: ADP,ATP carrier protein 3; AltName: Adenine nucleotide translocator 3; Short=ANT 3; AltName: Solute carrier family 25 member 6; Contains: ADP/ATP translocase 3, N-terminally processed
NP_001230585.1;XP_001925460.1;XP_001925598.1;XP_001927752.1;XP_001927974.1;XP_003128266.1;XP_003355257.1;XP_003356615.1;XP_003356617.1;XP_005665702.1;XP_005665716.1;XP_005665720.1	3	86.5758	histone H2B type 1-D [Sus scrofa]
Q04967.1;AAA02938.1;CAA48295.1;NP_001116599.1;P34934.1	3	89.6839	Heat shock 70 kDa protein 6; AltName: Heat shock 70 kDa protein B'
XP_003123670.2	3	93.9173	histone H2B type 1-P-like [Sus scrofa]
XP_005654997.1;XP_003123691.1;XP_005654996.1;XP_005654998.1;XP_005654999.1;XP_005655000.1;XP_005655001.1	3	83.9353	heterogeneous nuclear ribonucleoprotein H isoform X3 [Sus scrofa]
AAV85772.1;AAV85771.1;NP_001106688.1	3	60.1613	ribosomal protein L7 [Sus scrofa]
XP_003482167.1;JAA74111.1;P80229.1;XP_003484314.1	3	61.355	serpin peptidase inhibitor, clade B (ovalbumin), member 1 isoform X1 [Sus scrofa]
ACM17702.1;AAX77012.1;ACH96700.1;NP_001041537.1	3	56.6822	ADP-ribosylation factor 4 [Sus scrofa]
XP_005668988.1;ABI34798.1;NP_001191688.1	3	76.072	nucleoside diphosphate kinase A isoform X1 [Sus scrofa]
XP_001928534.4;XP_005659115.1	3	38.6212	sorting nexin-1 isoform 1 [Sus scrofa]
XP_005652584.1;CAA63936.1;NP_001231441.1;XP_005652577.1;XP_005652578.1;XP_005652579.1;XP_005652580.1;XP_005652581.1;XP_005652582.1;XP_005652583.1;XP_005652585.1;XP_005652586.1;XP_005652587.1;XP_005652588.1;XP_005652589.1;XP_005652590.1;XP_005652591.1;XP_005652592.1;XP_005652593.1;XP_005652594.1;XP_005652595.1;XP_005652596.1;XP_005652597.1;XP_005652598.1;XP_005652599.1;XP_005652600.1;XP_005652601.…	3	44.4969	poly(rC) binding protein 2 isoform X8 [Sus scrofa]
ACB56654.1;AAW66488.1;AAW66489.4;AAY78932.1;ACB56653.1;NP_001020386.1;Q5G6V9.4;XP_005656356.1;XP_005656357.1	3	46.4386	CFL2b variant 2 [Sus scrofa]
XP_005656147.1;AAB21684.1;XP_003127870.1;XP_005656145.1;XP_005656146.1;XP_005656148.1;XP_005656149.1;XP_005656150.1;XP_005656151.1;XP_005656152.1;XP_005656153.1;XP_005656154.1	3	61.9769	adenylyl cyclase-associated protein 1-like isoform X4 [Sus scrofa]
ABC84196.1;A6M931.1;NP_001093663.1	3	51.2236	eukaryotic translation initiation factor 4A isoform 3 [Sus scrofa]
XP_005664026.1;XP_003484329.1	3	52.6287	ras-related protein Rap-1b [Sus scrofa]
ABI97174.1;NP_001116652.1;Q06AU6.1	3	45.959	RAB5A [Sus scrofa]
NP_001231183.1	3	46.9639	ras-related protein Rab-5C [Sus scrofa]
ACK36977.1;NP_001136368.1	3	41.9277	ER lipid raft-associated 1 [Sus scrofa]
NP_001229989.1;XP_005663459.1;XP_005663460.1;XP_005663461.1	3	45.1464	RAB10, member RAS oncogene family [Sus scrofa]
NP_001116588.1;AAA82037.1;ABI97193.1;ABI97194.1;NP_001116587.1;XP_005669625.1;XP_005669626.1	3	37.0922	guanine nucleotide-binding protein G(i) subunit alpha-2 [Sus scrofa]
XP_005658961.1;XP_003126593.1;XP_003358329.1;XP_005653217.1;XP_005657100.1	3	34.8188	vesicle-associated membrane protein 3-like [Sus scrofa]
XP_003359704.1	3	37.7401	phenylalanine--tRNA ligase beta subunit-like [Sus scrofa]
Q29101.2;AAR33087.1;AHW83659.1;CAA60018.1;NP_001231141.1	3	40.5369	Gap junction alpha-1 protein; AltName: Connexin-43; Short=Cx43
XP_005653908.1;XP_003357960.2	3	56.1449	potassium-transporting ATPase alpha chain 2 [Sus scrofa]
XP_005663368.1;BAI47708.1;NP_001172060.1;XP_005663366.1;XP_005663367.1;XP_005663369.1	3	41.7253	farnesyl pyrophosphate synthase isoform X3 [Sus scrofa]
NP_001185851.1;ADK92149.1;ADP24686.1	3	35.0266	mitogen-activated protein kinase 1 [Sus scrofa]
NP_001230413.1	3	25.1743	neutral cholesterol ester hydrolase 1 [Sus scrofa]
Q52NJ4.1;AAY17507.1;NP_001026955.1	3	24.7666	ADP-ribosylation factor-like protein 3
CAA37536.1;JAA74097.1;JAA74131.1;NP_999517.1;P23220.1;XP_003135525.1;XP_005656734.1;XP_005674051.1;XP_005674052.1;XP_005674053.1;XP_005674054.1;XP_005674055.1;XP_005674056.1;XP_005674057.1;XP_005674058.1;XP_005674059.1	3	23.6053	plasma membrane Ca2+ pump (PMCA1b) [Sus scrofa]
XP_005656781.1;XP_003130369.3	3	29.8676	calcyclin-binding protein isoform X2 [Sus scrofa]
XP_001927120.1;XP_005657341.1	3	24.7935	carbonyl reductase family member 4-like isoform X1 [Sus scrofa]
XP_005652931.1;XP_003123385.1;XP_005652932.1;XP_005652933.1	3	25.5325	phenylalanine--tRNA ligase alpha subunit isoform X2 [Sus scrofa]
XP_003481845.1;JAA53745.1;XP_003126945.3;XP_005664426.1	3	24.4356	AP-1 complex subunit gamma-1 isoformX2 [Sus scrofa]
XP_005658208.1	3	24.6118	copine-2-like, partial [Sus scrofa]
XP_005663662.1;XP_005663660.1;XP_005663661.1	3	23.391	chloride channel CLIC-like 1 isoform X3 [Sus scrofa]
JAA53733.1;XP_005674499.1	3	23.0955	thyroid hormone receptor-associated protein 3 [Sus scrofa]
XP_003480866.1	3	24.16	putative ATP-dependent Clp protease proteolytic subunit, mitochondrial-like, partial [Sus scrofa]
XP_005657071.1;XP_005658218.1	3	40.2642	phosphatidylinositol transfer protein alpha isoform [Sus scrofa]
XP_003361646.2;NP_001231234.1	3	23.5375	nucleolar protein 56-like [Sus scrofa]
NP_999264.1;2204163A;AAA87859.2;ABC60328.1;ADK27481.1;Q28985.2;XP_005674228.1	3	25.4102	insulin-like growth factor-binding protein 5 precursor [Sus scrofa]
XP_005658785.1;XP_003482220.1;XP_005658784.1	3	43.2758	serine/arginine-rich splicing factor 3-like isoform X2 [Sus scrofa]
XP_005661191.1	3	23.5722	eukaryotic translation initiation factor 4 gamma 2 [Sus scrofa]
AAF17356.1;XP_003126121.3	3	26.64	tissue inhibitor of metalloproteinase-3, partial [Sus scrofa]
XP_005672085.1	3	41.7504	3-hydroxyisobutyryl-CoA hydrolase, mitochondrial-like, partial [Sus scrofa]
XP_005662658.1;XP_003125258.1;XP_003125259.1;XP_005662656.1;XP_005662657.1	3	36.815	serine/arginine-rich splicing factor 7 isoform X5 [Sus scrofa]
NP_001123435.1;DAA01967.1;DAA01973.1;XP_005662597.1;XP_005662598.1;XP_005662599.1;XP_005662600.1;XP_005662601.1;XP_005662602.1;XP_005662603.1	3	41.726	reticulon-4 [Sus scrofa]
XP_005671764.1;AAT79534.1;NP_001161101.2;XP_005671765.1;XP_005671766.1	3	26.4854	long-chain-fatty-acid--CoA ligase 1 isoform X1 [Sus scrofa]
NP_001070685.1;ABI96200.1;ABI96201.1;NP_001070684.1;XP_005653441.1;XP_005653442.1;XP_005653443.1	3	30.8374	serine/arginine-rich splicing factor 6 [Sus scrofa]
XP_003122873.2;XP_005661009.1	3	23.5374	rho GTPase-activating protein 1 isoform X1 [Sus scrofa]
XP_005665721.1	3	33.043	histone H1.5 [Sus scrofa]
XP_005655898.1	3	44.3368	spectrin beta chain, non-erythrocytic 4, partial [Sus scrofa]
BAD12120.1	3	27.682	SPTAN1, partial [Sus scrofa]
AAY23007.1;AAV68380.1;AAY17508.1;ABM66369.1;NP_001008689.1;NP_001026956.1;Q52NJ3.1;Q5PYH3.1;XP_005657450.1;XP_005657451.1;XP_005657452.1	3	27.4929	GTP-binding protein SAR1b [Sus scrofa]
NP_001231843.1	3	33.2007	YKT6 v-SNARE homolog [Sus scrofa]
AAB21327.2;AAA31098.2;AAA31099.2;CAA53595.2;CAA53596.2;NP_999572.1;P36968.3	3	38.0263	phospholipid hydroperoxide glutathione peroxidase, partial [Sus scrofa]
XP_003129085.3	3	23.0178	DNA-directed RNA polymerase II subunit RPB2 [Sus scrofa]
ACM17704.1;ABJ09398.1;ACI15389.1;NP_001072145.1;Q007T5.1;XP_005659996.1;XP_005659997.1	3	35.9351	ADP-ribosylation factor 6 [Sus scrofa]
NP_001230351.1;NP_001230350.1;XP_005658752.1	3	26.877	carbohydrate kinase domain-containing protein isoform 2 [Sus scrofa]
XP_005667108.1;XP_003129427.2;XP_003482544.1	3	28.0606	60S ribosomal protein L27a isoform X2 [Sus scrofa]
XP_001924916.3;XP_005658313.1	3	22.4161	carbonic anhydrase 14 isoform X1 [Sus scrofa]
JAA53683.1	3	18.6385	large neutral amino acids transporter small subunit 1 [Sus scrofa]
ACP19322.1;NP_001153556.1	3	25.1675	claudin 19 [Sus scrofa]
NP_001090927.1;A1E295.1;ABK96810.1;ACB59245.1;XP_005657322.1;XP_005657323.1;XP_005657324.1	3	27.3646	cathepsin B precursor [Sus scrofa]
NP_001098423.1;ABD77151.1;ABJ09403.1;Q007T0.1	3	26.5444	succinate dehydrogenase [ubiquinone] iron-sulfur subunit, mitochondrial precursor [Sus scrofa]
P80147.2;AAA96981.1;AAB23231.1;NP_999428.1	3	19.0571	4-aminobutyrate aminotransferase, mitochondrial; AltName: (S)-3-amino-2-methylpropionate transaminase; AltName: GABA aminotransferase; Short=GABA-AT; AltName: Gamma-amino-N-butyrate transaminase; Short=GABA transaminase; Short=GABA-T; AltName: L-AIBAT; Flags: Precursor
NP_001231461.1	3	27.4478	dehydrogenase/reductase SDR family member 11 [Sus scrofa]
XP_005671872.1;AAA30981.1;AAA30982.1;NP_999531.1;P11493.2;P67776.1;XP_003133430.1;XP_005671871.1	3	21.1696	serine/threonine-protein phosphatase 2A catalytic subunit beta isoform isoform X3 [Sus scrofa]
XP_005666606.1	3	19.6569	uncharacterized protein LOC100739772 [Sus scrofa]
XP_003359136.1;XP_003359135.1	3	35.0077	transmembrane emp24 domain-containing protein 2 isoform 2 [Sus scrofa]
NP_001230410.1;XP_003360420.1	3	18.7003	ribosomal protein L9 [Sus scrofa]
XP_005655832.1;AAB87087.1;O18926.1	3	19.8163	cadherin-3 [Sus scrofa]
XP_005654009.1	3	26.6684	pyridoxine-5'-phosphate oxidase-like [Sus scrofa]
XP_003124018.1	3	19.1853	heterogeneous nuclear ribonucleoprotein A0 [Sus scrofa]
XP_003480935.1	3	27.565	receptor expression-enhancing protein 5 [Sus scrofa]
XP_005671677.1	3	21.9129	activated RNA polymerase II transcriptional coactivator p15-like [Sus scrofa]
JAA53675.1;XP_001928832.2	3	17.5092	obg-like ATPase 1 isoform 2 [Sus scrofa]
XP_003480607.1	3	28.3158	protein NipSnap homolog 3A [Sus scrofa]
ACH71262.1;NP_001153565.1;XP_005659006.1;XP_005659007.1;XP_005659008.1	3	18.2085	protein arginine methyltransferase 5 [Sus scrofa]
XP_005668570.1	3	17.4618	propionyl-CoA carboxylase alpha chain, mitochondrial [Sus scrofa]
NP_001231273.1;NP_001231272.1;XP_005666677.1	3	19.2112	transmembrane protein 33 [Sus scrofa]
JAA74195.1	3	26.8667	UPF0556 protein C19orf10 precursor [Sus scrofa]
P0C2C3.1	3	17.9978	Mitochondrial amidoxime reducing component 2; Short=mARC2; AltName: Molybdenum cofactor sulfurase C-terminal domain-containing protein 2; Short=MOSC domain-containing protein 2; Short=Moco sulfurase C-terminal domain-containing protein 2
XP_005667710.1;XP_003130224.1;XP_005667709.1	3	19.8014	transmembrane protein 106B isoform X3 [Sus scrofa]
XP_005656287.1;AEB78640.1;XP_001924975.3;XP_003482253.1;XP_005656286.1;XP_005656288.1;XP_005656289.1	3	19.2183	bis(5'-adenosyl)-triphosphatase ENPP4-like isoform X3 [Sus scrofa]
AAV85773.1;NP_001038008.1;Q29195.3;XP_003121835.2;XP_005659994.1;XP_005671954.1;XP_005671955.1	3	27.9128	ribosomal protein L10 [Sus scrofa]
XP_005662958.1	3	23.5886	eukaryotic translation initiation factor 3 subunit E [Sus scrofa]
NP_001230355.1;XP_005670932.1	3	21.5389	small nuclear ribonucleoprotein Sm D3 [Sus scrofa]
XP_005666575.1	3	22.8015	janus kinase and microtubule-interacting protein 2-like [Sus scrofa]
XP_005659116.1	3	27.3331	dipeptidyl peptidase 2-like, partial [Sus scrofa]
XP_003123949.1	3	18.7797	isochorismatase domain-containing protein 1 [Sus scrofa]
XP_003354065.3;XP_003480867.2;XP_005661367.1	3	17.0217	scaffold attachment factor B1 isoformX1 [Sus scrofa]
XP_005670923.1;XP_001927288.1;XP_005670922.1	3	17.4826	developmentally-regulated GTP-binding protein 1 isoform X3 [Sus scrofa]
NP_001153064.1	3	49.0035	cytochrome b5 type B [Sus scrofa]
XP_005674140.1	3	17.8882	LanC lantibiotic synthetase component C-like 1 [Sus scrofa]
XP_003123501.2;XP_005652963.1;XP_005652964.1	3	18.2484	ilvB (bacterial acetolactate synthase)-like isoform X1 [Sus scrofa]
BAF62304.1;NP_001092053.1	3	19.4087	keratin 2A [Sus scrofa]
XP_003360429.2;XP_003360427.2	3	20.1022	SH3 domain-binding glutamic acid-rich-like protein-like [Sus scrofa]
XP_005659027.1	3	25.4852	echinoderm microtubule-associated protein-like 2, partial [Sus scrofa]
XP_005653043.1;ABX75538.1;AFG25598.1;XP_003124278.1	3	17.8249	uncharacterized protein LOC102161418 [Sus scrofa]
XP_003124058.1	3	19.894	fibroblast growth factor 1 isoform 1 [Sus scrofa]
XP_003483038.1;XP_003483039.1;XP_005653971.1;XP_005653972.1;XP_005653973.1;XP_005653974.1;XP_005653975.1;XP_005653976.1	3	18.5523	mediator of RNA polymerase II transcription subunit 24-like isoform X1 [Sus scrofa]
XP_005654994.1;XP_003123687.2;XP_005654993.1	3	18.6408	sequestosome-1 isoform X3 [Sus scrofa]
AAV53387.1;NP_001007518.1;Q5S3G4.1	3	19.3681	mitochondrial cytochrome c oxidase subunit Vb [Sus scrofa]
XP_005656155.1;XP_003127871.1;XP_003356377.1;XP_003356379.1	3	21.2454	palmitoyl-protein thioesterase 1-like isoform X2 [Sus scrofa]
NP_001230722.1	3	26.6551	septin 2 [Sus scrofa]
XP_001928898.1	3	25.1823	LDLR chaperone MESD [Sus scrofa]
XP_003361437.1;2121361A;AAB36056.1;BAA00411.1;NP_999088.1;P19205.2;XP_005669617.1	3	18.8358	acylamino-acid-releasing enzyme-like [Sus scrofa]
XP_003353925.2	3	20.2641	mitochondrial carrier homolog 2 [Sus scrofa]
XP_005660921.1;XP_005660922.1;XP_005660923.1;XP_005660924.1;XP_005660925.1;XP_005660926.1;XP_005660927.1;XP_005660928.1	3	19.4759	syntaxin-3 isoform X1 [Sus scrofa]
ABX39530.1;AAA31009.1;AAA31012.1;AAR27961.1;AAS50179.1;AAX84942.1;ABX39529.1;ABX39531.1;ABX39532.1;ABX39533.1;ABX39534.1;NP_999232.1;P12675.1	3	18.384	calpastatin [Sus scrofa]
XP_003355612.1	3	18.6601	serine-threonine kinase receptor-associated protein [Sus scrofa]
NP_001230558.1	3	24.1731	lysosomal protective protein precursor [Sus scrofa]
XP_005661704.1;XP_005661703.1	3	26.5604	septin-8 isoform X2 [Sus scrofa]
XP_003355972.2;XP_003481901.1	3	27.9765	rRNA 2'-O-methyltransferase fibrillarin isoform 1 [Sus scrofa]
XP_005663948.1;XP_001929448.3;XP_005663949.1	3	21.2116	prostaglandin E synthase 3 isoform X2 [Sus scrofa]
XP_003129349.1	3	20.9673	ragulator complex protein LAMTOR3 isoform 1 [Sus scrofa]
JAA74104.1;BAL43002.1	3	19.9508	toll interacting protein [Sus scrofa]
NP_001230506.1	3	20.0316	eukaryotic translation initiation factor [Sus scrofa]
XP_005674149.1;NP_001231390.1;XP_003133258.2	3	17.5147	glia maturation factor beta isoform X1 [Sus scrofa]
CAC21172.1;AAB28178.1;ABM30147.1;BAA34531.1;NP_999284.1;P12026.2	3	19.7811	diazepam binding inhibitor, partial [Sus scrofa]
XP_005665126.1	3	17.3503	heterochromatin protein 1-binding protein 3 [Sus scrofa]
XP_005656638.1;XP_005656635.1;XP_005656636.1;XP_005656637.1;XP_005656639.1	3	17.8833	protein transport protein Sec31A isoform X4 [Sus scrofa]
XP_003122917.1;XP_003353955.1	3	18.7985	pyruvate dehydrogenase protein X component-like isoform 1 [Sus scrofa]
Q6QAP7.3;AAS55931.1;NP_001001634.1;XP_005670552.1	3	19.934	40S ribosomal protein S17
XP_005659418.1	3	27.039	sorting nexin-3 [Sus scrofa]
XP_003133368.1	3	20.8404	signal peptidase complex subunit 3 [Sus scrofa]
NP_001192023.1;NP_001230320.1;XP_005659038.1;XP_005659039.1;XP_005659040.1;XP_005659041.1;XP_005659042.1	3	20.4085	ubiquitin-conjugating enzyme E2 variant 1 [Sus scrofa]
XP_005666291.1;XP_003128591.1	3	18.1964	dehydrogenase/reductase SDR family member 1 isoform X2 [Sus scrofa]
XP_001928821.1	3	17.2841	nicastrin [Sus scrofa]
XP_005668259.1	3	20.0319	enoyl-CoA hydratase domain-containing protein 3, mitochondrial-like, partial [Sus scrofa]
NP_001124202.1;AAD44802.2;ABU40182.1;BAI47717.1;CAN13294.1;Q9XT00.2;XP_005665911.1;XP_005665912.1	3	20.5116	estradiol 17-beta-dehydrogenase 8 [Sus scrofa]
XP_003131227.2	3	21.2996	cytoglobin [Sus scrofa]
XP_003130078.1;JAA74300.1;XP_005667528.1;XP_005667529.1	3	31.614	sugar phosphate exchanger 2 isoform X1 [Sus scrofa]
XP_005663197.1;XP_003355117.1;XP_003355118.1;XP_005663196.1	3	23.6802	mitochondrial pyruvate carrier 2 isoform X4 [Sus scrofa]
NP_001239141.1	3	17.6386	DEAH (Asp-Glu-Ala-His) box polypeptide 15 [Sus scrofa]
XP_005653330.1;XP_003481871.1	3	17.6381	xaa-Pro dipeptidase [Sus scrofa]
XP_005657342.1	3	17.9078	palladin [Sus scrofa]
XP_003121807.3;XP_005659929.1;XP_005659930.1;XP_005660325.1	3	18.0427	acidic leucine-rich nuclear phosphoprotein 32 family member A isoform X1 [Sus scrofa]
NP_001155875.1;ACA09613.1	3	20.9105	ubiquitin thioesterase OTUB1 [Sus scrofa]
JAA74070.1	3	17.751	hepatocyte growth factor-regulated tyrosine kinase substrate [Sus scrofa]
XP_001929258.1;XP_005656368.1	3	19.1453	purine nucleoside phosphorylase isoform X1 [Sus scrofa]
Q8HZJ6.1;AAN59952.1;NP_999449.1	3	18.8771	Syndecan-4; Short=SYND4; Flags: Precursor
XP_005653120.1;CAB39532.1;CAB39533.1;CAB39537.1;NP_999405.1;Q9TVC1.1	3	19.2831	V-type proton ATPase subunit H isoform X1 [Sus scrofa]
XP_003127676.1	3	19.5225	EF-hand domain-containing protein D2 [Sus scrofa]
NP_001172098.1	3	17.9325	secretory carrier membrane protein 3 [Sus scrofa]
BAM24698.2	3	19.5851	musashi homolog 2 [Sus scrofa]
XP_005664641.1	3	26.2388	26S proteasome non-ATPase regulatory subunit 8 [Sus scrofa]
XP_005662513.1;BAM73283.1	3	17.6292	electrogenic sodium bicarbonate cotransporter 4 [Sus scrofa]
XP_005662708.1	3	24.5526	uncharacterized protein LOC102160087 [Sus scrofa]
XP_005659087.1;XP_003362187.2	3	17.9903	programmed cell death protein 6 isoform X2 [Sus scrofa]
Q5ISC6.1;AAU10512.1;NP_001011509.1	3	18.1294	Heme-binding protein 1
NP_001230759.1;XP_005653676.1	3	24.9184	enolase-phosphatase 1 [Sus scrofa]
NP_001116663.1;ABI97184.1	3	18.7227	rho-related GTP-binding protein RhoG [Sus scrofa]
XP_005671343.1;XP_001925416.3;XP_005671342.1	3	18.206	insulin-degrading enzyme isoform X3 [Sus scrofa]
XP_005654389.1	3	18.1663	afadin [Sus scrofa]
XP_005659821.1	3	18.6889	protein FAM98B [Sus scrofa]
NP_999349.1;ABD65256.1;BAA32238.1;P61292.3	3	18.9198	serine/threonine-protein phosphatase PP1-beta catalytic subunit [Sus scrofa]
NP_001161105.1;AAB29781.1;AH004473.1;BAI48090.1;Q09136.2	3	19	5'-AMP-activated protein kinase catalytic subunit alpha-1 [Sus scrofa]
XP_005664655.1;XP_003355937.1;XP_005664654.1	3	17.3127	serine/threonine-protein kinase PAK 4 isoform X3 [Sus scrofa]
XP_005665063.1	3	17.8122	mitofusin-2-like, partial [Sus scrofa]
XP_005663981.1	3	25.3988	prolow-density lipoprotein receptor-related protein 1-like [Sus scrofa]
XP_005673405.1;XP_003134937.1	3	16.7367	biliverdin reductase A isoform X2 [Sus scrofa]
XP_003131809.2;XP_003358226.2;XP_003358229.1	3	26.1393	protein unc-119 homolog A-like [Sus scrofa]
XP_003358886.2;AAS55917.1	3	18.5525	protein TFG [Sus scrofa]
XP_005672317.1	3	18.3311	arf-GAP domain and FG repeat-containing protein 1-like [Sus scrofa]
NP_999191.1;CAA29375.1;P07802.2;XP_005656989.1	3	17.2912	cAMP-dependent protein kinase type I-alpha regulatory subunit [Sus scrofa]
BAF62313.1;JAA74084.1;XP_005661413.1	3	17.3125	adaptor-related protein complex 3, delta-1 subunit, partial [Sus scrofa]
ABD38708.1;ABD38709.1;NP_001038024.1;NP_001038025.1	3	25.1759	protein phosphatase 1 catalytic subunit alpha isoform [Sus scrofa]
NP_001231379.1;NP_001231378.1	3	24.7048	nucleoside diphosphate kinase 3 isoform 2 precursor [Sus scrofa]
XP_003123802.3;XP_003123575.1	3	17.6704	thrombospondin-4 [Sus scrofa]
XP_001926413.1	3	19.3705	glutamate--cysteine ligase regulatory subunit [Sus scrofa]
Q007T2.2;ABJ09401.1;AGC92762.1;BAI50642.1;NP_001072148.1;XP_005656096.1;XP_005656097.1	3	25.9836	Cell division control protein 42 homolog; Flags: Precursor
XP_005656487.1;NP_001230567.1;XP_005656488.1;XP_005656489.1	3	18.032	glutathione transferase zeta 1 isoform X1 [Sus scrofa]
Q8WNQ7.1;AAL55968.1;NP_999120.1;XP_005653291.1	3	18.2576	N-acetylgalactosamine-6-sulfatase; AltName: Chondroitinsulfatase; Short=Chondroitinase; AltName: Galactose-6-sulfate sulfatase; AltName: N-acetylgalactosamine-6-sulfate sulfatase; Short=GalNAc6S sulfatase; Flags: Precursor
XP_005654080.1	3	26.2845	ras-related protein Rab-7a-like [Sus scrofa]
XP_003130306.1	3	23.2281	synaptophysin-like protein 1-like [Sus scrofa]
XP_003355292.1	3	27.9526	ATP synthase subunit b, mitochondrial [Sus scrofa]
XP_005667467.1;JAA74191.1;XP_003129962.1;XP_005667465.1;XP_005667466.1	3	23.5137	probable ATP-dependent RNA helicase DDX6 isoform X4 [Sus scrofa]
XP_003127259.4	3	18.2966	cell adhesion molecule 4 [Sus scrofa]
XP_003129931.1	3	20.06	platelet-activating factor acetylhydrolase IB subunit beta [Sus scrofa]
P00571.1;742496A;XP_003122225.3;XP_003480663.2;XP_005660509.1	3	24.8092	Adenylate kinase isoenzyme 1 {ECO:0000255|HAMAP-Rule:MF_03171}; Short=AK 1 {ECO:0000255|HAMAP-Rule:MF_03171} {ECO:0000255|HAMAP-Rule:MF_03171} {ECO:0000255|HAMAP-Rule:MF_03171}; AltName: ATP-AMP transphosphorylase 1 {ECO:0000255|HAMAP-Rule:MF_03171}; AltName: ATP:AMP phosphotransferase {ECO:0000255|HAMAP-Rule:MF_03171}; AltName: Adenylate monophosphate kinase {ECO:0000255|HAMAP-Rule:MF_03171}; Al…
XP_005656508.1;XP_001927117.4;XP_005658137.1	3	21.6908	legumain isoform X2 [Sus scrofa]
XP_005654082.1	3	17.627	coatomer subunit gamma-1 [Sus scrofa]
NP_001090909.1;ABL63907.1	3	16.9946	myc box-dependent-interacting protein 1 [Sus scrofa]
AHI95966.1;JAA53801.1;XP_005669869.1	3	24.4384	sodium- and chloride-dependent taurine transporter, partial [Sus scrofa]
NP_001230371.1	3	18.1474	syntaxin 12 [Sus scrofa]
XP_005653679.1	3	31.8297	heterogeneous nuclear ribonucleoprotein D0 [Sus scrofa]
XP_005654577.1	3	20.0241	stomatin-like protein 2, mitochondrial [Sus scrofa]
NP_001231089.1	3	18.2966	dehydrogenase/reductase SDR family member 7 [Sus scrofa]
XP_001929185.1;XP_005672918.1	3	20.9551	eukaryotic translation initiation factor 2 subunit 2 [Sus scrofa]
JAA53611.1;XP_003359556.2;XP_005671886.1	3	17.7359	UDP-glucose glycoprotein glucosyltransferase 1 [Sus scrofa]
XP_005663935.1	3	23.4952	CD63 antigen [Sus scrofa]
XP_005673513.1;XP_003135001.2;XP_005673510.1;XP_005673511.1;XP_005673512.1	3	18.4321	AP-1 complex subunit sigma-2 isoform X5 [Sus scrofa]
NP_001090947.1;A1XQU3.1;ABK55649.1;XP_003358431.3;XP_003480329.1	3	21.2321	60S ribosomal protein L14 [Sus scrofa]
XP_005674066.1;XP_003135530.1	3	21.0833	translocon-associated protein subunit delta isoform X2 [Sus scrofa]
JAA53692.1;XP_005657024.1;XP_005657028.1	3	18.622	E3 ubiquitin/ISG15 ligase TRIM25 [Sus scrofa]
XP_003125038.1	3	17.8728	mannosyl-oligosaccharide glucosidase [Sus scrofa]
AAM70051.1	3	19.8564	ATP synthase gamma subunit 1, partial [Sus scrofa]
XP_005663329.1;XP_005663330.1;XP_005663331.1;XP_005663332.1	2	309.978	prelamin-A/C isoform X1 [Sus scrofa]
NP_001193288.1;AAA91804.1;AAB40155.1;AAC23533.1;AAD38527.1;AAF23967.1;ABD77198.1;ABH04254.1;ABI29187.1;AII96820.1;P00355.4;XP_003361616.2;XP_005658730.1	2	334.403	glyceraldehyde-3-phosphate dehydrogenase [Sus scrofa]
NP_001161267.1;AAC08590.1;AAC48692.1;ABD52877.1;ACT82246.1;CAR82075.1;CAR82076.1;CAR82077.1;NP_001158122.1;NP_001163988.1;P68137.1;XP_005659826.1;XP_005671033.1;XP_005671311.1	2	173.035	actin, alpha skeletal muscle [Sus scrofa]
XP_005655603.1;AAW30622.1;AAW30623.1;AAW30624.1;XP_003355423.1;XP_005655602.1	2	155.957	tubulin alpha-1C chain isoform X3 [Sus scrofa]
XP_005672289.1;XP_001928370.3	2	133.644	tubulin alpha-4A chain isoform X2 [Sus scrofa]
1405328A	2	114.002	phosphohexose isomerase
A5A8V7.1;ABX82832.1;CAN13334.1;NP_001116600.1	2	111.535	Heat shock 70 kDa protein 1-like; Short=Heat shock 70 kDa protein 1L
Q06AU7.1;ABI97173.1;NP_001116645.1	2	86.6561	Ras-related protein Rab-1B
XP_003133393.1;AAD20940.1	2	66.957	ADP/ATP translocase 1 isoform 2 [Sus scrofa]
XP_005658957.1	2	64.0589	heterogeneous nuclear ribonucleoprotein H2 [Sus scrofa]
XP_005653960.1;XP_003483031.1;XP_003483033.1	2	48.4094	keratin, type I cytoskeletal 14-like isoform X2 [Sus scrofa]
XP_005665588.1	2	49.4296	serpin peptidase inhibitor, clade B (ovalbumin), member 1 isoform X2 [Sus scrofa]
AAS55898.1	2	54.116	60S ribosomal protein L7, partial [Sus scrofa]
ABD77226.1	2	52.0218	isocitrate dehydrogenase 1, partial [Sus scrofa]
NP_001123419.1;ABC47143.1;XP_005660264.1;XP_005660265.1	2	61.6871	tropomyosin beta chain [Sus scrofa]
AFK80360.1	2	49.6969	ceruloplasmin [Sus scrofa]
XP_005655608.1;XP_003126153.1	2	38.3422	peripherin isoform X2 [Sus scrofa]
XP_003360910.1;XP_005658200.1	2	39.6943	ras-related protein Rab-5B isoform X1 [Sus scrofa]
XP_003353634.1	2	35.8012	aldehyde dehydrogenase X, mitochondrial [Sus scrofa]
XP_005654438.1;NP_001177106.1;XP_005654439.1;XP_005654440.1;XP_005654441.1	2	23.2486	bcl-2-associated transcription factor 1 isoform X1 [Sus scrofa]
XP_005656166.1;XP_005658868.1	2	39.8847	tubulin beta-6 chain [Sus scrofa]
XP_005660522.1;XP_001928135.1;XP_005658322.1;XP_005660523.1;XP_005660524.1;XP_005660525.1;XP_005660526.1;XP_005660527.1;XP_005660528.1;XP_005660529.1;XP_005660530.1;XP_005660531.1;XP_005660532.1;XP_005660533.1;XP_005660534.1;XP_005660535.1;XP_005660536.1;XP_005660537.1	2	28.8067	dynamin-1 isoform X2 [Sus scrofa]
XP_005655383.1	2	23.1549	5-oxoprolinase-like [Sus scrofa]
AAB31097.1;P81693.2;XP_003481357.1;XP_003481358.1;XP_005662851.1	2	26.2986	low molecular weight phosphotyrosine protein phosphatase, low M(r) PTPase {EC 3.1.3.48} [swine, liver, Peptide, 157 aa]
XP_005674521.1	2	18.3447	apolipoprotein O [Sus scrofa]
XP_005671695.1	2	25.9878	translin-like [Sus scrofa]
ABG78618.1;NP_001072130.1	2	18.6382	pigment epithelium-derived factor [Sus scrofa]
XP_005669762.1	2	26.3003	26S proteasome non-ATPase regulatory subunit 6 [Sus scrofa]
NP_001231145.1	2	17.279	sorting nexin 6 [Sus scrofa]
ABI97182.1;NP_001116661.1	2	20.3053	RHOB [Sus scrofa]
NP_001137175.1;ACK36986.1	2	17.967	copine-1 [Sus scrofa]
XP_005663051.1;XP_001924956.3;XP_001927623.2;XP_003126651.3;XP_003128584.1;XP_005663052.1;XP_005664193.1	2	18.7272	copine-3 isoform X1 [Sus scrofa]
XP_005667770.1;NP_001231852.1;XP_003482738.1;XP_005667766.1	2	18.6921	armadillo repeat containing 10 isoform X1 [Sus scrofa]
AAF73443.1;AAF73444.1;ABB00014.1;ABH04248.1;NP_999137.1;P35750.3;XP_005660758.1;XP_005660759.1	2	19.1844	micromolar calcium-activated neutral protease 1 isoform B [Sus scrofa]
XP_005661437.1;AEC46649.1;XP_005661432.1;XP_005661433.1;XP_005661434.1;XP_005661435.1;XP_005661436.1;XP_005661438.1;XP_005661439.1;XP_005661440.1;XP_005661441.1	2	20.1035	cold-inducible RNA-binding protein isoform X6 [Sus scrofa]
NP_999603.1;AAR16300.1;AAR92481.1;ABH03043.1;ACJ12599.1;Q6RVA9.1	2	20.146	caveolin-1 [Sus scrofa]
XP_005658015.1	2	17.2096	utrophin-like, partial [Sus scrofa]
ABS29718.1;NP_001093664.1;XP_005671938.1	2	18.0613	melanoma differentiation associated protein-5 [Sus scrofa]
XP_003132745.1	2	23.0554	60S ribosomal protein L24 isoform 1 [Sus scrofa]
NP_001231758.1;P62279.2	2	31.5397	ribosomal protein S13 [Sus scrofa]
ABI97192.1;AAA82038.1;NP_001116589.1;XP_005663643.1;XP_005663644.1	2	23.5446	GBAK [Sus scrofa]
NP_001123426.1;A1XQU9.1;ABK55655.1;XP_005657831.1	2	40.5483	40S ribosomal protein S20 [Sus scrofa]
JAA74228.1	2	23.2766	3'-phosphoadenosine 5'-phosphosulfate synthase 1 [Sus scrofa]
ABB71823.2;ABO48458.1;NP_001038003.1;NP_001090987.1;Q2XSV9.2	2	17.7709	guanine nucleotide binding protein alpha 11 [Sus scrofa]
XP_005661292.1	2	27.235	very-long-chain enoyl-CoA reductase [Sus scrofa]
XP_005661638.1	2	17.1267	probable ATP-dependent RNA helicase YTHDC2-like [Sus scrofa]
XP_003356247.1;AEI59128.2	2	18.9189	tissue alpha-L-fucosidase [Sus scrofa]
XP_005657470.1	2	19.4161	60 kDa heat shock protein, mitochondrial-like [Sus scrofa]
XP_005657713.1	2	23.5092	sodium-dependent phosphate transporter 2-like [Sus scrofa]
NP_999136.1;AAA31013.1;ABD94505.1;Q29549.1	2	17.8125	clusterin precursor [Sus scrofa]
NP_001231260.1;P02547.3;XP_005670495.1	2	22.5783	neurofilament light polypeptide [Sus scrofa]
XP_005674446.1;XP_005663992.1	2	17.0992	methionine--tRNA ligase, cytoplasmic-like [Sus scrofa]
XP_003483474.1;XP_003483475.1	2	20.1568	vacuolar protein sorting-associated protein 29 isoform 1 [Sus scrofa]
AAS55900.1;AAS55632.1;NP_001001638.1;Q29205.3	2	21.8275	60S ribosomal protein L11, partial [Sus scrofa]
AEN03335.1;AEN03334.1;NP_001138398.2	2	20.8816	proteasome subunit beta type 6 [Sus scrofa]
Q95339.4;ABK55624.1;NP_001090933.1;XP_005661914.1;XP_005661915.1	2	20.6239	ATP synthase subunit f, mitochondrial
JAA53746.1;XP_003126641.3;XP_003481271.2;XP_003481755.1;XP_005662635.1	2	24.3505	V-type proton ATPase subunit E 1 [Sus scrofa]
NP_001116648.1;ABI97175.1;Q06AU5.1;XP_003357447.1;XP_003357448.1;XP_003357449.1;XP_003482633.1	2	17.6348	ras-related protein Rab-32 [Sus scrofa]
NP_999109.1;BAA13115.1;Q29036.3	2	14.4146	dolichyl-diphosphooligosaccharide--protein glycosyltransferase subunit DAD1 [Sus scrofa]
XP_005653859.1;NP_001231177.1;XP_003482873.1	2	12.4582	phosphotriesterase-related protein isoform X1 [Sus scrofa]
XP_005669028.1;AAL30831.2;CAZ64801.1;NP_001182043.1;XP_003131683.1;XP_005670764.1	2	12.3479	dynein light chain 2, cytoplasmic-like isoform X2 [Sus scrofa]
NP_001038072.1;AAZ82038.2;ABF57017.1;ABF57018.1;ABM30148.1	2	13.3691	delta(3,5)-Delta(2,4)-dienoyl-CoA isomerase, mitochondrial [Sus scrofa]
XP_005658463.1	2	13.3318	beta-galactosidase-like, partial [Sus scrofa]
ACG50181.1;NP_001127828.1	2	12.2157	actin related protein 2/3 complex subunit 1B [Sus scrofa]
XP_003356250.1;XP_005656112.1	2	12.0002	UDP-glucose 4-epimerase isoform X1 [Sus scrofa]
NP_001231105.1	2	12.2373	coiled-coil-helix-coiled-coil-helix domain-containing protein 3, mitochondrial [Sus scrofa]
XP_003362227.1;XP_001929380.1;XP_005670809.1	2	12.3019	coronin-1C-like, partial [Sus scrofa]
XP_005658614.1	2	17.9204	beta-galactosidase-like [Sus scrofa]
XP_005660307.1	2	12.1188	glyoxylate reductase/hydroxypyruvate reductase [Sus scrofa]
XP_005663474.1	2	11.7833	long-chain fatty acid transport protein 3 [Sus scrofa]
NP_001090949.1;ABK55656.1;P63221.1;XP_003128784.1;XP_005652516.1;XP_005652517.1	2	13.4763	40S ribosomal protein S21 [Sus scrofa]
XP_003484356.2;XP_003481715.1	2	17.6731	dynamin-1-like protein-like [Sus scrofa]
XP_005666905.1;JAA53586.1;XP_003129218.3	2	11.8858	ATP-binding cassette sub-family E member 1 isoform X2 [Sus scrofa]
XP_001926112.2;XP_005660570.1	2	13.0403	serine/threonine-protein phosphatase 2A activator isoformX1 [Sus scrofa]
XP_003135349.1;XP_003130238.1;XP_005657960.1;XP_005657961.1;XP_005657962.1	2	18.6927	ribose-phosphate pyrophosphokinase 1 isoform X1 [Sus scrofa]
BAA19201.1;NP_999465.1;P79382.3	2	26.2657	glutathione S-transferase [Sus scrofa]
AAR87713.1;AAR87714.1;AEY68756.1;CAB10004.1;NP_998946.1;O02858.1	2	12.4188	stearoyl-CoA desaturase [Sus scrofa]
XP_005661751.1;XP_003124023.1	2	19.6945	eukaryotic peptide chain release factor subunit 1 isoform X2 [Sus scrofa]
D0VWV4.2;CAC17633.1;XP_003125707.2;XP_003481460.1	2	13.9273	Succinate dehydrogenase cytochrome b560 subunit, mitochondrial; AltName: Succinate-ubiquinone oxidoreductase cytochrome B large subunit; Short=CYBL; Flags: Precursor
XP_003482426.1;XP_005666696.1	2	19.0991	OCIA domain-containing protein 1 isoform X1 [Sus scrofa]
XP_005658976.1	2	12.4997	surfeit locus protein 4-like, partial [Sus scrofa]
XP_005658545.1	2	14.751	retinol dehydrogenase 10 [Sus scrofa]
XP_003127107.1	2	12.2822	heat shock protein beta-6 [Sus scrofa]
XP_005659020.1	2	13.4201	vacuolar protein sorting-associated protein 35-like, partial [Sus scrofa]
NP_001107755.1;ABY61326.1	2	12.6129	aminoacyl tRNA synthase complex-interacting multifunctional protein 1 [Sus scrofa]
NP_001090970.1;ABN15099.1;XP_005660031.1	2	19.8986	galectin-3 [Sus scrofa]
NP_999132.1;AAL75567.1;Q8SQC1.1	2	11.9625	scavenger receptor class B member 1 [Sus scrofa]
XP_005667681.1;XP_003357492.1	2	12.2818	serum paraoxonase/arylesterase 2-like isoform X2 [Sus scrofa]
NP_001124446.1;ABW03922.1;BAG54839.1;XP_005653698.1;XP_005653699.1	2	11.5043	stromal interaction molecule 1 precursor [Sus scrofa]
JAA53724.1;XP_005652822.1;XP_005652823.1	2	12.1427	AP-2 complex subunit alpha-2 isoform 1 [Sus scrofa]
NP_001272902.1;AGJ50621.1	2	12.4213	enoyl-CoA delta isomerase 1 [Sus scrofa]
XP_005657776.1;XP_003134640.2	2	11.2518	zyxin isoform X2 [Sus scrofa]
XP_005665615.1	2	13.2234	thioredoxin domain-containing protein 5-like [Sus scrofa]
ACC59785.1;ACB59178.1;BAL14717.1;NP_001121929.1	2	12.1209	PRP19/PSO4 pre-mRNA processing factor 19-like protien [Sus scrofa]
XP_005657400.1;AEQ61463.1;NP_001238977.1;XP_005657396.1;XP_005657397.1;XP_005657398.1;XP_005657399.1	2	13.0466	RNA-binding protein EWS isoform X5 [Sus scrofa]
XP_003122553.1;XP_005660723.1;XP_005660724.1;XP_005660725.1	2	12.1154	splicing factor 3B subunit 2 isoform X1 [Sus scrofa]
NP_001092055.1;BAF62312.1	2	12.0125	AP-3 complex subunit beta-1 [Sus scrofa]
XP_005659351.1;NP_001230552.1;XP_003127849.1;XP_003480332.1;XP_005659347.1;XP_005659348.1;XP_005659349.1;XP_005659350.1	2	12.8865	ras-related GTP-binding protein D isoform X5 [Sus scrofa]
XP_005671761.1;BAB55544.1;NP_999296.1;Q95ND5.1	2	12.0324	caspase-3 [Sus scrofa]
XP_005664764.1;XP_005664762.1;XP_005664763.1	2	12.1943	U1 small nuclear ribonucleoprotein 70 kDa isoform X3 [Sus scrofa]
XP_003135546.1;XP_003135545.1;XP_005674067.1	2	11.7504	isocitrate dehydrogenase [NAD] subunit gamma, mitochondrial isoformX2 [Sus scrofa]
XP_005658945.1	2	11.9436	poly(U)-binding-splicing factor PUF60-like, partial [Sus scrofa]
NP_001038078.1;ABB58918.1;XP_003125359.3;XP_005672893.1	2	12.5986	microtubule-associated protein RP/EB family member 1 [Sus scrofa]
XP_005657854.1;NP_001230348.1;XP_005657852.1;XP_005657853.1	2	13.3754	RNA binding motif (RNP1, RRM) protein 3 isoform X3 [Sus scrofa]
XP_003128716.1;XP_005656474.1	2	18.0657	translation initiation factor eIF-2B subunit beta isoform X1 [Sus scrofa]
XP_003483854.1	2	12.0036	brain acid soluble protein 1 isoform 2 [Sus scrofa]
XP_005663582.1;XP_001927895.1	2	12.0522	RNA-binding protein 8A isoform X2 [Sus scrofa]
XP_005661526.1;XP_003123708.1;XP_005661524.1;XP_005661525.1	2	11.41	FAS-associated factor 2 isoform X4 [Sus scrofa]
NP_001230739.1	2	17.6344	chitinase domain containing 1 precursor [Sus scrofa]
XP_005660659.1	2	11.9503	carnitine O-palmitoyltransferase 1, liver isoform-like [Sus scrofa]
XP_005660598.1	2	11.3986	hamartin [Sus scrofa]
XP_005672882.1	2	12.0074	transmembrane 9 superfamily member 4 [Sus scrofa]
Q29090.1;CAA84404.1;NP_001157492.1;XP_005670497.1	2	12.3961	Serine/threonine-protein phosphatase 2A 55 kDa regulatory subunit B alpha isoform; AltName: PP2A subunit B isoform B55-alpha; AltName: PP2A subunit B isoform PR55-alpha; AltName: PP2A subunit B isoform R2-alpha; AltName: PP2A subunit B isoform alpha
AAB58956.1;NP_999012.1;Q29545.1	2	17.2107	porcine inhibitor of carbonic anhydrase precursor [Sus scrofa]
XP_005663827.1;ACA43013.1;NP_001116694.1;XP_003484358.1;XP_005653160.1;XP_005653161.1;XP_005663826.1	2	12.0793	alpha-N-acetylgalactosaminidase isoform X2 [Sus scrofa]
XP_005668558.1;XP_005668557.1	2	11.7751	serine/threonine-protein kinase 24 [Sus scrofa]
NP_999410.1;CAA11536.1;CAA75731.1;O77735.1;XP_005658759.1	2	21.3109	secretory carrier-associated membrane protein 1 [Sus scrofa]
XP_003357973.1	2	11.5161	monocarboxylate transporter 4 [Sus scrofa]
NP_001231187.1	2	12.6802	NADP-dependent malic enzyme, mitochondrial [Sus scrofa]
NP_001231322.1	2	18.3789	ribosome maturation protein SBDS [Sus scrofa]
XP_003482536.2;XP_005653677.1	2	13.1669	protein transport protein Sec31A-like isoform X1 [Sus scrofa]
XP_003134705.3	2	12.1336	solute carrier family 23 member 2-like [Sus scrofa]
XP_005673998.1	2	18.6175	proto-oncogene DBL [Sus scrofa]
NP_001129433.1;ACI28285.1;XP_005664237.1	2	11.6605	amyloid-like protein 2 [Sus scrofa]	heparin binding, inhibits coagulation
XP_003481707.1	2	19.0127	ras-related protein Rab-21 [Sus scrofa]
XP_005659251.1;XP_003121252.3;XP_005659249.1;XP_005659250.1;XP_005659252.1	2	12.1457	erythrocyte membrane protein band 4.1-like 2 isoform X4 [Sus scrofa]
NP_001161113.1;BAI47601.1;XP_003484288.2	2	13.3129	copper transport protein ATOX1 [Sus scrofa]
XP_003361409.3;XP_005674564.1	2	13.3233	TAR DNA-binding protein 43-like, partial [Sus scrofa]
XP_005658550.1;JAA53598.1	2	11.9298	selenide, water dikinase 1 [Sus scrofa]
XP_003127291.1	2	12.5291	SUMO-activating enzyme subunit 1 isoform 1 [Sus scrofa]
XP_005672955.1;XP_003360012.1;XP_003360013.1;XP_005672954.1	2	11.5835	RNA-binding protein 39 isoform X4 [Sus scrofa]
XP_003357179.1;XP_005656653.1;XP_005656654.1	2	12.202	integrin-linked protein kinase isoform X1 [Sus scrofa]
XP_005658981.1	2	11.3439	trinucleotide repeat-containing gene 6C protein-like [Sus scrofa]
XP_003122872.3	2	11.3157	zinc finger protein 408 [Sus scrofa]
XP_005672588.1	2	11.9546	methylcrotonoyl-CoA carboxylase beta chain, mitochondrial-like [Sus scrofa]
NP_001233199.1;AEI98873.1;XP_005658801.1	2	11.9129	phosphatidylinositol-binding clathrin assembly protein [Sus scrofa]
XP_003356255.2	2	13.6122	chloride intracellular channel protein 4-like [Sus scrofa]
JAA53766.1;XP_005662398.1	2	18.0232	U5 small nuclear ribonucleoprotein 200 kDa helicase [Sus scrofa]
XP_003482084.1	2	11.8796	AFG3-like protein 2, partial [Sus scrofa]
XP_003134021.1	2	11.835	mitogen-activated protein kinase kinase kinase 1 [Sus scrofa]
XP_001926371.3	2	12.1589	ATP synthase subunit s, mitochondrial [Sus scrofa]
NP_001230502.1	2	12.6286	uncharacterized protein LOC100627352 [Sus scrofa]
XP_005668788.1	2	12.0646	glycylpeptide N-tetradecanoyltransferase 1 [Sus scrofa]
XP_005667520.1	2	11.1483	roundabout homolog 3 [Sus scrofa]
XP_003135008.1;XP_003135007.1;XP_003135009.1	2	11.1272	phosphorylase b kinase regulatory subunit alpha, liver isoform isoform 2 [Sus scrofa]
XP_003132593.1;XP_005670064.1	2	11.3912	actin-like 6A isoformX1 [Sus scrofa]
XP_005670074.1;XP_003132601.1;XP_003358742.1	2	12.1424	fragile X mental retardation syndrome-related protein 1 isoform X3 [Sus scrofa]
XP_005655061.1;NP_001230853.1;XP_005655058.1;XP_005655059.1;XP_005655060.1	2	11.3043	SEC24 family, member A isoform X4 [Sus scrofa]
XP_005656252.1	2	12.2458	receptor-type tyrosine-protein phosphatase F [Sus scrofa]
AAU04861.1	2	11.2534	enoyl-Coenzyme A hydratase/3-hydroxyacyl Coenzyme A, partial [Sus scrofa]
NP_001231368.1	2	11.6178	family with sequence similarity 49, member B [Sus scrofa]
XP_005662547.1;ACJ54700.1;ACJ54701.1;NP_001181908.1	2	11.5585	glucosamine--fructose-6-phosphate aminotransferase [isomerizing] 1 isoform X1 [Sus scrofa]
XP_005658448.1	2	11.085	UPF0505 protein C16orf62, partial [Sus scrofa]
XP_005654488.1	2	11.5616	NAD-dependent malic enzyme, mitochondrial [Sus scrofa]
ACG50183.1;NP_001172064.1	2	17.8501	actin related protein 2/3 complex subunit 3 [Sus scrofa]
NP_001231275.1;XP_005652418.1	2	12.9395	dnaJ homolog subfamily B member 11 precursor [Sus scrofa]
XP_005658028.1	2	11.5433	target of Myb protein 1-like, partial [Sus scrofa]
XP_005667779.1;AAY18209.2;AAY89036.1;ABU49091.1;ABV82984.1;ACD86610.1;NP_001026963.1;Q52I78.2;XP_005667778.1	2	17.5965	nicotinamide phosphoribosyltransferase isoform X2 [Sus scrofa]
NP_001192332.1;CAD56044.1	2	12.808	tubulin-folding cofactor B-like [Sus scrofa]
XP_003134621.1;XP_003134623.1;XP_003134624.1	2	13.0983	glutathione S-transferase kappa 1 isoform 1 [Sus scrofa]
XP_005674023.1;BAI48035.1;NP_001161108.1;XP_005674022.1	2	12.0069	sterol-4-alpha-carboxylate 3-dehydrogenase, decarboxylating isoform X2 [Sus scrofa]
XP_001926622.3	2	11.5942	mitochondrial 10-formyltetrahydrofolate dehydrogenase [Sus scrofa]
XP_005672925.1;XP_001929139.2;XP_003134451.1;XP_003359995.1;XP_005672922.1;XP_005672923.1;XP_005672924.1	2	11.6113	RNA-binding protein Raly isoform X7 [Sus scrofa]
AAT46129.1;BAO53983.1;NP_001278611.1;Q6GWX0.1	2	12.0042	VASA-like protein [Sus scrofa]
XP_003481998.1;AAS59063.1	2	12.5138	spermidine synthase [Sus scrofa]
XP_005662579.1	2	18.0868	exportin-1-like isoform X1 [Sus scrofa]
XP_005658506.1	2	11.9375	eukaryotic peptide chain release factor GTP-binding subunit ERF3A [Sus scrofa]
XP_003483533.1	2	12.79	phenazine biosynthesis-like domain-containing protein [Sus scrofa]
XP_005669827.1	2	12.1614	protein SEC13 homolog [Sus scrofa]
NP_001098769.1;A7TX81.1;ABR13017.1	2	11.9979	COP9 signalosome complex subunit 6 [Sus scrofa]
XP_005673555.1	2	11.3719	acyl-coenzyme A thioesterase 9, mitochondrial [Sus scrofa]
NP_001231035.1;XP_005665953.1	2	13.7036	ribosomal protein S10 [Sus scrofa]
XP_005663909.1;JAA74093.1;XP_005663906.1;XP_005663907.1;XP_005663908.1;XP_005663913.1	2	18.7912	chromobox protein homolog 5-like isoform X4 [Sus scrofa]
NP_001001636.1;AAS55897.1;Q6QAT0.3;XP_003121309.1	2	11.9702	60S ribosomal protein L32 [Sus scrofa]
ACI22692.1;ACI22691.1;NP_001131108.1	2	11.8384	v-crk sarcoma virus CT10 oncogene-like protein isoform b [Sus scrofa]
XP_003357690.2	2	12.5535	Golgi resident protein GCP60, partial [Sus scrofa]
Q8WNV7.2;BAB78528.1;NP_999184.2;XP_005666284.1;XP_005666285.1	2	11.43	Dehydrogenase/reductase SDR family member 4; AltName: NADPH-dependent carbonyl reductase/NADP-retinol dehydrogenase; Short=CR; Short=PHCR; AltName: NADPH-dependent retinol dehydrogenase/reductase; Short=NDRD; AltName: Peroxisomal short-chain alcohol dehydrogenase; Short=PSCD
XP_003481926.2	2	14.2201	glutamate receptor ionotropic, kainate 5-like [Sus scrofa]
XP_005659052.1	2	13.63	SH3 domain-binding glutamic acid-rich-like protein 3, partial [Sus scrofa]
XP_003122565.3;XP_005660732.1	2	11.456	U4/U6.U5 tri-snRNP-associated protein 1 isoform X1 [Sus scrofa]
XP_003132477.1;CAQ34905.1;XP_005669908.1	2	12.0264	signal recognition particle receptor subunit beta isoform X1 [Sus scrofa]
XP_003361935.1	2	13.9102	elongation factor Ts, mitochondrial-like, partial [Sus scrofa]
XP_003125651.1	2	11.1435	hydroxyacid-oxoacid transhydrogenase, mitochondrial [Sus scrofa]
NP_001182437.1;AAX62155.1;AAX62157.1;AAX62160.1;ADM83431.1;XP_005664759.1	2	11.6874	glycogen [starch] synthase, muscle [Sus scrofa]
NP_001177107.1	2	13.3304	ribosomal protein L30 [Sus scrofa]
NP_001230490.1	2	11.1453	NHL repeat-containing protein 2 [Sus scrofa]
XP_003133417.1;XP_005671840.1	2	12.0111	proline synthase co-transcribed bacterial homolog protein isoformX2 [Sus scrofa]
AEQ61487.1;XP_005662720.1	2	11.6106	ribokinase [Sus scrofa]
XP_005674229.1;ABS58492.1;NP_001230233.1	2	11.9085	sterol 26-hydroxylase, mitochondrial-like, partial [Sus scrofa]
XP_005668941.1;NP_001231880.1	2	12.1986	leucine-rich repeat-containing protein 59-like [Sus scrofa]
NP_001231321.1;XP_005652865.1	2	11.6753	small glutamine-rich tetratricopeptide repeat-containing protein alpha [Sus scrofa]
XP_005674249.1	2	13.1139	mycophenolic acid acyl-glucuronide esterase, mitochondrial [Sus scrofa]
XP_003133493.1;XP_003133492.1	2	11.3316	sodium channel protein type 2 subunit alpha isoform 2 [Sus scrofa]
XP_003356881.1	2	11.5671	major facilitator superfamily domain-containing protein 10 [Sus scrofa]
XP_001925494.2	2	11.5706	Golgi reassembly-stacking protein 2 isoform 1 [Sus scrofa]
XP_005656111.1;XP_005656110.1	2	12.7875	hydroxymethylglutaryl-CoA lyase, mitochondrial isoform X6 [Sus scrofa]
NP_001038000.1;AAV69969.1;XP_005663527.1	2	20.0005	26S proteasome non-ATPase regulatory subunit 4 [Sus scrofa]
P67985.2;BAA04547.1;NP_999152.1	2	14.1334	60S ribosomal protein L22; AltName: Heparin-binding protein HBp15
XP_003131380.1	2	12.6074	116 kDa U5 small nuclear ribonucleoprotein component isoform 1 [Sus scrofa]
XP_003133370.3	2	18.4	neuronal membrane glycoprotein M6-a-like isoform 1 [Sus scrofa]
NP_001090945.1;A1XQU1.2;ABK55647.1;BAF45330.1	2	13.1918	proteasome subunit beta type-7 precursor [Sus scrofa]
XP_003134860.1	2	20.2029	secernin-1 [Sus scrofa]
XP_005670347.1	2	33.9244	1,4-alpha-glucan-branching enzyme-like [Sus scrofa]
XP_003357180.1	2	19.9569	tripeptidyl-peptidase 1 [Sus scrofa]
XP_005658943.1	2	22.1724	arylsulfatase D, partial [Sus scrofa]
NP_001001587.1;AAS55896.1;Q6QAT1.2	2	15.0985	40S ribosomal protein S28 [Sus scrofa]
NP_001278705.1;XP_003361281.1;XP_005669283.1	2	12.142	macrosialin precursor [Sus scrofa]
XP_003358650.2	2	12.5649	glycogenin-1 [Sus scrofa]
NP_999020.1;AAB37320.1;AAC37313.1;BAA82144.1;BAB20630.1;CCF79528.1;NP_999301.1;P79293.2;Q9TV63.1	2	11.8356	myosin-7 [Sus scrofa]
XP_005658675.1	2	16.3787	40S ribosomal protein S15a-like [Sus scrofa]
XP_003480797.2	2	11.6547	probable cation-transporting ATPase 13A1 [Sus scrofa]
XP_005673325.1;XP_003360214.1;XP_003360215.1;XP_005673322.1;XP_005673323.1;XP_005673324.1	2	17.1731	cytosolic 5'-nucleotidase 3A isoform X6 [Sus scrofa]
XP_005670345.1	2	22.3431	1,4-alpha-glucan-branching enzyme-like, partial [Sus scrofa]
XP_005658538.1	2	23.6262	vesicle-associated membrane protein-associated protein A [Sus scrofa]
AAM81376.1;AAL68966.1;ADG84492.1;NP_999171.1;Q8WMQ3.3;XP_005653221.1	2	23.2567	transmembrane protein CD9 [Sus scrofa]
Q29290.1;ABN71232.1;ABO70329.1;CAC85530.1;CAC85532.1;NP_001090965.1	2	25.4398	Cystatin-B; AltName: Stefin-B
NP_998929.1;AAR22386.1;Q6SA96.3;XP_001924141.1;XP_003121525.1	2	12.8796	40S ribosomal protein S23 [Sus scrofa]
XP_005674305.1	2	18.7534	serine/threonine-protein kinase STE7-like [Sus scrofa]
XP_005660825.1;XP_005660826.1;XP_005660827.1	2	18.5021	reticulon-3 isoform X1 [Sus scrofa]
XP_005661668.1	2	20.7976	alpha-aminoadipic semialdehyde dehydrogenase [Sus scrofa]
AFC60623.1;ADH59736.1;NP_001181904.1	2	11.3629	argonaute-2 [Sus scrofa]
JAA53584.1;BAD08439.1;NP_001116541.1;Q767L0.1;XP_005653510.1;XP_005653511.1	2	12.6492	ATP-binding cassette, sub-family F (GCN20), member 1 [Sus scrofa]
AGO58804.1;XP_003483582.1	2	19.6365	PDZ and LIM domain protein 1 [Sus scrofa]
XP_003121777.1;XP_001929169.1	2	21.309	very-long-chain (3R)-3-hydroxyacyl-[acyl-carrier protein] dehydratase 3 isoform 2 [Sus scrofa]
XP_003126994.1	2	13.2452	V-type proton ATPase subunit d 1 [Sus scrofa]
NP_001230377.1;NP_001230376.1	2	13.2761	eukaryotic translation initiation factor 4H isoform 2 [Sus scrofa]
P62901.1;XP_003355562.1;XP_005662419.1;XP_005674290.1	2	15.2796	60S ribosomal protein L31
NP_999115.1;BAA76401.1;BAA76404.1;Q95281.4;XP_005669618.1;XP_005669619.1	2	14.5944	60S ribosomal protein L29 [Sus scrofa]
XP_003129409.4	2	14.4328	heterogeneous nuclear ribonucleoprotein D-like [Sus scrofa]
XP_005663548.1;XP_001929702.4;XP_005663546.1;XP_005663547.1	2	12.0449	ceramide synthase 2 isoform X4 [Sus scrofa]
XP_005653461.1;XP_003127902.1	2	20.7123	small nuclear ribonucleoprotein Sm D1-like isoform X2 [Sus scrofa]
XP_005656440.1;XP_001929053.1;XP_005656439.1	2	13.5388	acyl-coenzyme A thioesterase 6 isoform X3 [Sus scrofa]
JAA53795.1	2	13.5913	myotrophin [Sus scrofa]
ACB70169.1;AAB93957.1;ABU42573.1;ACB59246.1;ACB70168.1;ACB70170.1;NP_999094.1;O46427.1;XP_005656300.1	2	13.8226	cathepsin H transcript variant 3 [Sus scrofa]
XP_005671937.1;XP_003359584.2	2	13.5887	26S proteasome non-ATPase regulatory subunit 14 isoform X2 [Sus scrofa]
ABM30152.1;ABD18455.1;NP_001038021.1;XP_005663204.1	2	15.061	microsomal glutathione S-transferase 3 [Sus scrofa]
NP_001033089.1;AAX37547.1	2	16.0986	FKBP1A-like [Sus scrofa]
NP_001231318.1;XP_005668029.1	2	20.6582	saccharopine dehydrogenase-like oxidoreductase [Sus scrofa]
NP_001161122.1;BAI48030.1;XP_005655265.1	2	13.5716	S-adenosylmethionine synthase isoform type-2 [Sus scrofa]
XP_005670168.1	2	12.457	serine/threonine-protein kinase PAK 2, partial [Sus scrofa]
NP_999491.1;AAS55902.1;ABK55652.1;BAB32661.1;BAF45334.1;Q29361.3	2	14.537	60S ribosomal protein L35 [Sus scrofa]
XP_003125783.1;XP_003358699.1;XP_003480386.1;XP_005659593.1	2	21.0977	40S ribosomal protein S27 isoform 2 [Sus scrofa]
XP_003125999.3	2	11.2839	tetratricopeptide repeat protein 38 [Sus scrofa]
NP_999528.1;CAA55946.1;P46405.2	2	13.6746	40S ribosomal protein S12 [Sus scrofa]
XP_005671785.1;XP_005671781.1;XP_005671782.1;XP_005671783.1;XP_005671784.1;XP_005671789.1	1	217.203	sorbin and SH3 domain-containing protein 2 isoform X8 [Sus scrofa]
CAA84559.1;NP_999186.1;Q29122.1	1	169.131	unconventional myosin [Sus scrofa]
XP_005665590.1;NP_001230363.1;XP_005665591.1;XP_005665592.1;XP_005665596.1	1	181.691	tubulin beta-2B chain isoform X1 [Sus scrofa]
0410468A	1	118.287	aminotransferase,Asp
0308236A	1	135.488	aminotransferase,Asp
XP_005667684.1	1	124.084	calcium-binding mitochondrial carrier protein Aralar2 isoform X3 [Sus scrofa]
P02550.1	1	129.91	Tubulin alpha-1A chain; AltName: Alpha-tubulin 1; AltName: Tubulin alpha-1 chain
XP_003483670.1;XP_003359519.1	1	120.799	sorbin and SH3 domain-containing protein 2 isoform X3 [Sus scrofa]
ADB19853.1;NP_001165224.1;XP_005656001.1	1	128.302	Na+/K+ transporting alpha 3 polypeptide [Sus scrofa]
XP_005656214.1	1	98.9959	phosphoglucomutase-1 isoform X1 [Sus scrofa]
XP_005674537.1	1	105.304	actin, beta-like 2 [Sus scrofa]
XP_003133427.2	1	72.0077	heterogeneous nuclear ribonucleoproteins A2/B1-like [Sus scrofa]
XP_005656157.1	1	79.4346	adenylyl cyclase-associated protein 1-like [Sus scrofa]
XP_003134753.1;AAF76142.1	1	97.8534	calumenin isoformX2 [Sus scrofa]
NP_001038037.2	1	60.012	myosin regulatory light chain 2 protein isoform 1 [Sus scrofa]
NP_001231180.1;AAB25216.1;AAS55924.1;ABF48403.1;NP_001231401.1;P29269.2;XP_003127889.1	1	65.8516	myosin regulatory light chain 2 protein isoform 2 [Sus scrofa]
XP_005664291.1	1	40.9536	leukotriene A-4 hydrolase-like [Sus scrofa]
AAB58702.1	1	38.2175	glycerol-3-phosphate dehydrogenase, partial [Sus scrofa]
XP_005658771.1	1	48.5411	tubulin alpha-8 chain-like [Sus scrofa]
XP_003131485.1	1	33.2482	keratin, type I cytoskeletal 19-like [Sus scrofa]
XP_003128612.1	1	39.0647	ras-related protein Rab-2B isoform 1 [Sus scrofa]
NP_001231366.1	1	38.4953	ras homolog gene family, member A [Sus scrofa]
XP_005660473.1	1	41.0512	spermatid perinuclear RNA-binding protein [Sus scrofa]
ABV22633.1;NP_001128440.1	1	31.5637	phosphoglycerate mutase 2 [Sus scrofa]
XP_005668476.1;XP_001929173.1;XP_005668474.1;XP_005668475.1	1	24.9358	plastin-2 isoform X4 [Sus scrofa]
XP_003131484.1	1	33.5648	keratin, type I cytoskeletal 13 [Sus scrofa]
NP_001230220.1;XP_005670758.1	1	29.707	ras-related protein Rab-35 [Sus scrofa]
JAA74217.1	1	26.6001	mitogen-activated protein kinase 3 [Sus scrofa]
XP_003360776.2	1	25.0436	mitogen-activated protein kinase 3, partial [Sus scrofa]
XP_003355445.2	1	27.2685	keratin, type II cuticular Hb4 [Sus scrofa]
XP_003355289.1;XP_001928684.1	1	30.6618	ras-related protein Rap-1A isoform 2 [Sus scrofa]
XP_005653308.1	1	21.7899	guanine nucleotide-binding protein G(o) subunit alpha [Sus scrofa]
NP_001138374.1	1	22.0752	proteasome subunit beta type-3 [Sus scrofa]
XP_005662446.1	1	17.9479	beta-centractin [Sus scrofa]
AAV40980.1	1	24.7409	heat shock 60 kDa protein 1, partial [Sus scrofa]
XP_001929315.4	1	28.1651	keratin, type II cytoskeletal 3-like [Sus scrofa]
XP_001929338.1	1	22.0462	keratin, type II cytoskeletal 1b [Sus scrofa]
XP_005674185.1	1	20.5653	low molecular weight phosphotyrosine protein phosphatase-like, partial [Sus scrofa]
XP_003480530.2	1	22.4185	protein phosphatase 1A [Sus scrofa]
XP_005672283.1;XP_005672282.1	1	12.8061	ATP-binding cassette sub-family B member 6, mitochondrial isoform X2 [Sus scrofa]
XP_005659619.1;XP_005659618.1	1	14.5835	retinal dehydrogenase 2 isoform X2 [Sus scrofa]
XP_003126216.3	1	14.8731	keratin, type II cytoskeletal 75 [Sus scrofa]
Q2PKF4.3;ABC48673.1;BAF62300.1;NP_001033712.1	1	12.839	Guanine nucleotide-binding protein G(q) subunit alpha; AltName: Guanine nucleotide-binding protein alpha-q
XP_005670496.1;P08552.2;XP_003359086.2	1	16.0381	neurofilament medium polypeptide isoform X2 [Sus scrofa]
A1XQV4.1;ABK55660.1	1	12.6138	Tropomyosin alpha-3 chain; AltName: Gamma-tropomyosin; AltName: Tropomyosin-3
XP_005652612.1;XP_003126221.1;XP_005652613.1	1	13.8131	keratin, type II cytoskeletal 5 isoform X2 [Sus scrofa]
NP_001230422.1	1	13.5703	guanine nucleotide-binding protein G(I)/G(S)/G(T) subunit beta-3 [Sus scrofa]
XP_005674666.1	1	13.2296	NACHT and WD repeat domain containing 1, partial [Sus scrofa]
XP_003131507.1	1	13.8027	keratin, type I cytoskeletal 23 [Sus scrofa]
XP_001925353.2;XP_003356353.2;XP_005665257.1	1	11.9721	histone deacetylase 2 [Sus scrofa]
AAF68430.1	1	12.0049	serine hydroxymethyltransferase, partial [Sus scrofa]
XP_003121921.1	1	17.4802	phospholipase A-2-activating protein [Sus scrofa]
NP_001116651.1;ABI97177.1;Q06AU3.1;XP_005654944.1	1	14.7213	ras-related protein Rab-3A [Sus scrofa]
XP_003125100.1	1	7.2657	small nuclear ribonucleoprotein G [Sus scrofa]
XP_005658978.1	1	6.7333	proteasome subunit beta type-2-like, partial [Sus scrofa]
XP_005656051.1;XP_003127573.4	1	5.7919	cytosolic acyl coenzyme A thioester hydrolase isoform X2 [Sus scrofa]
XP_003124976.3	1	5.6106	threonine synthase-like 2-like [Sus scrofa]
XP_003134489.3	1	5.6157	DNA topoisomerase 1 [Sus scrofa]
XP_003134148.1;XP_005672635.1	1	6.2334	ubiquitin-like domain-containing CTD phosphatase 1-like isoform X1 [Sus scrofa]
XP_005671560.1	1	6.2719	protein FAM45A [Sus scrofa]
XP_005673539.1	1	5.5232	SH3 domain-containing kinase-binding protein 1 isoform X1 [Sus scrofa]
ACN62226.1	1	5.5968	heparanase transcript variant 3, partial [Sus scrofa]
AAB49532.1;AAB47145.1	1	7.9663	dipeptidyl-peptidase II, DPP II {N-terminal} {EC 3.4.14.2} [swine, seminal plasma, Peptide Partial, 41 aa]
XP_005655369.1	1	6.0563	5-oxoprolinase-like [Sus scrofa]
XP_005672648.1;JAA74082.1	1	5.5466	cytoplasmic FMR1-interacting protein 2 [Sus scrofa]
XP_001924849.3	1	5.6319	sec1 family domain-containing protein 1 [Sus scrofa]
XP_005671434.1;XP_001929187.1	1	5.5534	lysyl oxidase homolog 4 isoform X2 [Sus scrofa]
XP_005669777.1	1	6.13	TATA element modulatory factor [Sus scrofa]
NP_001230522.1;XP_005659071.1	1	5.5657	vesicle-associated membrane protein 7 [Sus scrofa]
XP_001929699.1	1	5.7745	protein MENT [Sus scrofa]
NP_999540.1;CAC15064.1;CAC15066.1;XP_005657975.1	1	6.2644	four and a half LIM domains 1 protein, isoform C [Sus scrofa]
XP_005654630.1	1	7.0119	formin-binding protein 1 [Sus scrofa]
NP_999046.1;AAM13397.1;ADB57036.1;Q8SQ26.3	1	5.767	lambda-crystallin homolog [Sus scrofa]
XP_001926511.1	1	6.288	syntaxin-7 [Sus scrofa]
XP_003354526.1	1	5.9241	thyroid receptor-interacting protein 6 [Sus scrofa]
XP_003134650.1;XP_005673173.1;XP_005673174.1;XP_005673175.1;XP_005673176.1;XP_005673177.1;XP_005673178.1	1	5.8655	single-stranded DNA-binding protein, mitochondrial isoformX1 [Sus scrofa]
XP_003128195.3	1	5.5615	GDP-mannose 4,6 dehydratase [Sus scrofa]
NP_001231190.1;AEI00725.1	1	5.8068	EGF-containing fibulin-like extracellular matrix protein 1 precursor [Sus scrofa]
XP_003127042.1	1	6.0204	dnaJ homolog subfamily A member 2 [Sus scrofa]
NP_001231092.1	1	5.9892	dnaJ homolog subfamily A member 1 [Sus scrofa]
XP_005657390.1	1	5.5364	tyrosine-protein phosphatase non-receptor type 11 [Sus scrofa]
XP_003360505.1	1	5.5459	HIV Tat-specific factor 1 [Sus scrofa]
XP_005658977.1	1	5.8633	splicing factor 3B subunit 3-like [Sus scrofa]
XP_005658616.1;XP_003361422.1	1	6.6461	gamma-glutamylcyclotransferase-like isoform X5 [Sus scrofa]
XP_005661459.1;XP_003354019.2;XP_005661458.1	1	5.9086	NADH dehydrogenase [ubiquinone] iron-sulfur protein 7, mitochondrial isoform X3 [Sus scrofa]
NP_001137167.1;ACJ76839.1;XP_005672919.1	1	5.5172	acetyl-coenzyme A synthetase, cytoplasmic [Sus scrofa]
B0KYV5.1;ABC96266.1;ABC96267.1;NP_001108148.1	1	6.0073	LIM domain and actin-binding protein 1 {ECO:0000250|UniProtKB:Q9UHB6}; AltName: Epithelial protein lost in neoplasm {ECO:0000303|PubMed:17453649}
XP_005653924.1	1	5.7731	signal recognition particle subunit SRP68-like [Sus scrofa]
XP_005659222.1;XP_005674430.1	1	6.1194	utrophin [Sus scrofa]
NP_001230831.1	1	5.5825	protein phosphatase 1, regulatory (inhibitor) subunit 7 [Sus scrofa]
XP_001924252.1	1	5.8446	endoplasmic reticulum metallopeptidase 1 [Sus scrofa]
NP_001177126.1;XP_005654585.1	1	5.9096	NADH dehydrogenase [ubiquinone] 1 alpha subcomplex subunit 8 [Sus scrofa]
XP_003121475.4;XP_005674157.1	1	5.6808	lipoxygenase homology domain-containing protein 1 [Sus scrofa]
XP_005661873.1;AAK31151.1	1	5.7935	platelet-derived growth factor receptor beta [Sus scrofa]
XP_003483514.2;XP_005670999.1;XP_005671000.1	1	6.3703	ubiquitin fusion degradation protein 1 homolog isoform X1 [Sus scrofa]
NP_001230525.1	1	5.9314	KH domain containing, RNA binding, signal transduction associated 1 [Sus scrofa]
NP_001132945.1;ACJ06405.1;XP_005670021.1;XP_005670022.1;XP_005670023.1;XP_005670024.1;XP_005670025.1	1	5.6373	programmed cell death protein 10 [Sus scrofa]
XP_005663709.1	1	5.9469	glycogen debranching enzyme-like [Sus scrofa]
XP_005669902.1;XP_005669901.1;XP_005669903.1	1	6.2316	protein CDV3 homolog isoform X4 [Sus scrofa]
XP_005673731.1;XP_005660144.1;XP_005673729.1	1	6.1796	ras-related GTP-binding protein B-like [Sus scrofa]
XP_005663641.1;NP_001231868.1	1	6.5049	glutathione S-transferase Mu 3-like isoform X2 [Sus scrofa]
AAB24348.1;AAA30980.1;AFK32229.1;NP_999238.1;Q28960.3	1	8.402	prostaglandin 9-ketoreductase, PG-9-KR, carbonyl reductase {EC 1.1.1.184} [swine, kidney, Peptide Partial, 15 aa, segment 3 of 5]
1104252A;P00819.2	1	5.9259	acylphosphatase
XP_001925444.2;XP_005659322.1	1	5.6246	probable ATP-dependent RNA helicase DDX43 isoform X1 [Sus scrofa]
XP_005658965.1;XP_003126970.2	1	6.6962	nuclear transport factor 2-like, partial [Sus scrofa]
ABS58490.1;XP_005659061.1	1	6.1176	cytochrome P450, partial [Sus scrofa]
NP_998917.1;AAQ67416.1;BAI48099.1;CAR81297.1;CBX84775.1;Q6UGB2.1;XP_005656560.1	1	7.0726	methylsterol monooxygenase 1 [Sus scrofa]
XP_003121623.1	1	12.1064	EH domain-containing protein 4-like [Sus scrofa]
XP_003125491.1	1	6.7192	cytochrome c1, heme protein, mitochondrial-like [Sus scrofa]
NP_001098774.1;A7Y521.1;ABU90541.1;XP_005656620.1;XP_005656621.1	1	5.8775	COP9 signalosome complex subunit 4 [Sus scrofa]
NP_001072147.1;ABJ09400.1;ABK63185.1;AFG17070.1;CAL37099.1	1	13.2802	CD81 antigen [Sus scrofa]
XP_005668225.1	1	5.872	plexin domain-containing protein 2 [Sus scrofa]
XP_003121596.1;ABC94909.1;ACD02423.1;NP_001038016.1;Q29577.2;XP_005659732.1;XP_005659733.1;XP_005659734.1	1	13.0928	creatine kinase U-type, mitochondrial isoformX2 [Sus scrofa]
XP_005668255.1;XP_003482884.1;XP_005658391.1;XP_005668254.1	1	6.5064	ADP-sugar pyrophosphatase isoform X3 [Sus scrofa]
XP_005661932.1	1	5.5624	28 kDa heat- and acid-stable phosphoprotein [Sus scrofa]
ABA64451.1;AAA16252.1;AAL48289.1;ADB94691.1;ADB94692.1;BAG32341.1;NP_999143.1;Q07717.1;XP_005659707.1;XP_005659708.1	1	6.4373	beta-2-microglobulin protein, partial [Sus scrofa]
XP_005662806.1;XP_003481337.1;XP_005662805.1	1	6.4817	isoamyl acetate-hydrolyzing esterase 1 homolog isoform X3 [Sus scrofa]
JAA74132.1;ABQ96222.1;CAL69435.1;NP_001090923.1;XP_005655513.1	1	7.411	capping protein (actin filament) muscle Z-line, alpha 1 [Sus scrofa]
XP_003358454.2;XP_005669511.1	1	5.7493	sodium- and chloride-dependent transporter XTRP3 [Sus scrofa]
XP_005662696.1;XP_003125297.1	1	5.6163	protein FAM98A isoform X2 [Sus scrofa]
XP_005666753.1;XP_003129072.1;XP_005666752.1	1	5.5943	multifunctional protein ADE2 isoform X3 [Sus scrofa]
NP_001230995.1	1	6.3323	synaptogyrin 1 [Sus scrofa]
XP_001928883.1	1	5.7015	density-regulated protein [Sus scrofa]
AAQ85116.1	1	5.6141	PSMC4 subunit, partial [Sus scrofa]
XP_005657070.1	1	5.6287	inositol polyphosphate 5-phosphatase K isoform X1 [Sus scrofa]
XP_005656802.1;NP_001230318.1	1	6.2934	torsin-1A-interacting protein 1-like, partial [Sus scrofa]
NP_001192334.1	1	5.7833	ras GTPase-activating protein-binding protein 1 [Sus scrofa]
NP_001231072.1;NP_001231071.1	1	6.0481	sorcin isoform 2 [Sus scrofa]
XP_005661599.1	1	5.5678	EGF-like repeats and discoidin I-like domains 3 [Sus scrofa]
XP_005673514.1;NP_001231036.1;NP_001231038.1	1	5.8299	synapse-associated protein 1 isoform X1 [Sus scrofa]
NP_001230582.1	1	6.036	small nuclear ribonucleoprotein Sm D2 [Sus scrofa]
XP_005655474.1;XP_003481532.1;XP_005655472.1;XP_005655473.1	1	5.9408	cold shock domain-containing protein E1 isoform X4 [Sus scrofa]
ABX45133.1;ABX45132.1;NP_001090990.2	1	6.2493	progesterone receptor membrane component 2 [Sus scrofa]
XP_005664130.1;XP_003481748.2;XP_005664131.1;XP_005664132.1	1	5.8071	protein arginine N-methyltransferase 8 isoform X3 [Sus scrofa]
XP_005659768.1;XP_001929255.2;XP_005659767.1	1	5.7686	transmembrane protein 87A isoform X3 [Sus scrofa]
XP_005660503.1	1	5.5001	niban-like protein 1 [Sus scrofa]
NP_001026954.1;AAY17506.1	1	7.0753	ADP-ribosylation factor-like protein 1 [Sus scrofa]
ACN85148.1;XP_003129856.1	1	5.643	matrix metallopeptidase 13, partial [Sus scrofa]
XP_003132077.1;XP_005654061.1	1	5.8887	centromere protein V isoform X1 [Sus scrofa]
NP_001177142.1	1	7.9964	small nuclear ribonucleoprotein polypeptide F [Sus scrofa]
XP_003123047.3	1	5.8917	alpha/beta hydrolase domain-containing protein 17A-like [Sus scrofa]
XP_003127465.1	1	6.464	lysophospholipid acyltransferase 7 isoform 1 [Sus scrofa]
XP_005658511.1;AAV69971.1;NP_001038084.1	1	6.5579	mannose-P-dolichol utilization defect 1 protein-like [Sus scrofa]
XP_003132469.3	1	5.9803	ubiquitin-like modifier-activating enzyme 5 [Sus scrofa]
NP_001230624.1	1	6.0645	transmembrane emp24 domain-containing protein 5 precursor [Sus scrofa]
XP_005662050.1;XP_005662046.1;XP_005662047.1;XP_005662048.1;XP_005662049.1;XP_005662051.1	1	5.8116	general transcription factor II-I isoform X5 [Sus scrofa]
XP_005673210.1	1	5.9151	solute carrier family 23 member 2-like [Sus scrofa]
NP_001171396.1;ACD67895.1;ACD67896.1	1	6.1437	alpha-galactosidase A [Sus scrofa]
NP_001127829.1;ACG50185.1;XP_005667868.1	1	6.2045	actin-related protein 2/3 complex subunit 5 [Sus scrofa]
XP_003133833.1	1	5.5696	NADH dehydrogenase [ubiquinone] 1 alpha subcomplex subunit 10, mitochondrial [Sus scrofa]
XP_005663115.1	1	5.7808	uncharacterized protein LOC102161575, partial [Sus scrofa]
NP_001231300.1;AEK33400.1;AEK33401.1;XP_003354110.1	1	5.5095	peptidyl-prolyl cis-trans isomerase NIMA-interacting 1 [Sus scrofa]
XP_003481479.1	1	6.1685	ETS translocation variant 3 [Sus scrofa]
XP_005671983.1	1	5.556	E3 ubiquitin-protein ligase UBR3, partial [Sus scrofa]
XP_003482436.1	1	6.032	cathepsin O [Sus scrofa]
NP_001182495.1	1	5.5884	splicing factor, arginine/serine-rich 9 [Sus scrofa]
NP_001240850.1	1	5.6162	mannose-6-phosphate isomerase [Sus scrofa]
XP_005661165.1;XP_003480773.1;XP_005661162.1;XP_005661163.1;XP_005661164.1	1	5.5539	nucleobindin-2 isoform X5 [Sus scrofa]
XP_003356314.1	1	5.7232	U5 small nuclear ribonucleoprotein 40 kDa protein [Sus scrofa]
XP_005668786.1;XP_003131374.1;XP_003131375.1;XP_005668784.1;XP_005668785.1	1	6.0102	dephospho-CoA kinase domain-containing protein isoform X5 [Sus scrofa]
XP_005657138.1;XP_005657139.1;XP_005657140.1	1	5.7458	IQ motif and SEC7 domain-containing protein 1 isoform X1 [Sus scrofa]
XP_003134384.1;AFG25597.1;NP_001230628.1	1	5.6576	small nuclear ribonucleoprotein-associated protein B'-like [Sus scrofa]
NP_001230556.1	1	7.1352	ragulator complex protein LAMTOR2 [Sus scrofa]
CAH68442.1	1	5.6011	immunoglobulin heavy chain variable region, partial [Sus scrofa]
NP_001230399.1	1	6.8788	RNA 3'-terminal phosphate cyclase [Sus scrofa]
NP_001231502.1;XP_005671896.1;XP_005671897.1;XP_005671903.1	1	6.0198	pre-mRNA-processing factor 40 homolog A [Sus scrofa]
XP_005670870.1;XP_005670865.1;XP_005670866.1	1	6.2923	SEC14-like protein 2 isoform X6 [Sus scrofa]
XP_003121320.2;XP_005659304.1	1	6.1211	collagen alpha-1(XIX) chain [Sus scrofa]
XP_005665398.1;XP_005665399.1	1	5.7783	zinc finger protein 271-like isoform X1 [Sus scrofa]
NP_001137170.1;ACK36981.1	1	5.6002	long-chain-fatty-acid--CoA ligase 3 [Sus scrofa]
XP_005674704.1	1	5.6862	zinc binding alcohol dehydrogenase domain containing 2, partial [Sus scrofa]
XP_003126904.2;XP_003355791.1	1	5.6063	lysine--tRNA ligase isoform 1 [Sus scrofa]
NP_999228.1;AAA31051.1;CBF60323.1;CBF61333.1;CBF61876.1;CBF82151.1;CBU85567.1;CBU86361.1;CBU86752.1;CBV00251.1;P17741.2	1	5.6602	high mobility group protein B2 [Sus scrofa]
XP_005655333.1;XP_003125435.1;XP_005655330.1;XP_005655331.1;XP_005655332.1	1	5.7377	V-type proton ATPase subunit C 2 isoform X5 [Sus scrofa]
XP_005657309.1	1	5.7724	bifunctional epoxide hydrolase 2 isoform X1 [Sus scrofa]
XP_003482378.1	1	5.9401	max dimerization protein 4 isoform X1 [Sus scrofa]
XP_005658578.1;XP_005658576.1;XP_005658577.1	1	6.0049	Fc receptor-like A isoform X3 [Sus scrofa]
NP_001171999.1;XP_005670990.1	1	6.1753	ran-specific GTPase-activating protein [Sus scrofa]
Q06AU2.1;ABI97178.1;NP_001116657.1	1	6.4505	Ras-related protein Rap-2a; Flags: Precursor
NP_001231150.1	1	5.6528	RNA-binding protein 14 [Sus scrofa]
NP_001231648.1;NP_001231647.1;XP_005659756.1;XP_005659757.1	1	5.712	synaptosomal-associated protein, 23kDa [Sus scrofa]
XP_003481247.1;XP_005658130.1	1	5.7335	CB1 cannabinoid receptor-interacting protein 1 [Sus scrofa]
NP_001230508.1	1	5.7199	thymidylate synthetase [Sus scrofa]
XP_003483482.1	1	5.5759	translational activator GCN1, partial [Sus scrofa]
NP_001171998.1	1	5.8342	protein unc-45 homolog A [Sus scrofa]
XP_005661078.1;XP_003122930.2	1	6.2998	caprin-1 isoform X2 [Sus scrofa]
XP_005656497.1	1	5.6798	alkylated DNA repair protein alkB homolog 1-like [Sus scrofa]
XP_003356786.2;XP_005656393.1	1	6.2745	MAGUK p55 subfamily member 5 isoform X1 [Sus scrofa]
JAA74267.1	1	5.8706	myosin phosphatase Rho interacting protein [Sus scrofa]
XP_005661333.1;ACC93576.1;NP_001233175.1	1	5.5029	calcium-binding mitochondrial carrier protein SCaMC-3-like [Sus scrofa]
XP_005655098.1;XP_003354465.1	1	5.7	acid trehalase-like protein 1-like isoform X2 [Sus scrofa]
XP_005673717.1;XP_003135155.1;XP_003360379.1;XP_005673718.1	1	5.7123	melanoma-associated antigen D2 isoform X3 [Sus scrofa]
AFN70431.1;AFN70426.1;AFN70427.1;AFN70428.1	1	5.9141	glycogen synthase kinase 3 beta variant 5 [Sus scrofa]
XP_005657670.1;XP_003133971.3	1	6.0649	uncharacterized protein C5orf34 homolog isoform X2 [Sus scrofa]
XP_003127836.1	1	6.2125	poly(ADP-ribose) glycohydrolase ARH3 [Sus scrofa]
XP_005661611.1;JAA53609.1	1	6.0603	endoplasmic reticulum aminopeptidase 1 [Sus scrofa]
XP_005667589.1	1	5.6101	contactin-2 [Sus scrofa]
XP_001925699.2	1	5.9801	disintegrin and metalloproteinase domain-containing protein 9 [Sus scrofa]
XP_005673911.1	1	5.5342	cullin-4B, partial [Sus scrofa]
XP_001928411.1	1	5.53	transcription factor SOX-17-like [Sus scrofa]
XP_005654793.1;XP_003123198.1	1	5.627	syntaxin-binding protein 2 isoform X2 [Sus scrofa]
XP_005669190.1;XP_003131919.2	1	5.5748	myb-binding protein 1A isoform X2 [Sus scrofa]
NP_999473.1;CAA51356.1;P18650.2	1	5.5489	apolipoprotein E precursor [Sus scrofa]
XP_003480755.1;XP_003122904.1;XP_005661041.1	1	5.5303	apoptosis inhibitor 5 isoform X3 [Sus scrofa]
NP_001231175.1	1	6.1369	NOP2 nucleolar protein homolog [Sus scrofa]
XP_005672587.1	1	5.8225	methylcrotonoyl-CoA carboxylase beta chain, mitochondrial-like [Sus scrofa]
NP_001153080.1	1	6.1451	[Pyruvate dehydrogenase [lipoamide]] kinase isozyme 1, mitochondrial [Sus scrofa]
NP_999170.1;AAM82161.1;Q8MJ49.1	1	5.7124	osteoclast-stimulating factor 1 [Sus scrofa]
JAA53538.1;XP_005658058.1	1	5.6782	semaphorin-7A isoform 1 preproprotein [Sus scrofa]
NP_001137171.1;ACK36976.1	1	5.9554	acylglycerol kinase, mitochondrial [Sus scrofa]
XP_005671456.1;XP_003359389.3;XP_003359393.1;XP_003483596.1;XP_005671457.1;XP_005671458.1;XP_005671459.1	1	5.5097	bifunctional protein NCOAT isoform X4 [Sus scrofa]
XP_003126234.2	1	6.1175	UPF0160 protein MYG1, mitochondrial-like isoform X1 [Sus scrofa]
XP_005673471.1;ADC38867.1;NP_001182284.1;XP_005673468.1;XP_005673469.1;XP_005673470.1	1	6.1025	motile sperm domain-containing protein 2 isoform X4 [Sus scrofa]
NP_001231787.1;XP_005667152.1	1	5.6608	pleckstrin homology domain containing, family B (evectins) member 1 [Sus scrofa]
NP_001193333.1;XP_005660200.1;XP_005660201.1;XP_005660202.1;XP_005660203.1;XP_005660204.1;XP_005660205.1	1	5.9016	tight junction protein ZO-2 [Sus scrofa]
XP_005672770.1	1	5.7173	ribosome-binding protein 1 [Sus scrofa]
XP_005663772.1;XP_001929441.3	1	5.577	transcription initiation factor IIB isoform X2 [Sus scrofa]
XP_003483591.1	1	13.6422	sideroflexin-3 [Sus scrofa]
XP_003133943.3	1	11.1334	WD repeat-containing protein 70, partial [Sus scrofa]
NP_001231408.1	1	6.3528	derlin-1 [Sus scrofa]
AAX18878.1;AAG33853.1;NP_001123683.1;Q5D144.1	1	6.9521	mitochondrial transcription factor A [Sus scrofa]
XP_001926443.2;XP_005654416.1	1	5.9358	L-lactate dehydrogenase A-like 6B-like isoform X1 [Sus scrofa]
XP_003356696.1	1	5.6981	fumarylacetoacetase [Sus scrofa]
NP_001231575.1	1	6.0459	NADH dehydrogenase (ubiquinone) 1 alpha subcomplex, 13 [Sus scrofa]
NP_999559.1;CAA76205.1;O46658.3	1	5.5919	vitamin D(3) 25-hydroxylase [Sus scrofa]
XP_003124460.1;XP_005662039.1	1	11.1924	alpha/beta hydrolase domain-containing protein 11 isoformX2 [Sus scrofa]
NP_001231455.1	1	5.7291	coiled-coil domain-containing protein 91 [Sus scrofa]
XP_005665338.1	1	5.6946	NADH dehydrogenase ubiquinone flavoprotein 2 isoform X1 [Sus scrofa]
CAD98791.1;XP_003353876.1	1	5.846	3-beta-glucuronosyltransferase, partial [Sus scrofa]
XP_005674497.1;XP_003362057.1;XP_005665272.1;XP_005665273.1;XP_005665274.1;XP_005665275.1;XP_005665276.1;XP_005665277.1;XP_005665278.1;XP_005665279.1;XP_005665280.1;XP_005665282.1;XP_005665283.1;XP_005674489.1;XP_005674490.1;XP_005674491.1;XP_005674492.1;XP_005674493.1;XP_005674494.1;XP_005674495.1;XP_005674496.1	1	6.0217	trafficking protein particle complex subunit 3 isoform X10 [Sus scrofa]
XP_003135131.2	1	5.7589	coiled-coil domain-containing protein 22 [Sus scrofa]
XP_005666530.1;NP_001231877.1	1	6.2733	LETM1 and EF-hand domain-containing protein 1, mitochondrial isoform X1 [Sus scrofa]
XP_005655075.1	1	6.937	serine/arginine repetitive matrix protein 2-like [Sus scrofa]
XP_005662801.1	1	5.6014	neuroblastoma-amplified sequence-like [Sus scrofa]
AHB60061.1;NP_001274775.1	1	5.5076	GTP-binding protein Rheb [Sus scrofa]
XP_005668090.1;XP_005668089.1	1	6.1595	ubiquilin-1 isoform X2 [Sus scrofa]
XP_003123248.1	1	5.9388	mitochondrial import inner membrane translocase subunit TIM44 [Sus scrofa]
XP_003129166.3	1	5.6677	nucleoporin p54 isoform 1 [Sus scrofa]
XP_003127552.2	1	5.879	ATPase family AAA domain-containing protein 3-like isoform X1 [Sus scrofa]
XP_003127620.1;XP_003127621.1;XP_005665051.1	1	5.6557	type-1 angiotensin II receptor-associated protein isoformX1 [Sus scrofa]
XP_003481082.2;XP_003357662.2;XP_005656830.1	1	5.6383	amiloride-sensitive sodium channel subunit beta-like [Sus scrofa]
XP_003357980.1	1	6.411	nuclear protein localization protein 4 homolog [Sus scrofa]
XP_001927308.1	1	5.6922	coiled-coil domain-containing protein 93 [Sus scrofa]
XP_005654315.1	1	5.5252	extended synaptotagmin-2 [Sus scrofa]
NP_001172063.1;ACG50186.1;XP_005654604.1	1	6.5887	actin related protein 2/3 complex subunit 5-like protein [Sus scrofa]
XP_005674317.1;ADZ53728.1	1	6.6746	G-protein coupled receptor family C group 5 member C [Sus scrofa]
NP_001231417.1;XP_005664754.1;XP_005664755.1	1	5.6942	nucleobindin-1 precursor [Sus scrofa]
XP_003355851.2	1	5.5247	anamorsin [Sus scrofa]
XP_005670843.1;XP_003359199.1	1	5.6204	protein NipSnap homolog 1 isoform X3 [Sus scrofa]
XP_003126921.1;XP_003126917.1;XP_003126920.1;XP_003361350.2;XP_005653298.1;XP_005658554.1	1	5.506	ATP-dependent RNA helicase DDX19B isoformX2 [Sus scrofa]
XP_005673406.1	1	6.2444	transmembrane emp24 domain-containing protein 4, partial [Sus scrofa]
XP_003359898.1	1	11.4874	tRNA (cytosine(34)-C(5))-methyltransferase isoformX2 [Sus scrofa]
XP_003355706.2	1	5.6361	stabilin-2 [Sus scrofa]
XP_003122734.3	1	5.924	oxysterol-binding protein 1 [Sus scrofa]
XP_005666395.1;NP_001230758.1;XP_005666394.1;XP_005666396.1	1	6.1528	RNA binding motif protein 25 isoform X2 [Sus scrofa]
AAT98267.1	1	5.7674	T cell receptor beta, partial [Sus scrofa]
XP_005663780.1	1	5.6494	endophilin-B1 isoform X3 [Sus scrofa]
XP_005658846.1	1	6.0788	GTP cyclohydrolase 1-like [Sus scrofa]
NP_001123442.1;AAX77008.1;P62895.2	1	11.1226	cytochrome c [Sus scrofa]
NP_001116548.1;ABR26259.2;ACB41776.1;ACF08842.1;XP_005655470.1;XP_005655471.1	1	5.9985	AMP deaminase 1 [Sus scrofa]
XP_005664278.1;XP_005664277.1	1	6.8099	inhibitor of nuclear factor kappa-B kinase-interacting protein isoform X3 [Sus scrofa]
XP_005659294.1;XP_005659293.1	1	6.5688	protein FAM184A isoform X2 [Sus scrofa]
XP_003122682.1;XP_005660871.1;XP_005660872.1;XP_005660873.1	1	11.1688	cleavage and polyadenylation specificity factor subunit 7 isoformX1 [Sus scrofa]
BAI48031.1;AAD50507.1;ABI95381.1;NP_001070681.1;P80928.3	1	8.4042	macrophage migration inhibitory factor, partial [Sus scrofa]
XP_003128899.1	1	5.5172	zinc finger and BTB domain-containing protein 49 [Sus scrofa]
CAD42237.1	1	5.6445	slow skeletal muscle troponin T, partial [Sus scrofa]
XP_003121482.3	1	11.1384	unconventional myosin-Vb [Sus scrofa]
CAA29415.1;P05383.3	1	6.0284	C-beta subunit (338 AA), partial [Sus scrofa]
XP_005659689.1;XP_003353417.1;XP_005659690.1;XP_005659691.1;XP_005659692.1;XP_005659693.1	1	5.535	centrosomal protein of 152 kDa isoform X2 [Sus scrofa]
XP_003357977.1;XP_003357978.1	1	6.2446	fascin-2 isoform 1 [Sus scrofa]
NP_001107168.1;CAN13204.1	1	6.1188	tubulin beta-1 chain [Sus scrofa]
XP_005660185.1;XP_003121963.3;XP_005660184.1	1	6.1003	uncharacterized protein KIAA2026 homolog isoform X3 [Sus scrofa]
XP_005662083.1	1	6.1496	protein NipSnap homolog 2-like [Sus scrofa]
XP_005661845.1	1	6.1298	serine protease inhibitor Kazal-type 5-like, partial [Sus scrofa]
XP_005671355.1;XP_005674366.1	1	11.2484	myoferlin [Sus scrofa]
XP_005656341.1;NP_001231125.1	1	6.8607	tetraspanin 3 isoform X1 [Sus scrofa]
XP_005660807.1;XP_003122628.1;XP_003353837.1;XP_005660806.1	1	6.7438	peptidyl-prolyl cis-trans isomerase FKBP2 isoform X4 [Sus scrofa]
XP_005662726.1;XP_003125346.1;XP_003125347.1;XP_005662727.1;XP_005662728.1	1	5.9302	cell growth regulator with EF hand domain protein 1 isoform X3 [Sus scrofa]
XP_005661791.1	1	7.8511	cysteine-rich and transmembrane domain-containing protein 1 isoform X3 [Sus scrofa]
XP_005666861.1;NP_001231042.1;XP_005666862.1	1	5.6379	fibrinogen beta chain isoform X1 [Sus scrofa]
NP_001041538.1;AAX77004.1;Q56P28.1	1	6.67	PRA1 family protein 3 [Sus scrofa]
XP_005669175.1	1	6.0184	sedoheptulokinase [Sus scrofa]
XP_005655650.1	1	5.5228	proliferation-associated protein 2G4 [Sus scrofa]
XP_005656611.1;AAN46746.1;ABI96191.1;NP_001072141.1;Q06AA9.1;XP_003129334.1;XP_003481455.1;XP_005656607.1;XP_005656608.1;XP_005656609.1;XP_005656610.1;XP_005661779.1	1	6.8307	ubiquitin-conjugating enzyme E2 D3 isoform X6 [Sus scrofa]
NP_001123420.1;AAN63634.1;Q8HXW0.3	1	5.624	L-gulonolactone oxidase [Sus scrofa]
NP_001231364.1;XP_005673650.1	1	7.3739	proteolipid protein 2 [Sus scrofa]
XP_005656479.1	1	5.7341	DNA mismatch repair protein Mlh3 isoform X7 [Sus scrofa]
XP_003482036.1	1	5.7858	kinesin-like protein KIF17-like [Sus scrofa]
XP_005664032.1	1	13.2462	YEATS domain-containing protein 4-like [Sus scrofa]
XP_003131994.1	1	11.0844	protein SOX-15 [Sus scrofa]
XP_005653788.1	1	5.5566	liprin-alpha-4 [Sus scrofa]
AAB28683.1;P42174.1	1	15.3874	MP50, glutamate dehydrogenase [swine, liver, Peptide Partial, 20 aa]
XP_003124792.1	1	15.304	V-type proton ATPase 16 kDa proteolipid subunit [Sus scrofa]
XP_003359496.1;XP_003359495.1;XP_005654230.1;XP_005654231.1	1	5.9774	ras-related protein Ral-B isoform X2 [Sus scrofa]
XP_005671166.1;CAZ65756.1;XP_001928050.2;XP_001928060.1;XP_001928198.4;XP_003483429.1;XP_005657293.1;XP_005657294.1;XP_005671163.1;XP_005671164.1;XP_005671165.1;XP_005671167.1	1	5.7152	serine/threonine-protein phosphatase 2B catalytic subunit beta isoform isoform X6 [Sus scrofa]
NP_001038086.3;ABG02284.2	1	5.8174	cyclin-dependent kinase 5 [Sus scrofa]
XP_003129070.1	1	6.3593	signal recognition particle subunit SRP72 [Sus scrofa]
NP_999293.1;AAK56844.1;ACX55865.1	1	6.5627	serine/threonine-protein phosphatase 2B catalytic subunit alpha isoform [Sus scrofa]
XP_005658782.1	1	5.7036	atlastin-3-like, partial [Sus scrofa]
XP_005673508.1	1	6.3288	collectrin [Sus scrofa]
XP_005670466.1;NP_001193269.1;XP_005670465.1	1	6.1175	protein KIAA1967 isoform X2 [Sus scrofa]
XP_005663224.1;XP_005663223.1	1	6.4485	NADH dehydrogenase [ubiquinone] iron-sulfur protein 2, mitochondrial isoform X2 [Sus scrofa]
NP_001107760.1;ABY61324.1;B0FWK4.1	1	6.9888	signal peptidase complex subunit 1 [Sus scrofa]
NP_001230231.1	1	5.5155	gephyrin [Sus scrofa]
NP_001231661.1	1	6.2131	carbonyl reductase 3 [Sus scrofa]
XP_005673260.1;XP_005673259.1;XP_005673261.1	1	5.7716	aminoadipate-semialdehyde synthase isoform X2 [Sus scrofa]
XP_005663792.1;NP_001191312.1	1	5.7261	rho GTPase-activating protein 8 isoform X1 [Sus scrofa]
AHW83658.1	1	7.6147	CDGSH iron sulfur domain 1 [Sus scrofa]
XP_003129101.3	1	6.3516	ubiquitin-like modifier activating enzyme 6 [Sus scrofa]
XP_005662425.1	1	5.5718	mitogen-activated protein kinase kinase kinase kinase 4 [Sus scrofa]
JAA53771.1;ACK44070.1;XP_003358730.3;XP_005669226.1;XP_005669227.1;XP_005669228.1	1	6.0517	TRAF2 and NCK-interacting protein kinase isoform 4 [Sus scrofa]
XP_003123039.1	1	8.3917	ATP synthase subunit delta, mitochondrial-like isoform 1 [Sus scrofa]
AAB24225.1;P81140.1;XP_003123376.1;XP_003123377.1;XP_003480826.1	1	5.9286	glutaryl-CoA dehydrogenase, GCDH [swine, liver, Peptide Partial, 408 aa]
XP_005652838.1;XP_003122446.2;XP_005652835.1;XP_005652836.1;XP_005652837.1	1	6.5986	mitochondrial glutamate carrier 1 isoform X5 [Sus scrofa]
XP_003128033.2	1	5.5795	UPF0587 protein C1orf123 homolog [Sus scrofa]
AAD13300.1;AAB27716.1;AAC17444.1;AAC39254.1;AHF51842.1;NP_001193283.1;Q28832.2	1	6.5677	low density lipoprotein receptor, partial [Sus scrofa]
XP_005659201.1;XP_001927300.4;XP_005659199.1;XP_005659200.1;XP_005659202.1	1	5.553	A-kinase anchor protein 12 isoform X4 [Sus scrofa]
XP_003483550.1	1	5.976	protein transport protein Sec24C isoform 2 [Sus scrofa]
NP_001230794.1;XP_005652818.1	1	6.3471	CD151 molecule (Raph blood group) [Sus scrofa]
NP_001182709.1;AAL83718.1;P80895.3	1	6.3849	protein-L-isoaspartate(D-aspartate) O-methyltransferase [Sus scrofa]
ABJ53147.1;ABJ53146.1;NP_001072152.1	1	6.1004	glutathione S-transferase mu 2, partial [Sus scrofa]
NP_001177123.1	1	5.863	V-type proton ATPase subunit G 1 [Sus scrofa]
XP_003127050.1	1	5.7951	cytochrome b-c1 complex subunit Rieske, mitochondrial-like [Sus scrofa]
XP_003132022.2	1	5.5594	fragile X mental retardation syndrome-related protein 2 [Sus scrofa]
XP_003134345.1	1	11.3984	beta-soluble NSF attachment protein [Sus scrofa]
ACP18879.1;ABU95648.1;ABY65333.1;ACP18880.1;NP_001107743.1	1	6.3011	truncated sirtuin 2 [Sus scrofa]
XP_003129759.3	1	5.5426	disks large homolog 2-like [Sus scrofa]
XP_005657766.1	1	6.046	anion exchange protein 2 [Sus scrofa]
XP_003132294.2;XP_005669682.1;XP_005669683.1	1	11.3472	POC1 centriolar protein homolog A isoform X1 [Sus scrofa]
XP_005660752.1	1	5.6527	steroid hormone receptor ERR1 isoform X1 [Sus scrofa]
XP_003361310.1	1	7.1471	protein lifeguard 3-like [Sus scrofa]
NP_001172084.1;ADE93010.1	1	6.744	high mobility group protein HMG-I/HMG-Y isoform 2 [Sus scrofa]
XP_005671211.1;NP_001231311.1;NP_001231312.1;XP_005671207.1;XP_005671208.1;XP_005671209.1;XP_005671210.1	1	5.6136	growth hormone-inducible transmembrane protein isoform X5 [Sus scrofa]
XP_003123223.1;XP_003123222.1;XP_003123224.2	1	13.6884	transmembrane protein 205 isoform 2 [Sus scrofa]
XP_003122590.1	1	6.0695	delta(14)-sterol reductase isoform X1 [Sus scrofa]
XP_003124660.4	1	7.0266	phosphomannomutase 2, partial [Sus scrofa]
XP_003481788.1;XP_003355720.1;XP_005664269.1;XP_005664270.1	1	6.2578	actin-related protein 6-like [Sus scrofa]
XP_005667105.1;XP_003357163.1;XP_005667104.1;XP_005667106.1;XP_005667107.1	1	5.767	suppression of tumorigenicity 5 protein isoform X4 [Sus scrofa]
XP_003135253.3	1	6.2117	magnesium transporter protein 1 [Sus scrofa]
XP_003134240.4;XP_005672705.1	1	5.6039	pericentriolar material 1 protein isoform X1 [Sus scrofa]
BAB87798.1;XP_005673166.1;XP_005673167.1;XP_005673168.1	1	5.5746	TCR beta chain V-beta-T13 V region, partial [Sus scrofa]
XP_005653609.1;ABK55621.1;Q9MYT8.4	1	6.0293	ATP synthase subunit e, mitochondrial isoform X1 [Sus scrofa]
ABD94501.1	1	12.9032	spectrin alpha non-erythrocytic 1, partial [Sus scrofa]
XP_003355131.2	1	6.1522	SH2 domain-containing protein 1B [Sus scrofa]
XP_005673458.1;NP_001230730.1;XP_005673459.1;XP_005673460.1	1	5.573	phosphoribosyl pyrophosphate synthetase 2 isoform X1 [Sus scrofa]
AAL29467.1;XP_003131557.1	1	7.8068	ribosomal protein L19, partial [Sus scrofa]
XP_005666659.1;ABI96188.1;NP_001072139.1;XP_005666658.1	1	5.5367	UBC1 isoform X2 [Sus scrofa]
NP_001231343.2	1	6.3967	syntenin-1 CG9291-PB [Sus scrofa]
NP_001230421.1;XP_005666184.1	1	13.6608	secretory carrier-associated membrane protein 2 [Sus scrofa]
XP_005654411.1;XP_003353219.1	1	5.715	sorting nexin-9 isoform X2 [Sus scrofa]
XP_005669266.1;XP_003358295.1	1	6.5772	transmembrane protein 256 isoform X2 [Sus scrofa]
XP_001926629.2;XP_005660361.1;XP_005660362.1	1	11.3424	E3 ubiquitin-protein ligase BRE1A-like isoform X1 [Sus scrofa]
XP_005666204.1	1	6.4042	cytochrome c oxidase subunit 5A, mitochondrial-like [Sus scrofa]
Q6Q2J0.1;AAS68020.1;NP_001001640.1	1	11.6564	Amine oxidase [flavin-containing] A; AltName: Monoamine oxidase type A; Short=MAO-A
NP_001123450.1;ABD18453.1	1	6.2037	cytochrome b-c1 complex subunit 9 [Sus scrofa]
NP_001230809.1	1	6.9338	PRA1 domain family, member 2 [Sus scrofa]
XP_005653943.1;XP_003131241.1	1	6.0839	galactokinase isoform X2 [Sus scrofa]
XP_003130583.2	1	8.0273	protein cornichon homolog 4, partial [Sus scrofa]
XP_003482796.1	1	5.5609	basic leucine zipper transcriptional factor ATF-like 3 [Sus scrofa]
NP_001098770.1;ABR13016.1;AFV41219.1	1	5.759	COP9 signalosome complex subunit 5 [Sus scrofa]
XP_005664537.1;XP_003355898.1;XP_005664535.1;XP_005664536.1	1	6.4445	phospholemman-like isoform X4 [Sus scrofa]
Q29223.2;XP_005666999.1;XP_005667000.1	1	6.1289	60S ribosomal protein L34
XP_003361895.1;XP_003126445.3	1	11.5004	protein bicaudal D homolog 1-like [Sus scrofa]
ACB30109.1;NP_001116635.1	1	5.5468	polyamine modulated factor 1.SPMF1 [Sus scrofa]
XP_005659999.1	1	11.2442	kelch domain-containing protein 2-like [Sus scrofa]
XP_005671423.1	1	6.1891	transmembrane 9 superfamily member 3 [Sus scrofa]
JAA53652.1	1	5.6148	V-type proton ATPase subunit S1 precursor [Sus scrofa]
XP_005673576.1;XP_005673575.1	1	5.5625	melanoma-associated antigen B3-like isoform X2 [Sus scrofa]
XP_003484124.2	1	6.0801	protein WWC3 [Sus scrofa]
XP_003131925.1	1	6.5225	thioredoxin domain-containing protein 17 isoform 1 [Sus scrofa]
XP_001929021.1;XP_001929017.1	1	5.6866	protein CREG1 isoform 2 [Sus scrofa]
AAR99914.1;AAM76077.1	1	11.132	immunoglobulin kappa variable region, partial [Sus scrofa]
XP_005670934.1;ACL27888.1;NP_001172062.1;XP_005670933.1	1	6.7989	ubiquitin-conjugating enzyme E2 L3 isoform X2 [Sus scrofa]
XP_005654088.1;XP_003358655.1;XP_005654087.1	1	8.0304	profilin-2 isoform X3 [Sus scrofa]
XP_005668694.1;XP_005668692.1;XP_005668693.1	1	5.6132	dynein intermediate chain 2, axonemal isoform X3 [Sus scrofa]
XP_005658908.1	1	6.6349	signal peptidase complex catalytic subunit SEC11A [Sus scrofa]
XP_003355420.2	1	5.7939	T-complex protein 11-like protein 2-like [Sus scrofa]
XP_005657236.1;AAL40163.1;ABK63183.1;CAL37097.1;NP_999149.1;P61958.1;XP_003359058.1	1	6.4126	small ubiquitin-related modifier 3 isoform X2 [Sus scrofa]
XP_005670197.1;XP_003357274.1;XP_003358821.1;XP_005662347.1;XP_005662971.1	1	6.0888	60S ribosomal protein L35a isoform X2 [Sus scrofa]
XP_005662935.1;XP_001924871.1;XP_005662936.1	1	5.6172	mdm2-binding protein isoform X2 [Sus scrofa]
NP_001231382.1;NP_001231381.1	1	5.8503	AP-2 complex subunit sigma isoform 2 [Sus scrofa]
NP_001231616.1	1	7.8373	ribosomal protein L36 [Sus scrofa]
AAZ38155.1;AAZ38154.1;XP_003126645.3;XP_003133048.1;XP_005654160.1;XP_005655604.1;XP_005655605.1;XP_005655606.1;XP_005664192.1	0	155.957	tubulin alpha 3 [Sus scrofa]
AAY42145.2	0	131.632	cathepsin D [Sus scrofa]
XP_005658885.1	0	107.317	4F2 cell-surface antigen heavy chain-like, partial [Sus scrofa]
ABY86572.1;NP_001172070.1	0	119.341	mitochondrial ornithine aminotransferase [Sus scrofa]
XP_005659581.1;XP_005659575.1;XP_005659580.1;XP_005659582.1	0	115.947	tropomyosin alpha-1 chain isoform X8 [Sus scrofa]
CAX28482.1	0	100.105	eukaryotic translation elongation factor 1 alpha 2 [Sus scrofa]
P29804.1;CAA37180.1	0	59.1434	Pyruvate dehydrogenase E1 component subunit alpha, somatic form, mitochondrial; AltName: PDHE1-A type I; Flags: Precursor
XP_005659588.1;XP_005659584.1;XP_005659585.1;XP_005659587.1;XP_005659590.1;XP_005659591.1	0	80.3689	tropomyosin alpha-1 chain isoform X15 [Sus scrofa]
XP_005674147.1;XP_005672983.1	0	65.7551	dolichyl-diphosphooligosaccharide--protein glycosyltransferase subunit 2-like [Sus scrofa]
XP_005659589.1;XP_005659586.1;XP_005659592.1	0	72.9309	tropomyosin alpha-1 chain isoform X16 [Sus scrofa]
AAD46492.1;AAK51087.1;BAA25134.1;NP_001001535.1;P02540.4	0	60.8129	desmin [Sus scrofa]
XP_003125894.1;BAA13966.1	0	36.3241	rho-related GTP-binding protein RhoC [Sus scrofa]
XP_003122636.2;ABF81977.2;ABF81978.1;XP_005660791.1	0	38.2821	glycogen phosphorylase, muscle form isoformX1 [Sus scrofa]
XP_003483032.1	0	27.3666	keratin, type I cytoskeletal 17-like [Sus scrofa]
NP_001231551.1;XP_003131512.1;XP_003131532.3	0	27.1615	keratin 27 [Sus scrofa]
XP_005663426.1	0	42.902	tropomyosin alpha-3 chain isoform X12 [Sus scrofa]
AAS57724.1;ABB54390.1;NP_001001632.1;XP_005663424.1;XP_005663425.1;XP_005663427.1;XP_005663428.1;XP_005663429.1;XP_005663430.1;XP_005663431.1;XP_005663432.1;XP_005663433.1	0	42.4379	tropomyosin 3 [Sus scrofa]
XP_005663418.1;XP_003361668.2;XP_005663416.1;XP_005663417.1;XP_005663420.1;XP_005663421.1;XP_005663422.1;XP_005663423.1	0	26.8238	tropomyosin alpha-3 chain isoform X4 [Sus scrofa]
NP_001230731.1	0	22.4237	RAB8A, member RAS oncogene family [Sus scrofa]
XP_005663415.1;XP_005663419.1	0	26.3597	tropomyosin alpha-3 chain isoform X1 [Sus scrofa]
XP_001927240.2	0	14.6579	keratin, type II cytoskeletal 79 [Sus scrofa]
XP_003358656.2;JAA53565.1	0	6.4578	E3 ubiquitin-protein ligase RNF13 [Sus scrofa]
XP_001925827.2	0	5.6318	tyrosine-protein kinase FRK [Sus scrofa]
XP_001926663.3;XP_003353263.1;XP_005652734.1;XP_005652735.1	0	5.5397	receptor-type tyrosine-protein phosphatase kappa isoformX1 [Sus scrofa]
XP_003123117.2;XP_005661385.1	0	5.8393	UBX domain-containing protein 6 isoform X1 [Sus scrofa]
XP_003355726.1	0	5.6142	cyclin-dependent kinase 17 [Sus scrofa]
NP_001230327.1;XP_005662261.1;XP_005662262.1;XP_005662263.1;XP_005662264.1;XP_005662265.1	0	5.539	FLYWCH family member 2 [Sus scrofa]
ADE28532.1;NP_001171382.1	0	5.8276	spermatogenesis associated 5-like 1 [Sus scrofa]
XP_005652967.1	0	6.1599	RAS protein activator like-3 [Sus scrofa]
XP_005671565.1	0	5.6589	SEC23-interacting protein [Sus scrofa]
NP_001231824.1;XP_003131478.2;XP_005653958.1	0	5.701	keratin 31 [Sus scrofa]
XP_003130870.3	0	11.5244	splicing factor 45 [Sus scrofa]
XP_003130835.1;XP_003357811.1;XP_005668223.1	0	5.5015	LIM zinc-binding domain-containing Nebulette isoformX1 [Sus scrofa]
XP_001925182.4;XP_005658636.1;XP_005672977.1	0	11.6188	protein SOGA1-like isoform X1 [Sus scrofa]
XP_005666516.1	0	6.8663	cytoplasmic dynein 1 heavy chain 1-like [Sus scrofa]
NP_001231326.1;XP_005668766.1	0	5.787	glial fibrillary acidic protein [Sus scrofa]
XP_005671739.1;XP_001925118.1;XP_005671735.1;XP_005671736.1;XP_005671737.1;XP_005671738.1	0	6.243	deoxycytidylate deaminase isoform X6 [Sus scrofa]
XP_003357755.1	0	6.0388	UPF0553 protein C9orf64 homolog isoform 1 [Sus scrofa]
XP_003361781.1	0	6.8289	coactosin-like protein-like, partial [Sus scrofa]
XP_005653459.1;XP_005653458.1	0	5.5852	N-acetyltransferase ESCO1 isoform X3 [Sus scrofa]
XP_005665977.1;NP_001231095.1;NP_001231096.1;XP_005665976.1	0	5.7355	mitochondrial carrier homolog 1 isoform X2 [Sus scrofa]
XP_003356491.2;JAA74165.1	0	5.6795	dedicator of cytokinesis protein 7, partial [Sus scrofa]
XP_005658345.1;XP_005663593.1	0	5.5215	myomegalin-like, partial [Sus scrofa]
XP_005662581.1;XP_003354859.1	0	5.9696	uncharacterized protein C2orf74 homolog isoform X3 [Sus scrofa]
XP_003124663.3	0	5.591	RNA binding protein fox-1 homolog 1 isoform 1 [Sus scrofa]
XP_003354741.2;XP_003124869.2	0	5.6235	myelin and lymphocyte protein-like isoformX2 [Sus scrofa]
XP_005669517.1;XP_001926855.2	0	5.8185	leucine zipper transcription factor-like 1 isoform X2 [Sus scrofa]
